# Supplementary material for: Identification of targetable epigenetic vulnerabilities for uveal melanoma
Source: Cell Death Dis. 2025 Dec 12;17(1):89. doi: 10.1038/s41419-025-08295-4 (PMC12830624; doi:10.1038/s41419-025-08295-4)
Supplement: Supplementary file 10 — Supplementary Data 1 [file 41419_2025_8295_MOESM10_ESM.xlsx]

## Sheet: Sheet1
CAS	ID	Name	SMILES	Formula	Saltdata	MolWt	Pathways	Target	Receptor	MP41 % viability	MP46 % viability	MP38 % viability	Average % viability
8014-9738	8014-9738	8014-9738	C(C(C1)=O)(C(CC=1NC(C(=C1)F)=CC=C1F)C(=CC1)C=CC=1OC)C(=O)OC	C21H19F2NO4	Free base	387.39	Chromatin/Epigenetic	Ataxin	Ataxin-2	88.1861	95.7526	65.1294	83.0227
5056-0043	5056-0043	5056-0043	C(C(N1CCCC)=O)(C(=C1C1)C=C(C=1)[Br])(CC(C(C=C1)=CC=C1CC)=O)O	C22H24BrNO3	Free base	430.35	Chromatin/Epigenetic	Histone Methyltransferase	Histone-lysine N-methyltransferase, H3 lysine-9 specific 3	97.9784	99.4008	81.0628	92.814
3448-8275	3448-8275	3448-8275	C(=C(O1)N2)(C(C(=C1N)C#N)C(=CC1)C=CN=1)C(=N2)C(C)(C)C	C16H17N5O	Free base	295.35	Chromatin/Epigenetic	Ataxin	Ataxin-2	93.5976	96.0927	86.2819	91.9908
Y031-1770	Y031-1770	Y031-1770	S(NC(N=C1)=NC=C1)(C(C=C1)=CC=C1NC(CS(=O)(=O)C(C=C1)=CC=C1)=O)(=O)=O	C18H16N4O5S2	Free base	432.48	Chromatin/Epigenetic	Ataxin	Ataxin-2	89.7681	93.8712	46.2026	76.6139
8018-3971	8018-3971	8018-3971	C(SC1C(=O)O)(=C(C=1)C1)C(C(C1)=CC1)=CC=1	C13H10O2S	Free base	230.29	Chromatin/Epigenetic	Histone Demethylase	Lysine-specific demethylase 4D-like	90.8136	100.655	96.6459	96.038
Z601-1573	Z601-1573	Z601-1573	C(C(N(CC1)CCC1)=N1)(C(NC(C=C2)=CC=C2F)=O)=CC=C1	C17H18FN3O	Free base	299.35	Chromatin/Epigenetic	Histone Methyltransferase	Histone-lysine N-methyltransferase, H3 lysine-9 specific 3	95.994	92.5763	89.5178	92.696
G857-0325	G857-0325	G857-0325	N1C(N(C(=C(C=1SCC(NC(=CC1C)C=CC=1)=O)CC1)C1)CC(C=N1)=CC=C1)=O	C22H22N4O2S	Free base	406.51	Chromatin/Epigenetic	Histone Methyltransferase	Histone-lysine N-methyltransferase, H3 lysine-9 specific 3	100.535	104.324	91.7222	98.8604
C598-0518	C598-0518	C598-0518	N1C(C(C(=C(C=1CCC1)C1)[Cl])=C1)=CC(C(N(CC2)CCN2C(C=C2C(F)(F)F)=CC=C2)=O)=C1	C25H23ClF3N3O	Free base	473.93	Chromatin/Epigenetic	Histone Methyltransferase	Histone-lysine N-methyltransferase, H3 lysine-9 specific 3	94.0636	94.5175	91.0641	93.2151
D122-0073	D122-0073	D122-0073	C(N(N1)CC(=CC2F)C=CC=2)(=C(N=1)C1O)N=C(N=1)C(CC1)CCN1C(C(=C(F)C1)C=CC=1)=O	C23H20F2N6O2	Free base	450.45	Chromatin/Epigenetic	Histone Methyltransferase	Histone-lysine N-methyltransferase, H3 lysine-9 specific 3	95.5548	96.5257	85.4168	92.4991
C517-4671	C517-4671	C517-4671	S(C(=C(O1)C)C(=N1)C)(N(CC(=O)NCCC(=CC1)C=CC=1[Cl])C(=CC1)C=CC=1C(C)C)(=O)=O	C24H28ClN3O4S	Free base	490.03	Chromatin/Epigenetic	Histone Methyltransferase	Histone-lysine N-methyltransferase, H3 lysine-9 specific 3	100.486	98.2101	96.6707	98.4557
C430-0472	C430-0472	C430-0472	C(N(N1)C(=CC2)C=CC=2)(=C(C=1C)C(=C(C1C)CCC(=O)OCC)C)N=1	C20H23N3O2	Free base	337.43	Chromatin/Epigenetic	Histone Methyltransferase	Menin/Histone-lysine N-methyltransferase MLL	91.8343	92.0819	89.3833	91.0998
4534-1984	4534-1984	4534-1984	N(C(=C1C2)C=CC=2NC(=O)C(C)C)(C(=C1C1)C=CC=1)CC	C18H20N2O	Free base	280.37	Chromatin/Epigenetic	Histone Acetyltransferase	Histone acetyltransferase GCN5	91.46	94.9505	95.5242	93.9782
8005-8691	8005-8691	8005-8691	N(C(=C1C2)C=CC=2)(C(=C1C1)C=CC=1)CC(CN(CC1)CCC1)O	C20H24N2O	Free base	308.43	Chromatin/Epigenetic	Histone Acetyltransferase	Histone acetyltransferase GCN5	92.7948	101.775	111.545	102.038
C174-0807	C174-0807	C174-0807	N(C(=N1)CCCNC(=O)C)(CC(=C([Cl])C2)C(F)=CC=2)C(=C1C1)C=CC=1	C19H19ClFN3O	Free base	359.83	Chromatin/Epigenetic	Histone Acetyltransferase	Histone acetyltransferase GCN5	97.7374	94.9691	114.71	102.472
D226-0076	D226-0076	D226-0076	C(=C(N(C1N(CC(=C(C2)C=C3)C=C3)C2)CCSC(=NC(=C2C=C3)C=C3)S2)C2=O)(N=1)N(C(N2)=O)C	C24H22N6O2S2	Free base	490.61	Chromatin/Epigenetic	Histone Methyltransferase	Menin/Histone-lysine N-methyltransferase MLL	97.7907	101.168	114.194	104.384
5914-0546	5914-0546	5914-0546	C(C(CC(N(CCC)CCC)=O)C(C=C1)=CC=C1)(C(=C1)O)=CC=C1C	C22H29NO2	Free base	339.48	Chromatin/Epigenetic	Histone Methyltransferase	Menin/Histone-lysine N-methyltransferase MLL	95.6684	103.189	107.596	102.151
8015-0428	8015-0428	8015-0428	C(C(C(C1=C2)=CC=C2)C(C(O1)=C1)=CC=C1)(NC(CC(=O)OCC)C(=C([Cl])C1)C=CC=1)=O	C25H22ClNO4	Free base	435.91	Chromatin/Epigenetic	Histone Methyltransferase	Menin/Histone-lysine N-methyltransferase MLL	97.6719	101.298	113.376	104.115
8013-3430	8013-3430	8013-3430	S(N(CC1)CCC1(N(CC1)CCC1)C(=O)N)(=O)(=O)C(C=C1)=CC=C1	C17H25N3O3S	Free base	351.47	Chromatin/Epigenetic	Ataxin	Ataxin-2	98.4462	97.0452	110.117	101.869
Y020-0921	Y020-0921	Y020-0921	C(=NC1=O)(N(C(C2=O)C1)CCN2)NC(=O)C(=CC1)C=CC=1	C14H14N4O3	Free base	286.29	Chromatin/Epigenetic	Histone Demethylase	Lysine-specific demethylase 4D-like	97.8467	93.4948	112.679	101.34
5678-0009	5678-0009	5678-0009	C(N=C1C(=C(F)C2)C=CC=2)(S(C(=CC2)C=CC=2[Cl])(=O)=O)=C(O1)NCC(C=C1)=CC=C1	C22H16ClFN2O3S	Free base	442.9	Chromatin/Epigenetic	Epigenetic Reader Domain	BAZ2B	98.5319	100.721	106.491	101.915
8015-1070	8015-1070	8015-1070	C(C(NC(CC(=O)O)C(C=C1)=CC=C1OC(C)C)=O)(C(=N1)C(C=C2)=CC=C2)=C(O1)C	C23H24N2O5	Free base	408.46	Chromatin/Epigenetic	Ataxin	Ataxin-2	102.011	100.562	92.3874	98.3201
8015-1381	8015-1381	8015-1381	N1=C(C(=C(N(C1=S)C(=CC1)C=CC=1)C)C(=O)C)N(CC1)CCN1CC1=CC(=C(O2)C=C1)OC2	C25H26N4O3S	Free base	462.57	Chromatin/Epigenetic	Histone Methyltransferase	Menin/Histone-lysine N-methyltransferase MLL	97.1154	100.817	101.582	99.8381
8016-5362	8016-5362	8016-5362	C(=C(N1)C2=CC3F)(C(N(C=1S1)CC1)=O)N(C2=CC=3)CC(NC1=CC(=C(C=C1)C)F)=O	C21H16F2N4O2S	Free base	426.45	Chromatin/Epigenetic	Ataxin	Ataxin-2	96.9106	103.029	110.04	103.326
K786-6539	K786-6539	K786-6539	S(N(CC1)CCC1C(=O)NCCC1C=C(C(=CC=1)OC)OC)(=O)(=O)CC	C18H28N2O5S	Free base	384.5	Chromatin/Epigenetic	Histone Methyltransferase	Menin/Histone-lysine N-methyltransferase MLL	100.115	92.325	127.108	106.516
G856-1908	G856-1908	G856-1908	C(=NC(=C1C=C2)C=C2)(S1)NC(=O)CSC(N(C(=CC1)C=CC=1[Cl])C1)=NC=1	C18H13ClN4OS2	Free base	400.91	Chromatin/Epigenetic	Epigenetic Reader Domain	BAZ2B	97.2607	101.062	124.674	107.665
C762-0159	C762-0159	C762-0159	N(C(C(C1=C2)=CC(=C2)C)=C2CO1)(N=C2)CC(N(C(C=C1)=CC=C1)CC=C)=O	C22H21N3O2	Free base	359.43	Chromatin/Epigenetic	Histone Methyltransferase	Menin/Histone-lysine N-methyltransferase MLL	105.521	99.0106	132.124	112.219
G402-0070	G402-0070	G402-0070	S(C(C(=N1)C)=C(N1CCC(N(CC1)CCN1C(=CC1OC)C=CC=1)=O)C)(N(CC1)CC1)(=O)=O	C23H33N5O4S	Free base	475.61	Chromatin/Epigenetic	Epigenetic Reader Domain	BAZ2B	102.342	90.6617	126.262	106.422
E734-1098	E734-1098	E734-1098	S(C(C=C(N(C1=O)CC(=O)OC)C(OC1)=C1)=C1)(N(CC1)CC1)(=O)=O	C15H18N2O6S	Free base	354.38	Chromatin/Epigenetic	Histone Methyltransferase	Histone-lysine N-methyltransferase MLL	101.264	94.1362	116.96	104.12
E587-0586	E587-0586	E587-0586	N1(C(=C(C(=C1)SCC(N(CC1)CCO1)=O)C1)C=CC=1)CC(N(CC1C)CC(O1)C)=O	C22H29N3O4S	Free base	431.56	Chromatin/Epigenetic	Histone Methyltransferase	Histone-lysine N-methyltransferase MLL	106.763	98.1099	119.158	108.01
D299-0953	D299-0953	D299-0953	C(=NC1S(=O)(=O)C)(C(N(CC(C(OC)=C2)=CC=C2)CC(OC2)=CC=2)=CN=1)C(NC(C([Cl])=C1)=CC=C1)=O	C25H23ClN4O5S	Free base	527	Chromatin/Epigenetic	Histone Demethylase	Lysine-specific demethylase 4A	101.665	102.432	139.923	114.673
D389-0607	D389-0607	D389-0607	C1(=C(N(C(=N1)N(C(C=C(C(=C1)C)C)=C1)C1)CC1C)C1=O)N(C(N1CC(=O)OCC(C=C1)=CC=C1)=O)C	C27H29N5O4	Free base	487.56	Chromatin/Epigenetic	Histone Methyltransferase	Histone-lysine N-methyltransferase MLL	99.5116	96.6469	96.484	97.5475
D090-0054	D090-0054	D090-0054	C(N1)(=C(C(C1=CC1)=CC=1)C1)C(C(=O)N)CC1	C13H14N2O	Free base	214.27	Chromatin/Epigenetic	Sirtuin	NAD-dependent deacetylase sirtuin 1	105.716	104.34	116.458	108.838
C528-1088	C528-1088	C528-1088	C(=NC(CS(CC(=O)NCCCN(CC1)CCO1)(=O)=O)=C1C)(O1)C(C(C)=C1)=CC=C1	C21H29N3O5S	Free base	435.55	Chromatin/Epigenetic	Epigenetic Reader Domain	BAZ2B	102.083	96.5968	121.146	106.609
C521-0318	C521-0318	C521-0318	S(CC(OC1C(NCC(C=C2)=CC=C2)=O)=CC=1)(C(=CC1)C=CC=1[Br])(=O)=O	C19H16BrNO4S	Free base	434.31	Chromatin/Epigenetic	Histone Methyltransferase	Menin/Histone-lysine N-methyltransferase MLL	105.245	105.984	125.129	112.119
C447-0910	C447-0910	C447-0910	C(N(C1)CCOC)(C(C1=C1)=C(C(=O)NCCC2C=C(C(=CC=2)OCC)OCC)C=C1)=O	C24H30N2O5	Free base	426.52	Chromatin/Epigenetic	Histone Methyltransferase	Histone-lysine N-methyltransferase MLL	99.8094	99.2441	127.34	108.798
8020-1252	8020-1252	8020-1252	C(C(NC(C(N(CC1)CCN1C(=O)C)=CC1)=CC=1)=O)(C(=C(C1)[Cl])OC)=CC=1[Cl]	C20H21Cl2N3O3	Free base	422.31	Chromatin/Epigenetic	Ataxin	Ataxin-2	95.8641	93.6862	118.843	102.798
Y050-1340	Y050-1340	Y050-1340	S(N(CC1)CCN1C)(C(=CC(NC(C(C(F)=C1)=CC=C1)=O)=C(C1)OCC)C=1)(=O)=O	C20H24FN3O4S	Free base	421.49	Chromatin/Epigenetic	Histone Methyltransferase	Menin/Histone-lysine N-methyltransferase MLL	101.52	95.8189	120.345	105.895
6494-0041	6494-0041	6494-0041	C(N(C(C1=CC2)=CC=2C)CCOC(C([Cl])=C2)=CC=C2)(O1)=O	C16H14ClNO3	Free base	303.75	Chromatin/Epigenetic	Histone Methyltransferase	Histone-lysine N-methyltransferase MLL	100.798	99.7595	123.317	107.958
8014-8882	8014-8882	8014-8882	S(N(CC1)CCN1C(=C(C1)C)C=C(C=1)C)(C(C=C1)=CC=C1C(CC1)CCC1)(=O)=O	C24H32N2O2S	Free base	412.6	Chromatin/Epigenetic	Ataxin	Ataxin-2	102.241	107.25	122.51	110.667
8015-3441	8015-3441	8015-3441	C(C(=N1)OCC(NC(=C(SC)C2)C=CC=2)=O)(=NS1)N(CC1)CCO1	C15H18N4O3S2	Free base	366.46	Chromatin/Epigenetic	Ataxin	Ataxin-2	99.6777	94.4981	132.467	108.881
8015-6533	8015-6533	8015-6533	S(C(C(=C(N(N=N1)C=N1)C(=C1)C)C)=C1C)(=O)(=O)NCCOC(=CC1)C=CC=1	C18H21N5O3S	Free base	387.46	Chromatin/Epigenetic	Histone Methyltransferase	Histone-lysine N-methyltransferase MLL	103.241	95.9546	94.1849	97.7937
8019-7810	8019-7810	8019-7810	C(N1)(=C(C(=C1C=C1)C=C1C(=O)OCC)C1)C(O)CC1	C15H17NO3	Free base	259.31	Chromatin/Epigenetic	Ataxin	Ataxin-2	101.397	97.9435	111.02	103.454
4119-0088	4119-0088	4119-0088	N(C(N(CC1)CCO1)=O)(C(=C(C1N(CC2)CCO2)C2)C=CC=2)C(=C(C1)C1)C=CC=1	C23H27N3O3	Free base	393.49	Chromatin/Epigenetic	Histone Methyltransferase	Histone-lysine N-methyltransferase, H3 lysine-9 specific 3	99.4417	95.7349	119.417	104.865
8012-9709	8012-9709	8012-9709	C(=C(C(C1=CC2)=CC=2[Cl])NC(=O)CC2C=C(C(=CC=2)OCC)OCC)(O1)C(C(=CC1)C=CC=1F)=O	C27H23ClFNO5	Free base	495.94	Chromatin/Epigenetic	Histone Methyltransferase	Histone-lysine N-methyltransferase, H3 lysine-9 specific 3	100.916	95.4958	122.873	106.428
8014-9936	8014-9936	8014-9936	S(C(C=C1)=CC=C1OC)(=O)(=O)NCCC(C=C1)=CC=N1	C14H16N2O3S	Free base	292.36	Chromatin/Epigenetic	Histone Acetyltransferase	Histone acetyltransferase GCN5	97.863	94.5199	119.897	104.093
8018-5976	8018-5976	8018-5976	S(C(C=C(C(=C1)[Cl])OC)=C1)(=O)(=O)NCCCN(C=N1)C=C1	C13H16ClN3O3S	Free base	329.81	Chromatin/Epigenetic	Ataxin	Ataxin-2	97.8525	97.0516	123.309	106.071
8019-2202	8019-2202	8019-2202	C(=N1)(N(C(C1=CC1)=CC=1)CCCC(=CC1)C=CC=1)C(O)C	C18H20N2O	Free base	280.37	Chromatin/Epigenetic	Epigenetic Reader Domain	BAZ2B	104.559	104.669	123.487	110.905
C155-0470	C155-0470	C155-0470	S(C(=CC1)C=CC=1OC)(CCC(NC(=CC1)C=CC=1OC)=O)(=O)=O	C17H19NO5S	Free base	349.41	Chromatin/Epigenetic	Histone Methyltransferase	Menin/Histone-lysine N-methyltransferase MLL	101.143	101.445	132.013	111.533
C470-0573	C470-0573	C470-0573	C(=C(C1=O)N(C2CN(CC(=CC3)C=CC=3)CC(=CC3)C=CC=3)CCOCC)(N(C(N1C)=O)C)N=2	C26H31N5O3	Free base	461.57	Chromatin/Epigenetic	Histone Methyltransferase	Menin/Histone-lysine N-methyltransferase MLL	100.039	98.8135	120.929	106.594
D075-0234	D075-0234	D075-0234	N(C(C(OC(C(=C1)C(C)C)=CC(=C1)C)C)=O)(CC1C(=O)OC)C(=C(O1)C1)C=CC=1	C23H27NO5	Free base	397.48	Chromatin/Epigenetic	Histone Methyltransferase	Menin/Histone-lysine N-methyltransferase MLL	107.02	90.9945	134.109	110.708
D151-0337	D151-0337	D151-0337	C(=C(O1)N(CC2)CCN2C(C=C2)=CC=C2)(N=C1C=CC(C(OC)=C1)=CC=C1)C#N	C23H22N4O2	Free base	386.46	Chromatin/Epigenetic	Epigenetic Reader Domain	BAZ2B	98.747	101.71	98.0498	99.5024
D264-0261	D264-0261	D264-0261	N(C(=NC1)C=NC=1)(CC1)CCC1C(NC(C=C1OC)=CC=C1)=O	C17H20N4O2	Free base	312.37	Chromatin/Epigenetic	Histone Methyltransferase	Menin/Histone-lysine N-methyltransferase MLL	98.426	95.6735	113.191	102.43
E138-1031	E138-1031	E138-1031	S(C1C=C(N(C=1)C)C(=O)OC)(N(CC1)CCN1CC(=CC1)C=CC=1)(=O)=O	C18H23N3O4S	Free base	377.47	Chromatin/Epigenetic	Histone Acetyltransferase	Histone acetyltransferase GCN5	92.7769	92.876	124.03	103.227
4300-0154	4300-0154	4300-0154	C(C(C(C(O1)=CC2OCC(=O)OC)=CC=2)=O)(=C1)OC(C([Br])=C1)=CC=C1	C18H13BrO6	Free base	405.2	Chromatin/Epigenetic	Histone Methyltransferase	Menin/Histone-lysine N-methyltransferase MLL	98.5885	101.218	115.895	105.234
8012-7831	8012-7831	8012-7831	N(N(C1C(C)(C)C)C(C=C2)=CC=C2)=C(C=1)C(=O)O	C14H16N2O2	Free base	244.3	Chromatin/Epigenetic	Ataxin	Ataxin-2	98.3574	100.161	122.294	106.937
C260-1432	C260-1432	C260-1432	N(C(N1CC(=CC2)C=CC=2)=O)(C(C(C1=C1)=CC=C1)=O)CCCCC(=O)NCCC1=CC(=C(C=C1)OC)OC	C30H33N3O5	Free base	515.61	Chromatin/Epigenetic	Histone Methyltransferase	Histone-lysine N-methyltransferase, H3 lysine-9 specific 3	95.6223	92.8824	113.807	100.771
C656-0686	C656-0686	C656-0686	C(=C(N1)C(N(C2)CC(=C(C3)C)C=C(C=3)C)=O)(N(N=1)C(C=C1)=CC=C1OC)N=2	C20H19N5O2	Free base	361.41	Chromatin/Epigenetic	Histone Methyltransferase	Menin/Histone-lysine N-methyltransferase MLL	111.507	98.9516	125.503	111.987
E155-0296	E155-0296	E155-0296	N(C(CNC(C(C=C1)=CC=C1F)=O)C(C=N1)=CC=C1)(CC1)CCN1C(C=C1)=CC=C1F	C24H24F2N4O	Free base	422.48	Chromatin/Epigenetic	Histone Methyltransferase	Menin/Histone-lysine N-methyltransferase MLL	98.1584	92.7992	119.104	103.354
F388-0159	F388-0159	F388-0159	C(N(C1)CCC(NC(=CC2[Cl])C(=CC=2)OC)=O)(C(C(N=1)=C1)=CC=C1)=O	C18H16ClN3O3	Free base	357.8	Chromatin/Epigenetic	Histone Methyltransferase	Histone-lysine N-methyltransferase, H3 lysine-9 specific 3	99.7723	93.6272	117.016	103.472
K786-1309	K786-1309	K786-1309	S(N(CC1)CCO1)(C(C=C(C(=C1C(NC(=C(C2)C)C=CC=2C)=O)C)C(O1)=C1)=C1)(=O)=O	C22H24N2O5S	Free base	428.51	Chromatin/Epigenetic	Histone Demethylase	Lysine-specific demethylase 4D-like	108.619	96.6114	121.395	108.875
K938-0794	K938-0794	K938-0794	S(NCC(CC1)CCC1C(N(CC1)CCO1)=O)(C(=CC1)C=CC=1C)(=O)=O	C19H28N2O4S	Free base	380.51	Chromatin/Epigenetic	Histone Methyltransferase	Menin/Histone-lysine N-methyltransferase MLL	95.7483	96.0338	92.2149	94.6657
K940-4018	K940-4018	K940-4018	S(C(C=C1[Cl])=C(C=C1)OC)(N(CC1)CCN1C(C(=CC1)C=CC=1OC)=O)(=O)=O	C19H21ClN2O5S	Free base	424.91	Chromatin/Epigenetic	Histone Methyltransferase	Menin/Histone-lysine N-methyltransferase MLL	96.9561	96.4643	95.1704	96.1969
0242-0591	0242-0591	0242-0591	O=C1N(C(=O)C=2C=CC=CC1=2)[C@]([H])(C/C3=C/C=CC=C3)C(=O)O	C17H13NO4	Free base	295.3	Chromatin/Epigenetic	Ataxin	Ataxin-2	96.3405	89.4233	100.021	95.2615
1630-0530	1630-0530	1630-0530	O=C1NC(C)=C(C(=O)OCC)[C@]([H])(N1)C3=CC=2OCOC=2C=C3	C15H16N2O5	Free base	304.31	Chromatin/Epigenetic	Histone Methyltransferase	Histone-lysine N-methyltransferase, H3 lysine-9 specific 3	95.8696	88.0484	106.721	96.8795
1683-5301	1683-5301	1683-5301	O=C2N(CCCCCC(=O)NC=1C=CC(=CC=1OC)OC)C(=O)C=3C=CC=CC2=3	C22H24N2O5	Free base	396.45	Chromatin/Epigenetic	Ataxin	Ataxin-2	98.9475	91.7167	111.777	100.814
1778-1806	1778-1806	1778-1806	O=[S](=O)(N1CCOCC1)C2=C/C=C(/NC(=O)C)C=C2	C12H16N2O4S	Free base	284.34	Chromatin/Epigenetic	Histone Methyltransferase	Histone-lysine N-methyltransferase, H3 lysine-9 specific 3	97.9921	92.3832	109.116	99.8305
2174-0453	2174-0453	2174-0453	O=C2C[C@@]([H])(CC=1/C=C(/C)C=C(C)C=1)C(=O)N2C=3C=CC(=CC=3)OCC	C21H23NO3	Free base	337.42	Chromatin/Epigenetic	Histone Acetyltransferase	Histone acetyltransferase GCN5	101.033	83.6183	118.077	100.91
3335-3631	3335-3631	3335-3631	O=[S](=O)(N1CCN(C)CC1)C3=CC2=CC=C(C=C2C=C3)OC	C16H20N2O3S	Free base	320.41	Chromatin/Epigenetic	Ataxin	Ataxin-2	101.85	94.7097	112.199	102.92
3389-1996	3389-1996	3389-1996	O=C2NC=1/C=C(/C)C(C)=CC=1C(=C)N2/C3=C/C=CC=C3	C17H16N2O	Free base	264.33	Chromatin/Epigenetic	Histone Acetyltransferase	Histone acetyltransferase GCN5	96.3812	100.709	111.572	102.887
3643-3350	3643-3350	3643-3350	O=[S](=O)(NC=1N=CC=CN=1)C=3C=CC(NC(=O)COC=2C=CC(=CC=2)C(C)(C)CC(C)(C)C)=CC=3	C26H32N4O4S	Free base	496.63	Chromatin/Epigenetic	Ataxin	Ataxin-2	99.2615	92.5666	109.288	100.372
3807-2330	3807-2330	3807-2330	O=C2OC1=C(C=CC(C)=C1C)[C@@]([H])(C2)C3=CC=CC=C3	C17H16O2	Free base	252.32	Chromatin/Epigenetic	Histone Acetyltransferase	Histone acetyltransferase GCN5	90.8388	92.4131	64.9154	82.7224
3909-9905	3909-9905	3909-9905	O=C1N(C=NC=2C=CC=CC1=2)CC(=O)NCCC(=O)N(CCC)C3=CC(C)=CC=C3	C23H26N4O3	Free base	406.49	Chromatin/Epigenetic	Ataxin	Ataxin-2	97.0403	97.769	71.7162	88.8418
4100-3815	4100-3815	4100-3815	O=C4N(C)C=3N=CN(CC(=O)N1CCN(CC1)C=2C=C/C=C(/C)C=2C)C=3C(=O)N4C	C21H26N6O3	Free base	410.48	Chromatin/Epigenetic	Ataxin	Ataxin-2	95.5413	95.2728	40.9259	77.2467
4423-0124	4423-0124	4423-0124	O=C3C(NC(=O)CC(=O)NC=1C(=O)N(N(C)C=1C)C=2C=CC=CC=2)=C(C)N(C)N3/C4=C/C=CC=C4	C25H26N6O4	Free base	474.52	Chromatin/Epigenetic	Histone Acetyltransferase	Histone acetyltransferase GCN5	97.6453	81.1705	89.6947	89.5035
4476-0226	4476-0226	4476-0226	O=[S](=O)(NC=1/N=C(/C)N=C(C)C=1)C3=C/C=C(/NC(=O)CO/C2=C/C=C(/[Cl])C=C2)C=C3	C20H19ClN4O4S	Free base	446.92	Chromatin/Epigenetic	Histone Methyltransferase	Histone-lysine N-methyltransferase, H3 lysine-9 specific 3	96.1649	89.2391	92.6192	92.6744
4485-0564	4485-0564	4485-0564	O=C2N(/C1=C/C=CC=C1)[C@@]([H])(C=C2N/C3=C/C=CC=C3)C4=C/C=C(/[Br])C=C4	C22H17BrN2O	Free base	405.3	Chromatin/Epigenetic	Ataxin	Ataxin-2	93.9822	95.8358	92.0814	93.9665
4491-1121	4491-1121	4491-1121	O=C3OC=2/C=C(/OCC(=O)N/C1=C(\C)C=C(C)C=C1C)C=CC=2C(C)=C3	C21H21NO4	Free base	351.41	Chromatin/Epigenetic	Histone Methyltransferase	Histone-lysine N-methyltransferase, H3 lysine-9 specific 3	97.3268	95.2235	77.4997	90.0167
4552-4045	4552-4045	4552-4045	N#C/C2=C(/NC=1CCCC(=O)C=1[C@@]2([H])C=3C=CC(C)=CC=3)[S]CC(=O)OC	C20H20N2O3S	Free base	368.46	Chromatin/Epigenetic	Histone Methyltransferase	Histone-lysine N-methyltransferase, H3 lysine-9 specific 3	96.4773	90.2142	95.8657	94.1857
4678-1590	4678-1590	4678-1590	O=C(OC(C)(C)[H])C1=C(C)NC(=O)N[C@]1([H])C2=CN(/N=C2/C=3/C=C(/[Cl])C(=CC=3)OC)C4=CC=CC=C4	C25H25ClN4O4	Free base	480.96	Chromatin/Epigenetic	Histone Methyltransferase	Histone-lysine N-methyltransferase, H3 lysine-9 specific 3	102.347	86.8035	84.212	91.1207
4754-1886	4754-1886	4754-1886	O=[S](=O)(C)N(C/C1=C/C=CC=C1)C2=CC=C(C=C2)C(=O)NCC[S]C=3N=CC=CC=3	C22H23N3O3S2	Free base	441.57	Chromatin/Epigenetic	Ataxin	Ataxin-2	104.116	93.6765	106.079	101.291
5056-0062	5056-0062	5056-0062	O=C3N(CCC=1C=CC=CC=1)C=2C=CC([Br])=CC=2[C@@]3(O)CC(=O)C=4C=CC(C)=CC=4	C25H22BrNO3	Free base	464.36	Chromatin/Epigenetic	Histone Methyltransferase	Histone-lysine N-methyltransferase, H3 lysine-9 specific 3	94.421	92.2539	86.3226	90.9992
5132-0338	5132-0338	5132-0338	O=C(N/C1=C/C=C(/C)C=C1C)CO/C4=C/C=3C=2CCCCC=2OC=3C=C4	C22H23NO3	Free base	349.43	Chromatin/Epigenetic	Histone Methyltransferase	Histone-lysine N-methyltransferase, H3 lysine-9 specific 3	95.1682	95.3608	85.5707	92.0333
5157-0027	5157-0027	5157-0027	O=C1NC(=NC(N)=C1)[S]CC(=O)NC=2[S]C(=NN=2)C3=CC=CC=C3	C14H12N6O2S2	Free base	360.42	Chromatin/Epigenetic	Histone Acetyltransferase	Histone acetyltransferase GCN5	96.1251	95.5539	81.636	91.105
5201-0085	5201-0085	5201-0085	O=C(N/C1=C/C=C(/[F])C=C1)C2=C(C)NC(=O)N[C@@]2([H])C3=CC(=C/C=C3/OC)OC	C20H20FN3O4	Free base	385.4	Chromatin/Epigenetic	Histone Methyltransferase	Histone-lysine N-methyltransferase, H3 lysine-9 specific 3	120.51	97.151	83.4707	100.377
5282-0626	5282-0626	5282-0626	N=C3C(=CC2=C(N=C1N(C=C/C=C1/C)C2=O)N3CCC)C(=O)NC4([H])CCCC4	C21H25N5O2	Free base	379.47	Chromatin/Epigenetic	Histone Demethylase	Lysine-specific demethylase 4D-like	94.631	93.0181	100.276	95.9752
5312-0001	5312-0001	5312-0001	O=C2C(=CC1=C(CC(C)(C)CC1=O)N2C=3C=CC(C)=CC=3)C(=O)N/C4=C/C=C(C=C4)C(=O)OCC	C28H28N2O5	Free base	472.55	Chromatin/Epigenetic	Histone Methyltransferase	Histone-lysine N-methyltransferase, H3 lysine-9 specific 3	92.1653	96.4862	100.655	96.4354
5495-0001	5495-0001	5495-0001	O=[S](=O)(N(C)C(=N[S](=O)(=O)C=1C=CC(C)=CC=1)C2=CC=CC=C2)C3=C/C=C(/C)C=C3	C22H22N2O4S2	Free base	442.56	Chromatin/Epigenetic	Histone Acetyltransferase	Histone acetyltransferase GCN5	91.8351	78.2268	82.3136	84.1252
5498-2735	5498-2735	5498-2735	O=[S](=O)(NCCOC)C=1C=C(C=CC=1C)C3=NN(C)C(=O)C2=CC=CC=C23	C19H21N3O4S	Free base	387.46	Chromatin/Epigenetic	Ataxin	Ataxin-2	89.094	93.6588	80.0367	87.5965
5591-1903	5591-1903	5591-1903	O=[S](=O)(NC=3/C=C(/[Cl])C=2OC=1CCCC(=O)C=1C=2C=3)C=4/C=C(/C)C(C)=CC=4C	C21H20ClNO4S	Free base	417.91	Chromatin/Epigenetic	Histone Methyltransferase	Histone-lysine N-methyltransferase, H3 lysine-9 specific 3	88.5807	90.3442	72.9245	83.9498
5611-1991	5611-1991	5611-1991	N=C3C(=CC2=C(N=C1N(C=C/C=C1/C)C2=O)N3CCCCC)[S](=O)(=O)C4=CC=CC=C4	C23H24N4O3S	Free base	436.54	Chromatin/Epigenetic	Ataxin	Ataxin-2	93.8417	95.9942	75.5058	88.4472
5627-0122	5627-0122	5627-0122	O=C4C1=C([S]C=2CCCCC1=2)N3C(=N/N=C3/[S]C)N4C=5/C=C(/C)C=CC=5	C19H18N4OS2	Free base	382.51	Chromatin/Epigenetic	Ataxin	Ataxin-2	100.892	99.1479	107.713	102.584
5632-0058	5632-0058	5632-0058	N/C2=C/C(=O)N=C([S]CC(=O)NC=1[S]C(=NN=1)CC(C)(C)[H])N2/C3=C/C=CC=C3	C18H20N6O2S2	Free base	416.53	Chromatin/Epigenetic	Ataxin	Ataxin-2	94.7856	94.0231	111.389	100.066
5641-2365	5641-2365	5641-2365	O=[S](=O)(N1CC[C@@]([H])(CC1)C(=O)NC[C@@]2([H])OCCC2)C3=CC=C(C=C3)OC	C18H26N2O5S	Free base	382.48	Chromatin/Epigenetic	Histone Methyltransferase	Histone-lysine N-methyltransferase, H3 lysine-9 specific 3	95.3915	94.7889	115.615	101.932
5677-0258	5677-0258	5677-0258	N#CC=1N=C(OC=1N([H])CCCN2C=NC=C2)CO/C3=C/C=C/C=C3/OC	C18H19N5O3	Free base	353.38	Chromatin/Epigenetic	Histone Methyltransferase	Histone-lysine N-methyltransferase, H3 lysine-9 specific 3	105.631	95.999	103.715	101.782
5701-2372	5701-2372	5701-2372	[S]=C1NCN(CN1/C2=C/C=C(C=C2)CC)CC=3OC=CC=3	C16H19N3OS	Free base	301.41	Chromatin/Epigenetic	Ataxin	Ataxin-2	92.7281	95.028	118.375	102.044
5782-4599	5782-4599	5782-4599	O=C1N(C(=O)[C@@]2([H])CCCC[C@]12[H])C=3C=CC=CC=3OC(=O)C=4C=CC=CC=4[F]	C21H18FNO4	Free base	367.38	Chromatin/Epigenetic	Histone Methyltransferase	Histone-lysine N-methyltransferase, H3 lysine-9 specific 3	86.5482	89.8587	117.343	97.9166
6028-6966	6028-6966	6028-6966	O=[S]2(=O)N(CC(=O)NC(C)(C)[H])C(=O)C1=CC=CC=C12	C12H14N2O4S	Free base	282.32	Chromatin/Epigenetic	Histone Demethylase	Lysine-specific demethylase 4D-like	99.8512	104.423	109.023	104.432
6047-0008	6047-0008	6047-0008	O=C(OC)C1=NOC(=C1)C=2/C=C(/OC)C(=CC=2)OC	C13H13NO5	Free base	263.25	Chromatin/Epigenetic	Ataxin	Ataxin-2	98.429	101.626	125.022	108.359
6085-0009	6085-0009	6085-0009	CN2C1=NC(O)=NN=C1C3=CC=CC=C23	C10H8N4O	Free base	200.2	Chromatin/Epigenetic	Ataxin	Ataxin-2	93.3779	99.5438	114.427	102.45
6134-2988	6134-2988	6134-2988	O=[S]3(=O)N(CC(=O)NC=1[S]C(C)=NN=1)C(=O)C2=CC=CC=C23	C12H10N4O4S2	Free base	338.37	Chromatin/Epigenetic	Ataxin	Ataxin-2	95.4535	100.543	101.177	99.0578
6214-0013	6214-0013	6214-0013	O=[S]1(=O)C[C@]([H])(CC1)N(C/C2=C/C=CC=C2)C(=O)C=3C=CC(=CC=3)OCCCC	C22H27NO4S	Free base	401.53	Chromatin/Epigenetic	Ataxin	Ataxin-2	102.93	100.487	123.619	109.012
6214-0792	6214-0792	6214-0792	O=[S]1(=O)C[C@@]([H])(CC1)N(CC=2[S]C=CC=2)C(=O)COC=3C=CC(=CC=3)C(C)(C)C	C21H27NO4S2	Free base	421.58	Chromatin/Epigenetic	Histone Acetyltransferase	Histone acetyltransferase GCN5	102.952	93.3833	131.494	109.276
6214-0810	6214-0810	6214-0810	O=[S]1(=O)C[C@]([H])(CC1)N(CC=2[S]C=CC=2)C(=O)CO/C3=C/C=C(C=C3)CC	C19H23NO4S2	Free base	393.53	Chromatin/Epigenetic	Ataxin	Ataxin-2	104.28	90.8273	125.145	106.751
6214-0892	6214-0892	6214-0892	O=[S]1(=O)C[C@@]([H])(CC1)N(C/C2=C/C=C(C=C2)CC)C(=O)C=4OC=3C=CC=CC=3C=4C	C23H25NO4S	Free base	411.52	Chromatin/Epigenetic	Ataxin	Ataxin-2	100.027	98.4007	113.315	103.914
6228-1612	6228-1612	6228-1612	N#C/C2=C/C=C(/OCC=1OC(=CC=1)C(=O)OC)C=C2	C14H11NO4	Free base	257.25	Chromatin/Epigenetic	Ataxin	Ataxin-2	97.9667	98.7133	117.752	104.811
6265-0059	6265-0059	6265-0059	O=C4N(C)C=3/N=C(/[S]CC(=O)NC=1C=CC(=CC=1)C(=O)OC)N(CC=2C=CC=CC=2)C=3C(=O)N4C	C24H23N5O5S	Free base	493.55	Chromatin/Epigenetic	Histone Methyltransferase	Histone-lysine N-methyltransferase, H3 lysine-9 specific 3	104.878	92.0326	120.521	105.811
6321-0419	6321-0419	6321-0419	NC=2N=C1N[C@@]([H])(C[C@@]([H])(N1N=2)C3=CC(C)=CC=C3)C4=CC=C(C=C4)OC	C19H21N5O	Free base	335.41	Chromatin/Epigenetic	Histone Methyltransferase	Histone-lysine N-methyltransferase, H3 lysine-9 specific 3	101.624	98.5712	124.473	108.223
6408-0202	6408-0202	6408-0202	COC=2C=C/C=C(/CN([H])CC=1C=NC=CC=1)C=2OCC=3C=CC=CC=3	C21H22N2O2	HCl	370.88	Chromatin/Epigenetic	Histone Acetyltransferase	Histone acetyltransferase GCN5	98.2889	100.649	124.897	107.945
6456-0574	6456-0574	6456-0574	O=C1NCCN[C@]1([H])CC(=O)N/C2=C/C=CC([Cl])=C2C	C13H16ClN3O2	Free base	281.74	Chromatin/Epigenetic	Histone Acetyltransferase	Histone acetyltransferase GCN5	94.4739	102.053	119.766	105.431
6703-0610	6703-0610	6703-0610	O=C(O)C=1N=NN(C=1C=2[S]C=CC=2)C3=NO/N=C3/N	C9H6N6O3S	Free base	278.25	Chromatin/Epigenetic	Histone Methyltransferase	Histone-lysine N-methyltransferase, H3 lysine-9 specific 3	99.6191	99.0777	107.196	101.964
6725-3430	6725-3430	6725-3430	O=C(N/C1=C/C(=C/C=C1/C)C2=NN=C3N2/N=C(/C)C=4C=CC=CC3=4)CN5CCOCC5	C23H24N6O2	Free base	416.49	Chromatin/Epigenetic	Histone Methyltransferase	Histone-lysine N-methyltransferase, H3 lysine-9 specific 3	99.4878	98.1204	120.357	105.988
6809-0001	6809-0001	6809-0001	N/C1=N/C(=NC(=N1)CN2CCC(C)([H])CC2)N/C3=C/C=C(C=C3)OC	C17H24N6O	Free base	328.42	Chromatin/Epigenetic	Ataxin	Ataxin-2	101.583	86.8132	123.895	104.097
6959-0393	6959-0393	6959-0393	O=C3C=2OC=1C=CC(C)=CC=1C(=O)C=2[C@]([H])(N3CC=4C=CC(C)=CC=4)C=5C=CC(O)=CC=5	C26H21NO4	Free base	411.46	Chromatin/Epigenetic	Histone Methyltransferase	Histone-lysine N-methyltransferase, H3 lysine-9 specific 3	103.802	77.3527	121.343	100.833
7119-0308	7119-0308	7119-0308	O=C1C(=CN(CC)C2=NC(C)=CC=C12)C(=O)OCC(=O)C3=C/C=C(/[Cl])C=C3	C20H17ClN2O4	Free base	384.82	Chromatin/Epigenetic	Ataxin	Ataxin-2	105.993	99.3652	130.433	111.93
7138-1502	7138-1502	7138-1502	O=C(NC=1C=C(C=CC=1C)C3=NC=2N=CC=CC=2O3)C4=C/C=C(/C)C=C4C	C22H19N3O2	Free base	357.42	Chromatin/Epigenetic	Ataxin	Ataxin-2	100.428	99.9687	130.463	110.287
7269-0807	7269-0807	7269-0807	N1(CCN(CC1)CC#CC=2C=CC=CC=2)C3=NC=CC=C3	C18H19N3	2HCl	350.29	Chromatin/Epigenetic	Ataxin	Ataxin-2	109.861	100.369	126.907	112.379
7305-0263	7305-0263	7305-0263	O=[S](=O)(N/C1=N/C=C(/[Cl])C=C1)C2=C/C=C(/OC)C(C)=C2C	C14H15ClN2O3S	Free base	326.8	Chromatin/Epigenetic	Histone Acetyltransferase	Histone acetyltransferase GCN5	102.179	103.509	135.146	113.612
7472-0005	7472-0005	7472-0005	O=C(N/C1=C/C=C(C=C1)CC)C[S]/C3=N/C=2C=CC=CC=2/N=C3/N4CCCC4	C22H24N4OS	Free base	392.53	Chromatin/Epigenetic	Ataxin	Ataxin-2	102.188	101.369	125.633	109.73
7680-2228	7680-2228	7680-2228	O=[S](=O)(N(CC(=O)N/C1=C/C=C(C=C1)[S](=O)(=O)N2CCCC2)C=3C=CC=CC=3)N(C)C	C20H26N4O5S2	Free base	466.58	Chromatin/Epigenetic	Histone Acetyltransferase	Histone acetyltransferase GCN5	103.984	101.262	128.523	111.257
7706-1161	7706-1161	7706-1161	O=C3C1=C(OC(N)=C(C(=O)OC)[C@@]1([H])C=2C=CC=CC=2OC)C=C(C)N3C[C@@]4([H])OCCC4	C23H26N2O6	Free base	426.47	Chromatin/Epigenetic	Ataxin	Ataxin-2	104.539	95.9667	120.127	106.877
7840-3885	7840-3885	7840-3885	O=C(N/C2=C/C1=NN(N=C1/C=C2/C)C=3C=CC(=CC=3)CC)C4=CC=CC5=CC=CC=C45	C26H22N4O	Free base	406.49	Chromatin/Epigenetic	Ataxin	Ataxin-2	103.32	91.2934	130.25	108.288
7846-0449	7846-0449	7846-0449	O=C(N/C1=C/C=C/C=C1/C3=N/C=2C=CC=CC=2[S]3)C=4C=CC([F])=CC=4	C20H13FN2OS	Free base	348.4	Chromatin/Epigenetic	Ataxin	Ataxin-2	103.917	102.476	136.586	114.326
7848-0012	7848-0012	7848-0012	O=C(C/C2=C(\C)N1/N=C(/C)C(=C1/N=C2/C)C3=CC(OC)=C(C=C3)OC)OCC	C21H25N3O4	Free base	383.45	Chromatin/Epigenetic	Histone Methyltransferase	Histone-lysine N-methyltransferase, H3 lysine-9 specific 3	110.074	98.1786	137.073	115.109
7999-0527	7999-0527	7999-0527	O=C2NC=1NN=C(C=1[C@@]([H])(C2)C3=CC(OC)=C(C=C3)OC)C=4C=CC=CC=4	C20H19N3O3	Free base	349.39	Chromatin/Epigenetic	Ataxin	Ataxin-2	103.938	92.4179	130.797	109.051
8006-8531	8006-8531	8006-8531	N#CC=1C=CC(=NC=1[S]C/C2=C/C=C(/[Br])C=C2)C=3[S]C=CC=3	C17H11BrN2S2	Free base	387.32	Chromatin/Epigenetic	Ataxin	Ataxin-2	105.865	93.8478	135.011	111.574
8007-2662	8007-2662	8007-2662	O=C(NC1([H])CCCCC1)C[S]/C2=N/N=C(N2CC=C)C3=CC=C(C=C3)OC	C20H26N4O2S	Free base	386.52	Chromatin/Epigenetic	Ataxin	Ataxin-2	108.119	97.4386	141.43	115.663
8008-4379	8008-4379	8008-4379	O=[S]3(=O)N=C(NCCOC(=O)C=1C=CC=CC=1OC(=O)C)C=2C=CC=CC=23	C18H16N2O6S	Free base	388.4	Chromatin/Epigenetic	Ataxin	Ataxin-2	109.225	99.5486	126.536	111.77
8015-0790	8015-0790	8015-0790	O=C1CC(C)(C)CC(=O)C1=C(N)CC=2/C=C(/OCC)C(=CC=2)OCC	C20H27NO4	Free base	345.44	Chromatin/Epigenetic	Ataxin	Ataxin-2	103.329	99.8758	149.559	117.588
8015-6465	8015-6465	8015-6465	O=C2N(CCCC(=O)C1=C(CC(C)(C)CC1=O)NCCO)C(=O)C=3C=CC=CC2=3	C22H26N2O5	Free base	398.46	Chromatin/Epigenetic	Ataxin	Ataxin-2	100.242	98.4532	141.973	113.556
8139-0118	8139-0118	8139-0118	O=C3C[C@]([H])(N[C@@]1([H])CCN(CC1)C(=O)C2=CC([Cl])=CC=C2)C(=O)N3C=4C=CC(=CC=4)OCC	C24H26ClN3O4	Free base	455.95	Chromatin/Epigenetic	Histone Methyltransferase	Histone-lysine N-methyltransferase, H3 lysine-9 specific 3	100.945	99.2659	129.087	109.766
8335-0121	8335-0121	8335-0121	O=[S](=O)(C1=C(/N=C(/N)N=C1N)N/C2=C/C=C(/C)C=C2)C=3C=CC=CC=3	C17H17N5O2S	Free base	355.42	Chromatin/Epigenetic	Ataxin	Ataxin-2	98.8408	94.6661	140.897	111.468
8407-0218	8407-0218	8407-0218	O=C2/C=C(/C)N=C1NC(=N[C@]([H])(N12)C=3C=CC=CC=3)N/C4=C/C=CC(C)=C4C	C21H21N5O	Free base	359.43	Chromatin/Epigenetic	Ataxin	Ataxin-2	99.3569	97.9047	133.562	110.275
8495-0327	8495-0327	8495-0327	O=C(NC=1C=C(C=CC=1C)C3=NC=2/C=C(/C)C=CC=2O3)C=5C=C4OCCOC4=CC=5	C24H20N2O4	Free base	400.44	Chromatin/Epigenetic	Ataxin	Ataxin-2	102.42	95.4853	138.573	112.159
8495-0330	8495-0330	8495-0330	O=C(NC=1C=C(C=CC=1OC)C3=NC=2C=CC=CC=2O3)C4=CN=CC=C4	C20H15N3O3	Free base	345.36	Chromatin/Epigenetic	Ataxin	Ataxin-2	104.561	95.4812	139.746	113.263
8539-0853	8539-0853	8539-0853	O=C(/C2=C/N1N=C(C=C1N=C2)C3=C/C=C(/C)C=C3)C4=CC(=C/C=C4/O)CC	C22H19N3O2	Free base	357.42	Chromatin/Epigenetic	Ataxin	Ataxin-2	98.8587	94.5676	122.34	105.255
C066-4979	C066-4979	C066-4979	O=C(OCC)C=2[S]C=1N=C/N=C(/OC)C=1C=2C	C11H12N2O3S	Free base	252.29	Chromatin/Epigenetic	Histone Methyltransferase	Histone-lysine N-methyltransferase, H3 lysine-9 specific 3	103.01	93.0763	144.077	113.388
C075-0177	C075-0177	C075-0177	O=C1N(N=C(C2=CC=CC=C12)C(=O)NCC(=O)N[C@@](C)([H])CC)C=3C=CC(=CC=3)OC	C22H24N4O4	Free base	408.46	Chromatin/Epigenetic	Ataxin	Ataxin-2	99.2901	100.822	132.798	110.97
C096-1155	C096-1155	C096-1155	O=C3N(C)[C@]([H])(C=1C=CC(=CC=1)OC)[C@@]([H])(C(=O)N2CC[C@@](C)([H])CC2)C=4C=CC=CC3=4	C24H28N2O3	Free base	392.5	Chromatin/Epigenetic	Ataxin	Ataxin-2	99.3046	98.8474	132.989	110.38
C118-0396	C118-0396	C118-0396	O=C(/C2=C(\C)NC1=NC(=NN1[C@@]2([H])C3=NC=CC=C3)[S]C/C4=C/C=CC=C4)N([H])[H]	C19H18N6OS	Free base	378.46	Chromatin/Epigenetic	Ataxin	Ataxin-2	101.937	101.159	125.969	109.689
C174-0618	C174-0618	C174-0618	O=C(NCC/C2=N/C=1C=CC=CC=1N2CC(=O)C=3C=CC=CC=3)C(C)(C)C	C22H25N3O2	Free base	363.46	Chromatin/Epigenetic	Ataxin	Ataxin-2	96.0621	92.9519	135.947	108.32
C176-0163	C176-0163	C176-0163	O=[S](=O)(C=1N=C(OC=1[S]CC(=O)N)C=2C=CC([F])=CC=2)C=3C=CC=CC=3	C17H13FN2O4S2	Free base	392.43	Chromatin/Epigenetic	Histone Methyltransferase	Histone-lysine N-methyltransferase, H3 lysine-9 specific 3	105.151	99.156	110.179	104.829
C183-0022	C183-0022	C183-0022	O=[S](=O)(CCC(=O)NCC/C1=C/C=CC=C1)C=3C=C2N(CCC2=CC=3[Br])C(=O)CC	C22H25BrN2O4S	Free base	493.42	Chromatin/Epigenetic	Ataxin	Ataxin-2	90.9668	96.5669	117.202	101.579
C185-0062	C185-0062	C185-0062	O=C(C)N1N=C([S][C@]1(C)C2=CC=C(C=C2)CC)NC(=O)C	C15H19N3O2S	Free base	305.4	Chromatin/Epigenetic	Histone Acetyltransferase	Histone acetyltransferase GCN5	103.394	93.3332	123.959	106.895
C200-0056	C200-0056	C200-0056	O=C2NC1=CC(OC)=C(C=C1C(=O)N2CCCC(=O)N(C)CC=3C=CC=CC=3)OC	C22H25N3O5	Free base	411.46	Chromatin/Epigenetic	Ataxin	Ataxin-2	101.483	96.8569	111.387	103.242
C200-3173	C200-3173	C200-3173	O=C1N(C(=O)C3=C(N1CC(=O)N(CCC)CCC)C=2C=C(C=CC=2N3C)OC)C4=CC(C)=CC=C4	C27H32N4O4	Free base	476.58	Chromatin/Epigenetic	Ataxin	Ataxin-2	100.377	84.62	113.594	99.5302
C216-0038	C216-0038	C216-0038	O=C2NC=1/C=C(/OC)C(=CC=1[C@@]([H])(C2)C=3C=CC=CC=3C)OC	C18H19NO3	Free base	297.36	Chromatin/Epigenetic	Ataxin	Ataxin-2	100.848	94.0909	111.697	102.212
C226-1057	C226-1057	C226-1057	O=C(NCCOC)C1=NOC(=C1)C2=CC(OC)=C(C=C2)OC	C15H18N2O5	Free base	306.32	Chromatin/Epigenetic	Histone Acetyltransferase	Histone acetyltransferase GCN5	94.61	98.6576	111.1	101.456
C226-1819	C226-1819	C226-1819	O=C(N/C1=C(\C)N(/N=C1/C)C/C2=C/C=C(/[Cl])C=C2)C=3C=C(ON=3)C=4OC=CC=4	C20H17ClN4O3	Free base	396.84	Chromatin/Epigenetic	Histone Acetyltransferase	Histone acetyltransferase GCN5	103.976	96.247	131.887	110.703
C226-2619	C226-2619	C226-2619	O=C(N/C1=C(\C)N(/N=C1/C)CC=2C([Cl])=CC=CC=2[Cl])C3=NOC(C)=C3	C17H16Cl2N4O2	Free base	379.25	Chromatin/Epigenetic	Histone Acetyltransferase	Histone acetyltransferase GCN5	99.9221	98.0436	112.915	103.627
C226-2681	C226-2681	C226-2681	O=C(N/C1=C/C=C/C=C1/C(=O)OC)C2=NOC(=C2)C3([H])CC3	C15H14N2O4	Free base	286.29	Chromatin/Epigenetic	Ataxin	Ataxin-2	91.3303	93.1143	108.631	97.692
C260-1292	C260-1292	C260-1292	O=C3N(CCC(=O)NCC/C1=C/C(OC)=C(C=C1)OC)C(=O)C2=CC=CC=C2N3C/C4=C(\C)C=C(C)C=C4C	C31H35N3O5	Free base	529.64	Chromatin/Epigenetic	Histone Methyltransferase	Histone-lysine N-methyltransferase, H3 lysine-9 specific 3	100.054	91.1084	101.046	97.4028
C263-0308	C263-0308	C263-0308	O=[S](=O)(C2=C(OC(=O)C=1[S]C=CC=1)N(/N=C2/C)C3=CC=CC=C3)C=4C=CC=CC=4	C21H16N2O4S2	Free base	424.5	Chromatin/Epigenetic	Histone Acetyltransferase	Histone acetyltransferase GCN5	101.301	90.5777	106.741	99.5399
C273-0107	C273-0107	C273-0107	C/C3=C/N2C(N/C1=C/C=C(C=C1)C(C)(C)[H])=C(N=C2C=C3)C=4C=CN=CC=4	C22H22N4	Free base	342.45	Chromatin/Epigenetic	Ataxin	Ataxin-2	100.741	89.9783	86.1917	92.3037
C276-0180	C276-0180	C276-0180	O=C2C[C@@]([H])(CC=1N/C(=C(/C)C=12)C(=O)O[C@]3([H])CCCCCC3)C=4C=CC([Cl])=CC=4	C23H26ClNO3	Free base	399.92	Chromatin/Epigenetic	Histone Methyltransferase	Histone-lysine N-methyltransferase, H3 lysine-9 specific 3	101.112	92.1336	92.1044	95.1167
C280-1023	C280-1023	C280-1023	O=C3C=1[S][C@@](C)([H])CC=1/N=C(/[S]CC(=O)NCC=2OC=CC=2)N3/C4=C/C=CC=C4	C20H19N3O3S2	Free base	413.52	Chromatin/Epigenetic	Ataxin	Ataxin-2	99.9928	98.6665	94.5512	97.7368
C280-1184	C280-1184	C280-1184	O=C1N(CCOC)C(=NC=2CC[S]C1=2)[S]CC(=O)N3CCCC3	C15H21N3O3S2	Free base	355.48	Chromatin/Epigenetic	Ataxin	Ataxin-2	97.8298	91.4518	100.091	96.4574
C292-0020	C292-0020	C292-0020	O=C(C[S]C=1OC(=NN=1)C=2C=CC=CC=2C)N3CCCCC3	C16H19N3O2S	Free base	317.41	Chromatin/Epigenetic	Ataxin	Ataxin-2	92.7815	102.205	117.068	104.018
C292-0194	C292-0194	C292-0194	O=C(C[S]C=1OC(=NN=1)C2=CC(OC)=C(C=C2)OC)N3CCC4=CC=CC=C34	C20H19N3O4S	Free base	397.46	Chromatin/Epigenetic	Ataxin	Ataxin-2	103.217	93.2767	91.1402	95.8779
C301-3161	C301-3161	C301-3161	O=[S](=O)(N/C1=C/C=C(C=C1)OCC)C3=CC=2N(C)C(=O)N(C)C=2C=C3	C17H19N3O4S	Free base	361.42	Chromatin/Epigenetic	Histone Acetyltransferase	Histone acetyltransferase GCN5	94.365	92.5973	93.3057	93.4226
C304-1121	C304-1121	C304-1121	O=C(NCCCN1CCN(C)CC1)C4=CC=3/N=C(/C)C=2/C=C(/C)C=CC=2[S]C=3C=C4	C24H30N4OS	Free base	422.6	Chromatin/Epigenetic	Ataxin	Ataxin-2	98.7601	95.2728	90.3989	94.8106
C314-0299	C314-0299	C314-0299	O=C(N/C1=C/C=CC=C1)C3=C(C)NC2=NC(=NN2[C@@]3([H])CC(C)(C)[H])[S]CC=4C=CC=CC=4C	C25H29N5OS	Free base	447.61	Chromatin/Epigenetic	Histone Methyltransferase	Histone-lysine N-methyltransferase, H3 lysine-9 specific 3	95.863	100.357	79.1271	91.7825
C328-0306	C328-0306	C328-0306	O=C(NCC=1OC(=NN=1)[S]CC(=O)N/C2=C(\C)C=C(C)C=C2C)C=3C=CC=CC=3[F]	C21H21FN4O3S	Free base	428.49	Chromatin/Epigenetic	Histone Acetyltransferase	Histone acetyltransferase GCN5	89.2346	97.9818	100.746	95.9875
C374-1543	C374-1543	C374-1543	O=C2C=1C=NN(C=1N=C(N2C=3C=CC(=CC=3)OC)C=4OC=CC=4)C5=C/C=C(/[Cl])C=C5	C22H15ClN4O3	Free base	418.84	Chromatin/Epigenetic	Histone Methyltransferase	Histone-lysine N-methyltransferase, H3 lysine-9 specific 3	93.0751	102.09	115.798	103.654
C382-0344	C382-0344	C382-0344	O=[S](=O)(NCC=1C=CC(=CC=1)C(=O)NCCCC)C=2C=CC([Br])=CC=2	C18H21BrN2O3S	Free base	425.35	Chromatin/Epigenetic	Ataxin	Ataxin-2	98.3246	98.3726	113.217	103.305
C389-0648	C389-0648	C389-0648	O=C1CCCN1C=2C=CC(=CC=2)C(=O)NCCCN3CCCC[C@@]3(C)[H]	C20H29N3O2	Free base	343.47	Chromatin/Epigenetic	Ataxin	Ataxin-2	95.1114	99.9195	112.415	102.482
C389-0694	C389-0694	C389-0694	O=C(N1CCN(CC1)C=2/C=C(/C)C=CC=2C)C=3C=CC(=CC=3)N4CCCC4=O	C23H27N3O2	Free base	377.49	Chromatin/Epigenetic	Histone Acetyltransferase	Histone acetyltransferase GCN5	96.3707	98.7081	106.604	100.561
C432-0076	C432-0076	C432-0076	O=C3N[C@@]1([H])C[C@](C)(OC2=CC=CC=C12)N3/C4=C/C=C(C=C4)C(=O)N5CCN(CC5)C=6/C=C(/OC)C=CC=6	C29H30N4O4	Free base	498.59	Chromatin/Epigenetic	Ataxin	Ataxin-2	100.35	103.557	103.232	102.379
C464-1396	C464-1396	C464-1396	O=[S](=O)(NCCC(=O)N/C1=C/C(C)=CC(C)=C1)C=3C=C2CCN(C2=CC=3)C(=O)CC	C22H27N3O4S	Free base	429.54	Chromatin/Epigenetic	Ataxin	Ataxin-2	102.58	98.6292	109.301	103.503
C466-0117	C466-0117	C466-0117	O=C2N(C=1/C=C(/[Cl])C([Cl])=CC=1)[C@@]([H])(N3CCC[C@@]23[H])C4=CC(OC)=C(/C=C4/OC)OC	C21H22Cl2N2O4	Free base	437.33	Chromatin/Epigenetic	Ataxin	Ataxin-2	97.8478	95.305	124.847	106
C466-0272	C466-0272	C466-0272	O=C2N(/C1=C/C([Cl])=C(C=C1)OC)[C@@]([H])(N3CCC[C@@]23[H])C4=CC(C)=CC=C4	C20H21ClN2O2	Free base	356.86	Chromatin/Epigenetic	Histone Methyltransferase	Histone-lysine N-methyltransferase, H3 lysine-9 specific 3	97.8725	102.492	126.335	108.9
C470-0605	C470-0605	C470-0605	O=C3N(C)C=2/N=C(/CN1CCOCC1)N(CCCO)C=2C(=O)N3C	C15H23N5O4	Free base	337.38	Chromatin/Epigenetic	Ataxin	Ataxin-2	89.4278	107.547	103.609	100.195
C470-0731	C470-0731	C470-0731	O=C4N(C)C=3/N=C(/CN1CCN(C)CC1)N(CCCC=2C=CC=CC=2)C=3C(=O)N4C	C22H30N6O2	Free base	410.52	Chromatin/Epigenetic	Ataxin	Ataxin-2	90.4702	97.7215	121.898	103.363
C519-0309	C519-0309	C519-0309	O=[S](=O)(C=2C=C1C(=O)C(=CN(C)C1=CC=2)C(=O)NCCN(CC(C)(C)[H])CC(C)(C)[H])N3CCCC3	C25H38N4O4S	Free base	490.67	Chromatin/Epigenetic	Histone Acetyltransferase	Histone acetyltransferase GCN5	94.1653	97.6463	121.193	104.335
C519-0794	C519-0794	C519-0794	O=[S](=O)(N1CCC(C)([H])CC1)C=3C=C2C(=O)C(=CN(C)C2=CC=3)C(=O)NC/C4=C/C=C/C=C4/OC	C25H29N3O5S	Free base	483.59	Chromatin/Epigenetic	Histone Methyltransferase	Histone-lysine N-methyltransferase, H3 lysine-9 specific 3	98.2282	99.895	143.723	113.949
C521-2178	C521-2178	C521-2178	O=[S](=O)(CC=1OC(=CC=1)C(=O)NCCCN(CC=2C=CC=CC=2)CCCC)C3=C([Cl])C=C/C=C3/[Cl]	C26H30Cl2N2O4S	Free base	537.51	Chromatin/Epigenetic	Histone Acetyltransferase	Histone acetyltransferase GCN5	97.0991	90.7122	136.385	108.065
C522-1958	C522-1958	C522-1958	O=C(NCCCN1C[C@](C)([H])C[C@](C)([H])C1)[C@@]4([H])CCN(CC=2N=C(OC=2C)C3=CC([Cl])=CC=C3)CC4	C27H39ClN4O2	Free base	487.09	Chromatin/Epigenetic	Ataxin	Ataxin-2	97.015	94.9903	129.355	107.12
C527-1638	C527-1638	C527-1638	O=[S](CC=1N=C(OC=1C)C2=CC(OC)=C(C=C2)OC)CC(=O)NC3([H])CCCC3	C20H26N2O5S	Free base	406.5	Chromatin/Epigenetic	Histone Methyltransferase	Histone-lysine N-methyltransferase, H3 lysine-9 specific 3	97.7294	97.2446	140.729	111.901
C528-1174	C528-1174	C528-1174	O=[S](=O)(CC=1N=C(OC=1C)C2=CC=C/C=C2/C)CC(=O)NCCCN3CCCC3	C21H29N3O4S	Free base	419.55	Chromatin/Epigenetic	Ataxin	Ataxin-2	98.0728	104.505	138.666	113.748
C547-0772	C547-0772	C547-0772	O=C3/C=C(/OCCCC(=O)NCC/C1=C/C(OC)=C(C=C1)OC)C2=CC=CC=C2N3C	C24H28N2O5	Free base	424.5	Chromatin/Epigenetic	Ataxin	Ataxin-2	97.982	91.8756	147.237	112.365
C561-1965	C561-1965	C561-1965	O=C(OCC)[C@]([H])(NC(=O)CC/C2=C(\C)N1/N=C(/C)N=C1/N=C2/C)CC=3C=CC=CC=3	C22H27N5O3	Free base	409.49	Chromatin/Epigenetic	Ataxin	Ataxin-2	97.4367	94.702	135.024	109.054
C612-1432	C612-1432	C612-1432	O=C(NC/C1=C/C=C/C=C1/OC)C2=NC=C/N=C2/CO	C14H15N3O3	Free base	273.29	Chromatin/Epigenetic	Ataxin	Ataxin-2	98.5857	101.237	119.58	106.468
C636-2128	C636-2128	C636-2128	O=C2N(C(=O)[C@@]([H])(CC(=O)N/C1=C/C=C(/[Cl])C=C1)N2CC=C)C=3C=CC([F])=CC=3	C20H17ClFN3O3	Free base	401.83	Chromatin/Epigenetic	Ataxin	Ataxin-2	95.3823	103.985	132.582	110.65
C660-0753	C660-0753	C660-0753	[Cl]C=1C=CC(=CC=1)C3=NOC=4N=C/N=C(/NC/C2=C/C(=C/C=C2/OC)OC)C3=4	C20H17ClN4O3	Free base	396.84	Chromatin/Epigenetic	Ataxin	Ataxin-2	95.1237	99.4408	142.224	112.263
C677-0169	C677-0169	C677-0169	O=C(NC=1C=CC(=CC=1)CC)C[S]/C3=N/N=C(/C/C2=C/C=CN2C)N3/C4=C/C=C(C=C4)OC	C25H27N5O2S	Free base	461.59	Chromatin/Epigenetic	Histone Methyltransferase	Histone-lysine N-methyltransferase, H3 lysine-9 specific 3	98.7774	112.137	144.366	118.427
C683-0050	C683-0050	C683-0050	O=C(C[S]/C3=N/C(=NC=2OC=1C=CC=CC=1CC=23)C4=CC=CC=C4)N5CCCCC5	C24H23N3O2S	Free base	417.53	Chromatin/Epigenetic	Ataxin	Ataxin-2	94.5854	108.229	151.786	118.2
C688-1221	C688-1221	C688-1221	O=C3N(C(=O)C=2[S]C=1C=CC=CC=1C=2N3CC(=O)NC4([H])CCCCC4)C5=CC([Cl])=C([F])C=C5	C24H21ClFN3O3S	Free base	485.97	Chromatin/Epigenetic	Ataxin	Ataxin-2	98.8445	99.7092	153.84	117.465
C688-1225	C688-1225	C688-1225	O=C3N(C(=O)C=2[S]C=1C=CC=CC=1C=2N3CC(=O)NC4([H])CCCC4)C5=CC([Cl])=C([F])C=C5	C23H19ClFN3O3S	Free base	471.94	Chromatin/Epigenetic	Ataxin	Ataxin-2	99.1765	107.512	139.263	115.317
C696-0761	C696-0761	C696-0761	O=C2N(/N=C(/C/C1=C/C=NC=C1)C3=CC=CC=C23)CC(=O)N(CC)CCCC	C22H26N4O2	Free base	378.48	Chromatin/Epigenetic	Histone Acetyltransferase	Histone acetyltransferase GCN5	96.6404	102.134	133.07	110.615
C700-0193	C700-0193	C700-0193	O=[S](=O)(N1CCC(C)([H])CC1)C=4C=C3N(CC(=O)NC/C2=C/C=C(/C)C=C2)C(=O)COC3=CC=4	C24H29N3O5S	Free base	471.58	Chromatin/Epigenetic	Histone Methyltransferase	Histone-lysine N-methyltransferase, H3 lysine-9 specific 3	92.3592	104.516	145.102	113.992
C700-0498	C700-0498	C700-0498	O=[S](=O)(C=4C=C3N(CC(=O)N1CCN(CC1)C=2C=CC=CC=2[F])C(=O)COC3=CC=4)N5CCCC5	C24H27FN4O5S	Free base	502.57	Chromatin/Epigenetic	Ataxin	Ataxin-2	99.3845	95.9134	142.039	112.446
C700-1293	C700-1293	C700-1293	O=[S](=O)(CC=1N=C(OC=1C)C=2C=CC=CC=2[Cl])CC(=O)NCC/C3=C/C=CC=C3	C21H21ClN2O4S	Free base	432.93	Chromatin/Epigenetic	Ataxin	Ataxin-2	99.7202	98.3952	118.851	105.655
C700-1423	C700-1423	C700-1423	O=[S](=O)(CC=1N=C(OC=1C)C2=CC([Cl])=CC=C2)CC(=O)NCCN3CCOCC3	C19H24ClN3O5S	Free base	441.94	Chromatin/Epigenetic	Histone Acetyltransferase	Histone acetyltransferase GCN5	98.0242	102.163	136.689	112.292
C718-2302	C718-2302	C718-2302	O=[S](=O)(C=1N=NN2C=1N=C(C3=CC([Cl])=CC=C23)N4CCN(CC4)C=5C=CC=CC=5)C6=CC=C(C=C6)CC	C27H25ClN6O2S	Free base	533.06	Chromatin/Epigenetic	Ataxin	Ataxin-2	99.9591	104.002	157.187	120.383
C736-0714	C736-0714	C736-0714	[F]/C1=C/C=C/C=C1/N2CCN(CC2)C5=NC3=CC=CC=C3C4=NC(=NN45)C6=CC(C)=CC=C6	C26H23FN6	Free base	438.51	Chromatin/Epigenetic	Histone Methyltransferase	Histone-lysine N-methyltransferase, H3 lysine-9 specific 3	100.879	105.64	145.554	117.358
C794-1675	C794-1675	C794-1675	O=C(NCC=1C=CC([S]C)=CC=1)C2([H])CCN(CC2)C=3[S]C(=NN=3)N4C=C/C=C4/CNC=5C=CC(C)=CC=5	C28H32N6OS2	Free base	532.73	Chromatin/Epigenetic	Histone Demethylase	Lysine-specific demethylase 4A	98.0312	113.019	155.409	122.153
C796-0356	C796-0356	C796-0356	O=C(NC/C1=C/C=C(C=C1)OCCC)C3=CC=2N(CC[S]C=2C=C3)CC	C21H26N2O2S	Free base	370.52	Chromatin/Epigenetic	Ataxin	Ataxin-2	96.3736	96.3206	144.997	112.564
C796-0376	C796-0376	C796-0376	O=C(N/C1=C/C=C/C=C1/C(=O)OCC)N(C/C2=C/C=CN2C=3[S]C(=NN=3)N4CCCC4=O)CC=5C=CC(C)=CC=5	C29H30N6O4S	Free base	558.66	Chromatin/Epigenetic	Histone Methyltransferase	Histone-lysine N-methyltransferase, H3 lysine-9 specific 3	94.9826	107.445	149.887	117.438
C856-0651	C856-0651	C856-0651	O=C(/C1=C/C=CN1CC(=O)NCC=2C=CC(C)=CC=2)C=3C=CC=CC=3C	C22H22N2O2	Free base	346.43	Chromatin/Epigenetic	Ataxin	Ataxin-2	91.8179	96.0685	139.28	109.055
C885-0566	C885-0566	C885-0566	O=C2/C=C(/C)N=C1[S]C(=NN12)N3C[C@@]([H])(CCC3)C(=O)NC/C4=C/C=C/C=C4/C	C20H23N5O2S	Free base	397.5	Chromatin/Epigenetic	Histone Acetyltransferase	Histone acetyltransferase GCN5	106.232	107.896	141.472	118.533
C891-1711	C891-1711	C891-1711	O=C1C=4C(C=NN1CC(=O)NCCN2CCOCC2)=C(C)N(C/C3=C/C=C(/[F])C=C3)C=4C	C23H28FN5O3	Free base	441.51	Chromatin/Epigenetic	Ataxin	Ataxin-2	97.7799	102	151.417	117.066
C908-0165	C908-0165	C908-0165	O=[S](=O)(NCC=2N=C1/N=C(/C)C=C(C)N1N=2)C=3/C=C(/C)C([F])=CC=3	C15H16FN5O2S	Free base	349.39	Chromatin/Epigenetic	Ataxin	Ataxin-2	96.6184	100.357	115.337	104.104
D043-0115	D043-0115	D043-0115	O=C2N1N=C(N=C1NC(C)=C2C/C3=C/C=CC=C3)NC/C4=C/C=C(/[Br])C=C4	C20H18BrN5O	Free base	424.3	Chromatin/Epigenetic	Histone Methyltransferase	Histone-lysine N-methyltransferase, H3 lysine-9 specific 3	100.072	103.207	133.502	112.26
D043-0314	D043-0314	D043-0314	O=C2N1N=C(N=C1NC(C)=C2CC(=O)OC)C=3C=NC=CC=3	C14H13N5O3	Free base	299.29	Chromatin/Epigenetic	Histone Methyltransferase	Histone-lysine N-methyltransferase, H3 lysine-9 specific 3	101.76	114.823	146.208	120.931
D044-0054	D044-0054	D044-0054	O=C(N/C3=C/C=2N=C1CN(CCN1C=2C=C3)CCOC)CC	C16H22N4O2	Free base	302.38	Chromatin/Epigenetic	Ataxin	Ataxin-2	100.204	98.505	135.649	111.453
D051-0261	D051-0261	D051-0261	O=[S]1(=O)C[C@]([H])(CC1)N(CC=2OC=CC=2)C(=O)COC=3/C=C(/C)C=CC=3	C18H21NO5S	Free base	363.44	Chromatin/Epigenetic	Ataxin	Ataxin-2	98.6763	103.779	148.898	117.118
D069-0172	D069-0172	D069-0172	O=C(NC[C@@]1([H])OCCC1)CC/C2=N/C(=NO2)C3=CC=C(C=C3)OC	C17H21N3O4	Free base	331.37	Chromatin/Epigenetic	Histone Acetyltransferase	Histone acetyltransferase GCN5	102.179	100.667	140.737	114.527
D072-0267	D072-0267	D072-0267	O=[S](=O)(C=1N=C(OC=1NC[C@@]2([H])OCCC2)C=3C=CC([F])=CC=3)C=4C=CC=CC=4	C20H19FN2O4S	Free base	402.45	Chromatin/Epigenetic	Ataxin	Ataxin-2	101.418	108.384	150.656	120.153
D072-0717	D072-0717	D072-0717	O=[S](=O)(C=1N=C(OC=1N2CCN(CC2)C3=CC=CC=C3)C=4C=CC(C)=CC=4)C=5C=CC([F])=CC=5	C26H24FN3O3S	Free base	477.56	Chromatin/Epigenetic	Epigenetic Reader Domain	BAZ2B	98.6254	96.7857	141.193	112.201
D072-1432	D072-1432	D072-1432	O=[S](=O)(C=1N=C(OC=1NCCCN2CCOCC2)C=3C=CC=CC=3[Cl])C=4C=CC(C)=CC=4	C23H26ClN3O4S	Free base	476	Chromatin/Epigenetic	Histone Acetyltransferase	Histone acetyltransferase GCN5	101.287	106.37	150.443	119.367
D072-1505	D072-1505	D072-1505	O=[S](=O)(C=1N=C(OC=1NCCCN2CCOCC2)C=3C=CC([Cl])=CC=3)C4=CC=CC=C4	C22H24ClN3O4S	Free base	461.97	Chromatin/Epigenetic	Ataxin	Ataxin-2	104.595	96.1229	153.938	118.219
D103-0452	D103-0452	D103-0452	O=C1/C(=C(/C)N(C)N1C=2C=CC=CC=2)N([H])C(=O)C4=CC(=O)C=3C=C(C=CC=3O4)CC	C23H21N3O4	Free base	403.44	Chromatin/Epigenetic	Histone Methyltransferase	Histone-lysine N-methyltransferase, H3 lysine-9 specific 3	95.7604	105.427	121.591	107.593
D103-0543	D103-0543	D103-0543	O=C2C=C(OC=1/C=C(/C)C=C(C)C=12)C(=O)N([H])C=3/C=C(/[Cl])C(C)=CC=3	C19H16ClNO3	Free base	341.8	Chromatin/Epigenetic	Histone Methyltransferase	Histone-lysine N-methyltransferase, H3 lysine-9 specific 3	98.3225	105.127	135.194	112.881
D103-1506	D103-1506	D103-1506	O=[S](=O)(N)C=1C=CC(=CC=1)CCN([H])C(=O)C3=CC(=O)C=2C=C(C=CC=2O3)CC	C20H20N2O5S	Free base	400.46	Chromatin/Epigenetic	Histone Methyltransferase	Histone-lysine N-methyltransferase, H3 lysine-9 specific 3	93.4788	101.253	142.666	112.466
D116-0070	D116-0070	D116-0070	O=C(N1N=C(/N=C1/NC/C2=C/C=CC=C2)C=3OC=CC=3)C=4/C=C(/C)C=CC=4	C21H18N4O2	Free base	358.4	Chromatin/Epigenetic	Ataxin	Ataxin-2	103.755	106.008	141.255	117.006
D125-1144	D125-1144	D125-1144	C[C@@]([H])(O/C1=C/C=CC=C1)C3=NC2=CC=CC=C2N3CCO/C4=C/C=C/C=C4/OC	C24H24N2O3	Free base	388.47	Chromatin/Epigenetic	Histone Methyltransferase	Histone-lysine N-methyltransferase, H3 lysine-9 specific 3	95.3464	99.9377	143.632	112.972
D125-2200	D125-2200	D125-2200	O=C1C[C@]([H])(CN1/C2=C/C=C(C=C2)OCC)C4=NC3=CC=CC=C3N4CC=5/C=C(/C)C=CC=5	C27H27N3O2	Free base	425.54	Chromatin/Epigenetic	Histone Methyltransferase	Histone-lysine N-methyltransferase, H3 lysine-9 specific 3	98.4025	106.732	139.769	114.968
D134-0182	D134-0182	D134-0182	O=C(N)C3=C/C=C(/NC(=O)CCC/C1=N/C(=NO1)C2=CC(C)=CC=C2)C=C3	C20H20N4O3	Free base	364.41	Chromatin/Epigenetic	Ataxin	Ataxin-2	105.254	110.453	141.63	119.112
D134-0324	D134-0324	D134-0324	O=C(NCC=1OC=CC=1)CCC/C2=N/C(=NO2)C3=CC(OC)=CC=C3	C18H19N3O4	Free base	341.37	Chromatin/Epigenetic	Histone Methyltransferase	Histone-lysine N-methyltransferase, H3 lysine-9 specific 3	97.5208	97.3416	144.256	113.04
D146-0286	D146-0286	D146-0286	O=C3OC2=CC=1O/C=C(/C)C=1C=C2C(C)=C3CC(=O)NC/C4=C/C(OC)=CC=C4	C23H21NO5	Free base	391.43	Chromatin/Epigenetic	Histone Methyltransferase	Histone-lysine N-methyltransferase, H3 lysine-9 specific 3	98.0647	99.3673	150.787	116.073
D159-0321	D159-0321	D159-0321	O=C3C=2OC=1/C=C(/C)C=C(C)C=1C(=O)C=2[C@]([H])(N3CCC=4/C=C(/OC)C(=CC=4)OC)C=5/C=C(/OC)C=CC=5	C30H29NO6	Free base	499.57	Chromatin/Epigenetic	Histone Methyltransferase	Histone-lysine N-methyltransferase, H3 lysine-9 specific 3	97.3991	101.204	151.312	116.638
D159-0541	D159-0541	D159-0541	O=C3C=2OC=1/C=C(/C)C=C(C)C=1C(=O)C=2[C@@]([H])(N3CCO)C=4/C=C(/O)C=CC=4	C21H19NO5	Free base	365.39	Chromatin/Epigenetic	Histone Methyltransferase	Histone-lysine N-methyltransferase, H3 lysine-9 specific 3	98.1104	102.498	100.541	100.383
D165-0342	D165-0342	D165-0342	[Br]/C2=C/C=1N=C(N=C(NC=1C=C2)C3=CC=NC=C3)C4=CC=C(C=C4)OCCCC	C23H21BrN4O	Free base	449.35	Chromatin/Epigenetic	Histone Methyltransferase	Histone-lysine N-methyltransferase, H3 lysine-9 specific 3	98.1195	93.4833	120.755	104.119
D172-0030	D172-0030	D172-0030	[F]C=5C=CC(CN1N=NC2=C1C(=N/N=C2/C)N3CCN(CC3)C4=CC=CC=C4)=CC=5	C22H22FN7	Free base	403.47	Chromatin/Epigenetic	Ataxin	Ataxin-2	99.4046	97.6562	125.122	107.394
D174-0407	D174-0407	D174-0407	O=C(NC[C@]([H])(N1CCCCC1)C2=CC=C(C=C2)OC)C=4OC=3/C=C(/[Br])C=CC=3C=4C	C24H27BrN2O3	Free base	471.4	Chromatin/Epigenetic	Histone Methyltransferase	Histone-lysine N-methyltransferase, H3 lysine-9 specific 3	98.6156	103.262	111.263	104.38
D174-0533	D174-0533	D174-0533	O=C2C=1NN=C(C=1[C@]([H])(N2CC=3C=NC=CC=3)C=4/C=C(/O)C=CC=4)C5=CC=C/C=C5/O	C23H18N4O3	Free base	398.42	Chromatin/Epigenetic	Ataxin	Ataxin-2	97.2663	109.489	128.907	111.887
D202-0085	D202-0085	D202-0085	O=C(C=2[S]C=1C=CC=CC=1C=2[Cl])N([H])C[C@@]([H])(N3CCCC3)C=4OC=CC=4	C19H19ClN2O2S	Free base	374.89	Chromatin/Epigenetic	Histone Acetyltransferase	Histone acetyltransferase GCN5	98.4723	104.456	124.732	109.22
D226-0161	D226-0161	D226-0161	O=C4N(C)C=3/N=C(/[S]/C1=N/C=CC=N1)N(CC=2C=CC=CC=2[Cl])C=3C(=O)N4C	C18H15ClN6O2S	Free base	414.88	Chromatin/Epigenetic	Histone Methyltransferase	Histone-lysine N-methyltransferase, H3 lysine-9 specific 3	97.7769	107.117	124.79	109.895
D233-0544	D233-0544	D233-0544	O=C(C=1N=C(N=CC=1[Cl])[S]CC=2C=CC([F])=CC=2)N([H])C=3[S]C(=NN=3)CC	C16H13ClFN5OS2	Free base	409.89	Chromatin/Epigenetic	Ataxin	Ataxin-2	99.2856	104.883	121.908	108.692
D233-0778	D233-0778	D233-0778	O=[S](=O)(N(C)C=1C=CC=CC=1)C2=CC=C(C=C2)N([H])C(=O)C=3N=C(N=CC=3[Cl])[S]C(C)(C)[H]	C21H21ClN4O3S2	Free base	477.01	Chromatin/Epigenetic	Histone Methyltransferase	Histone-lysine N-methyltransferase, H3 lysine-9 specific 3	96.1335	95.1164	128.34	106.53
D264-0275	D264-0275	D264-0275	O=C(NC=1C=CC(NC(=O)C)=CC=1)C2([H])CCN(CC2)C3=NC=CN=C3	C18H21N5O2	Free base	339.4	Chromatin/Epigenetic	Ataxin	Ataxin-2	98.2215	106.81	134.533	113.188
D266-0337	D266-0337	D266-0337	O=C(NC=1C=CC(=CC=1)C(=O)OC)C2=C(C(=NN(C)C2=O)C=3C=CC=CC=3)C4=CC=CC=C4	C26H21N3O4	Free base	439.47	Chromatin/Epigenetic	Histone Methyltransferase	Histone-lysine N-methyltransferase, H3 lysine-9 specific 3	97.7321	97.6345	85.7379	93.7015
D278-0799	D278-0799	D278-0799	O=C(NC=1C=C(C=CC=1OC)OC)C[S]/C3=N/N=C4C=CC=2C=CC=CC=2N34	C20H18N4O3S	Free base	394.46	Chromatin/Epigenetic	Ataxin	Ataxin-2	97.2538	98.2946	91.6643	95.7375
D344-7205	D344-7205	D344-7205	O=C(N/C2=C/C=1N=C(OC=1C=C2)C=3C=CC=CC=3[F])COC=4C=CC=CC=4[Cl]	C21H14ClFN2O3	Free base	396.81	Chromatin/Epigenetic	Ataxin	Ataxin-2	96.0186	92.7706	103.866	97.5519
D344-8898	D344-8898	D344-8898	O=C(C[S]C=1OC(=NN=1)C2=CC(OC)=CC=C2)N(C)C=3C=CC=CC=3	C18H17N3O3S	Free base	355.42	Chromatin/Epigenetic	Ataxin	Ataxin-2	101.148	97.143	88.4674	95.5862
D389-0803	D389-0803	D389-0803	O=C4N(C)C=3N=C1N(CCCN1CC/C2=C/C=CC=C2)C=3C(=O)N4CC	C19H23N5O2	Free base	353.43	Chromatin/Epigenetic	Histone Methyltransferase	Histone-lysine N-methyltransferase, H3 lysine-9 specific 3	99.2341	98.972	117.638	105.281
D715-0025	D715-0025	D715-0025	O=C3OC2=CC(O[C@]([H])(C(=O)O)C1=CC=CC=C1)=CC=C2C(C)=C3	C18H14O5	Free base	310.31	Chromatin/Epigenetic	Histone Demethylase	Lysine-specific demethylase 4A	99.3334	102.44	113.261	105.011
D715-0242	D715-0242	D715-0242	O=C3OC=2C(=C/C=C(/OC/C1=C(\[F])C=C/C=C1/[Cl])C=2C)C(C)=C3CC(=O)O	C20H16ClFO5	Free base	390.8	Chromatin/Epigenetic	Histone Acetyltransferase	Histone acetyltransferase GCN5	101.53	102.08	110.682	104.764
D715-0991	D715-0991	D715-0991	O=C3OC2=CC(OC/C1=N/N=NN1)=CC=C2C(=C3)CCCC	C15H16N4O3	Free base	300.32	Chromatin/Epigenetic	Ataxin	Ataxin-2	96.803	101.556	94.6771	97.6788
D717-0088	D717-0088	D717-0088	O=C(NC=2C=C1OCOC1=CC=2)C4=NN3C(=CC(=NC3=C4)C5([H])CC5)C([F])([F])[F]	C18H13F3N4O3	Free base	390.32	Chromatin/Epigenetic	Ataxin	Ataxin-2	97.2325	103.349	100.142	100.241
E015-0240	E015-0240	E015-0240	O=C(CCC(=O)NCCCN2CCN(C/C1=C/C=CC=C1)CC2)N3CCOC4=C/C=C(/[Cl])C=C34	C26H33ClN4O3	Free base	485.03	Chromatin/Epigenetic	Ataxin	Ataxin-2	100.712	99.6275	127.483	109.274
E015-0766	E015-0766	E015-0766	O=C(CCC(=O)NC[C@@](C)([H])C1=CC=CC=C1)N2C[C@@](C)([H])OC3=C/C=C(/C)C=C23	C23H28N2O3	Free base	380.49	Chromatin/Epigenetic	Histone Acetyltransferase	Histone acetyltransferase GCN5	104.179	93.223	114.383	103.929
E135-0113	E135-0113	E135-0113	O=[S]1(=O)N=C(C=C(N1C)C(=O)N/C2=C/C=C/C=C2/[S]C)C=3C=CC(C)=CC=3	C19H19N3O3S2	Free base	401.51	Chromatin/Epigenetic	Ataxin	Ataxin-2	96.5571	98.0779	104.139	99.5915
E155-0162	E155-0162	E155-0162	O=C(NC[C@]([H])(N1CCN(CC1)C2=CC=CC=C2)C=3C=NC=CC=3)C(=O)NCCN(CC)CC	C25H36N6O2	Free base	452.6	Chromatin/Epigenetic	Histone Acetyltransferase	Histone acetyltransferase GCN5	99.201	96.939	112.655	102.932
E155-0740	E155-0740	E155-0740	O=C(N/C1=C/C([F])=C(C)C=C1)C(=O)NC[C@]([H])(N3CCN(CC=2C=CC=CC=2)CC3)C=4C=NC=CC=4	C27H30FN5O2	Free base	475.57	Chromatin/Epigenetic	Histone Methyltransferase	Histone-lysine N-methyltransferase, H3 lysine-9 specific 3	94.4215	100.422	108.653	101.166
E157-0969	E157-0969	E157-0969	O=[S](=O)(C=1[S]C(=NN=1)NC(=O)COC=2/C=C(/C)C=CC=2)N3CCC(C)([H])CC3	C17H22N4O4S2	Free base	410.52	Chromatin/Epigenetic	Histone Acetyltransferase	Histone acetyltransferase GCN5	96.26	95.4573	116.902	102.873
E157-5786	E157-5786	E157-5786	O=[S](=O)(C=1[S]C(NC(=O)C(C)(C)[H])=NN=1)N(C)C=2C=CC=CC=2C	C14H18N4O3S2	Free base	354.45	Chromatin/Epigenetic	Histone Methyltransferase	Histone-lysine N-methyltransferase, H3 lysine-9 specific 3	97.4452	96.501	104.559	99.5018
E203-0111	E203-0111	E203-0111	O=[S](=O)(C=1C=C(N(C)C=1)C(=O)N/C2=C/C(C)=C(C)C=C2)N3CCCC3	C18H23N3O3S	Free base	361.47	Chromatin/Epigenetic	Ataxin	Ataxin-2	94.3494	93.3337	105.291	97.6581
E203-0583	E203-0583	E203-0583	O=[S](=O)(C=1C=C(N(C)C=1)C(=O)NC=2C=C/C=C(/C)C=2C)N3CCOCC3	C18H23N3O4S	Free base	377.47	Chromatin/Epigenetic	Ataxin	Ataxin-2	96.6155	94.4726	97.4004	96.1628
E207-0088	E207-0088	E207-0088	O=C(NCCCN1CC[C@](C)([H])CC1)[C@@]2([H])CCN(CC2)C3=NC(=NO3)C=4C=CC(=CC=4)OC	C24H35N5O3	Free base	441.58	Chromatin/Epigenetic	Ataxin	Ataxin-2	92.885	93.8016	96.0853	94.2573
E245-0058	E245-0058	E245-0058	O=[S](=O)(NC=1C=C/C=C(/C)C=1C)C=3C=C2NC(=O)COC2=CC=3	C16H16N2O4S	Free base	332.38	Chromatin/Epigenetic	Histone Acetyltransferase	Histone acetyltransferase GCN5	95.787	94.9985	76.2549	89.0135
E459-0204	E459-0204	E459-0204	O=[S](=O)(NCCC=1C=CC([Cl])=CC=1)C=3C=C2N(CC[S]C2=CC=3)C(=O)C	C18H19ClN2O3S2	Free base	410.94	Chromatin/Epigenetic	Histone Acetyltransferase	Histone acetyltransferase GCN5	102.872	98.0915	152.42	117.794
E459-0296	E459-0296	E459-0296	O=[S](=O)(NC/C1=C/C(OC)=CC=C1)C=3C=C2N(CC[S]C2=CC=3)C(=O)C	C18H20N2O4S2	Free base	392.5	Chromatin/Epigenetic	Histone Acetyltransferase	Histone acetyltransferase GCN5	97.8249	94.1452	143.768	111.913
E511-0547	E511-0547	E511-0547	O=[S](=O)(CCC(=O)NCC/C1=C/C(OC)=C(C=C1)OC)C=3C=C2OCC(=O)NC2=CC=3[Cl]	C21H23ClN2O7S	Free base	482.94	Chromatin/Epigenetic	Histone Methyltransferase	Histone-lysine N-methyltransferase, H3 lysine-9 specific 3	96.7721	92.1902	131.768	106.91
E511-3526	E511-3526	E511-3526	O=[S](=O)(C=1C=C(NC=1)C(=O)OC)N2CCN(CC2)C3=CC=CC(C)=C3C	C18H23N3O4S	Free base	377.47	Chromatin/Epigenetic	Histone Acetyltransferase	Histone acetyltransferase GCN5	97.0609	102.205	141.822	113.696
E513-0888	E513-0888	E513-0888	[Cl]/C1=C/C=C/C=C1/C[S]/C2=N/N=C(/C)N3C2=CC=4[S]C=CC3=4	C16H12ClN3S2	Free base	345.88	Chromatin/Epigenetic	Histone Methyltransferase	Histone-lysine N-methyltransferase, H3 lysine-9 specific 3	99.0296	95.918	152.763	115.904
E521-1244	E521-1244	E521-1244	O=C3N(CCCC(=O)NC=1C=CC(C)=CC=1C)C2=NC=CC=C2O[C@]3([H])C4=CC=CC=C4	C25H25N3O3	Free base	415.5	Chromatin/Epigenetic	Ataxin	Ataxin-2	95.7132	96.6162	118.7	103.676
E535-3059	E535-3059	E535-3059	O=[S](CC=1OC(=CC=1)C(=O)NCCCN2CCCCC2)C3=C/C=C(/[Cl])C=C3	C20H25ClN2O3S	Free base	408.95	Chromatin/Epigenetic	Histone Acetyltransferase	Histone acetyltransferase GCN5	102.935	99.1705	137.243	113.116
E535-4068	E535-4068	E535-4068	O=C(C=2OC(C[S](=O)C=1C=CC([F])=CC=1)=CC=2)N3CCN(CC3)C(=O)C=4OC=CC=4	C21H19FN2O5S	Free base	430.46	Chromatin/Epigenetic	Histone Acetyltransferase	Histone acetyltransferase GCN5	95.139	99.3646	125.153	106.552
E551-0226	E551-0226	E551-0226	O=[S](=O)(NCC/C2=N/N=C1C=CC(=NN12)[S][C@@](C)([H])C(=O)OC)C=3C=CC(C)=CC=3	C18H21N5O4S2	Free base	435.53	Chromatin/Epigenetic	Histone Methyltransferase	Histone-lysine N-methyltransferase, H3 lysine-9 specific 3	95.3653	103.784	124.659	107.936
E557-3331	E557-3331	E557-3331	O=[S](=O)(CCC(=O)NCC/C1=C/C(C)=CC=C1)C=3C=C2[S]C(C)=NC2=CC=3	C20H22N2O3S2	Free base	402.54	Chromatin/Epigenetic	Histone Acetyltransferase	Histone acetyltransferase GCN5	97.3617	99.8334	116.773	104.656
E587-0730	E587-0730	E587-0730	O=C(CN3/C=C(/[S]CC(=O)N/C1=C/C(NC(=O)C)=CC=C1)C=2C=CC=CC=23)N(C(C)(C)[H])C(C)(C)[H]	C26H32N4O3S	Free base	480.63	Chromatin/Epigenetic	Histone Methyltransferase	Histone-lysine N-methyltransferase, H3 lysine-9 specific 3	100.928	97.7025	142.741	113.791
E589-1236	E589-1236	E589-1236	O=[S](=O)(C=3C=C2N(CC(=O)NC=1/C=C(/OC)C(=CC=1)OC)C(=O)COC2=CC=3)N4CCCCC4	C23H27N3O7S	Free base	489.55	Chromatin/Epigenetic	Ataxin	Ataxin-2	108.508	102.371	151.699	120.86
E589-1459	E589-1459	E589-1459	O=[S](=O)(C=3C=C2N(CC(=O)NC=1C=CC(=CC=1)OC)C(=O)COC2=CC=3)N4CCOCC4	C21H23N3O7S	Free base	461.5	Chromatin/Epigenetic	Ataxin	Ataxin-2	100.862	102.405	146.795	116.687
E589-2173	E589-2173	E589-2173	O=[S](=O)(C=3C=C2N(CC(=O)NC/C1=C/C=C(/[F])C=C1)C(=O)C[S]C2=CC=3)N4CCOCC4	C21H22FN3O5S2	Free base	479.55	Chromatin/Epigenetic	Ataxin	Ataxin-2	96.9562	99.5414	161.31	119.269
E667-1070	E667-1070	E667-1070	O=[S](=O)(C2=CC=1NC(=O)COC=1C=C2)[C@](C)([H])CC(=O)NC=3C=C/C=C(/C)C=3C	C20H22N2O5S	Free base	402.47	Chromatin/Epigenetic	Ataxin	Ataxin-2	96.3051	106.141	161.212	121.219
E715-0508	E715-0508	E715-0508	O=C(NC=1C=C(C=CC=1)C(=O)C)C2([H])CCN(CC2)C3=NC=NC4=C3N=C5CCCCCN45	C24H28N6O2	Free base	432.53	Chromatin/Epigenetic	Histone Acetyltransferase	Histone acetyltransferase GCN5	97.0432	105.425	150.103	117.524
E717-0535	E717-0535	E717-0535	O=C3C=2NC1=CC=CC=C1C=2C=NN3CC(=O)N[C@@]([H])(CC[S]C)C(=O)OC	C18H20N4O4S	Free base	388.45	Chromatin/Epigenetic	Ataxin	Ataxin-2	104.26	109.531	143.684	119.159
E717-0715	E717-0715	E717-0715	O=C3C=2NC1=CC=CC=C1C=2C=NN3CC(=O)N4C[C@@](C)([H])N(CC4)C=5/C=C(/C)C=CC=5	C24H25N5O2	Free base	415.5	Chromatin/Epigenetic	Ataxin	Ataxin-2	95.83	103.448	134.113	111.13
E734-1818	E734-1818	E734-1818	O=[S](=O)(NC1([H])CCCC1)C=4C=C3N(CC(=O)NCC=2C=CC=CC=2[Cl])C(=O)COC3=CC=4	C22H24ClN3O5S	Free base	477.97	Chromatin/Epigenetic	Ataxin	Ataxin-2	98.771	103.625	134.331	112.242
E737-0605	E737-0605	E737-0605	O=C2N(C/C1=C/C=CC=C1)C(=O)C5=C(N2CC(=O)N/C3=C/C=C/C=C3/[F])C=4/C=C(/C)C=CC=4N5C	C27H23FN4O3	Free base	470.51	Chromatin/Epigenetic	Ataxin	Ataxin-2	100.365	103.302	120.051	107.906
E737-0772	E737-0772	E737-0772	O=C1N(C(=O)C4=C(N1CC(=O)N2CCCC2)C=3C=C(C=CC=3N4C)OC)C5=CC([Cl])=C([F])C=C5	C24H22ClFN4O4	Free base	484.92	Chromatin/Epigenetic	Ataxin	Ataxin-2	100.41	104.628	132.69	112.576
E737-1046	E737-1046	E737-1046	O=C1N(C(=O)C4=C(N1CC=2C=CC([F])=CC=2[Cl])C=3C=C(C=CC=3N4C)OC)C=5C=CC(=CC=5)OC	C26H21ClFN3O4	Free base	493.93	Chromatin/Epigenetic	Histone Acetyltransferase	Histone acetyltransferase GCN5	96.8099	103.232	155.044	118.362
E750-0832	E750-0832	E750-0832	O=C2N(C(=O)[C@@]([H])(CC(=O)NC=1C=C(C=CC=1)C(=O)OCC)N2CC=3OC=CC=3)C=4C=CC=CC=4	C25H23N3O6	Free base	461.48	Chromatin/Epigenetic	Histone Acetyltransferase	Histone acetyltransferase GCN5	98.9893	106.026	145.43	116.815
E787-0195	E787-0195	E787-0195	O=C1N(CC=2C=CC=CC1=2)[C@@]([H])(CC(=O)NC=3C=C/C=C(/[Cl])C=3C)C4=C/C=C(/[F])C=C4	C24H20ClFN2O2	Free base	422.89	Chromatin/Epigenetic	Histone Methyltransferase	Histone-lysine N-methyltransferase, H3 lysine-9 specific 3	97.092	88.5777	159.251	114.974
E848-0035	E848-0035	E848-0035	O=[S](=O)(N1CCCC1)C=4C=C3C=CN(CC(=O)NCC=2C=CC=CC=2[Cl])C3=CC=4	C21H22ClN3O3S	Free base	431.94	Chromatin/Epigenetic	Ataxin	Ataxin-2	100.085	101.444	148.118	116.549
E848-1884	E848-1884	E848-1884	O=[S](=O)(N1CCCC1)C=3C=C2C=CN(CCC(=O)NCCCC)C2=CC=3	C19H27N3O3S	Free base	377.51	Chromatin/Epigenetic	Ataxin	Ataxin-2	97.1747	95.7466	146.39	113.104
E867-0998	E867-0998	E867-0998	O=C(NC=2C=CC(CC(=O)NCC=1C=CC=CC=1)=CC=2)N3CC[S]C4=NC=CC=C34	C23H22N4O2S	Free base	418.52	Chromatin/Epigenetic	Histone Acetyltransferase	Histone acetyltransferase GCN5	101.703	110.612	154.592	122.303
E897-0529	E897-0529	E897-0529	O=C3N(CC(=O)NC=1/C=C(/[Cl])C=CC=1)C2=CC=CC=C2[C@@]34[S]CC(=O)N4/C5=C/C([F])=C([F])C=C5	C24H16ClF2N3O3S	Free base	499.93	Chromatin/Epigenetic	Ataxin	Ataxin-2	94.8586	103.348	140.323	112.843
E897-0556	E897-0556	E897-0556	O=C3N(CC(=O)N[C@]1([H])CCCCC1)C2=CC=CC=C2[C@@]34[S]CC(=O)N4/C5=C/C(C)=C(C)C=C5	C26H29N3O3S	Free base	463.6	Chromatin/Epigenetic	Ataxin	Ataxin-2	103.445	101.483	122.485	109.138
E942-0035	E942-0035	E942-0035	O=C3N(/C=C(/NC(=O)N1CCN(CC1)C=2C=CC=CC=2[F])C4=CC=CC=C34)CC(C)(C)[H]	C24H27FN4O2	Free base	422.51	Chromatin/Epigenetic	Ataxin	Ataxin-2	109.208	100.464	122.519	110.73
E946-0737	E946-0737	E946-0737	O=C(OCC)C=1C2=C(OC=1C)N=C(C)N=C2NCCCN3CCN(CC3)C=4/C=C(/[Cl])C=CC=4C	C25H32ClN5O3	Free base	486.02	Chromatin/Epigenetic	Histone Methyltransferase	Histone-lysine N-methyltransferase, H3 lysine-9 specific 3	105.598	107.366	139.123	117.362
E948-0539	E948-0539	E948-0539	O=C(C=1C2=C(OC=1C)N=C/N=C2/N3CCOCC3)N(C)C4=CC(C)=C/C=C4/OC	C21H24N4O4	Free base	396.45	Chromatin/Epigenetic	Histone Acetyltransferase	Histone acetyltransferase GCN5	103.381	103.159	154.321	120.287
E948-1389	E948-1389	E948-1389	O=C(C=2C=1C(=NC(C)=NC=1OC=2C)N3CCOCC3)N4CCN(CC4)C5=CC(C)=C/C=C5/C	C25H31N5O3	Free base	449.56	Chromatin/Epigenetic	Histone Methyltransferase	Histone-lysine N-methyltransferase, H3 lysine-9 specific 3	102.746	109.546	153.214	121.835
F052-0079	F052-0079	F052-0079	O=[S](=O)(N1CCCCC1)C=3C=C2C=CC(=NC2=CC=3)N4CCN(CC4)C5=CC([Cl])=CC=C5	C24H27ClN4O2S	Free base	471.03	Chromatin/Epigenetic	Ataxin	Ataxin-2	103.758	95.1282	151.984	116.956
F058-0423	F058-0423	F058-0423	O=C(N/C1=C/C([Cl])=CC=C1)C3=CC=2N=NN(CC)C=2C=C3	C15H13ClN4O	Free base	300.75	Chromatin/Epigenetic	Histone Acetyltransferase	Histone acetyltransferase GCN5	104.961	94.896	151.836	117.231
F058-0497	F058-0497	F058-0497	O=C(NC=1C=CC(C)=CC=1[Br])C3=CC=2N=NN(CC)C=2C=C3	C16H15BrN4O	Free base	359.23	Chromatin/Epigenetic	Histone Methyltransferase	Histone-lysine N-methyltransferase, H3 lysine-9 specific 3	103.596	102.736	134.608	113.647
G008-2944	G008-2944	G008-2944	O=[S](=O)(C=1[S]C(=CC=1)C=2C=C(ON=2)C([F])([F])[F])N3CCN(CC3)C=4C=CC=CC=4	C18H16F3N3O3S2	Free base	443.47	Chromatin/Epigenetic	Histone Acetyltransferase	Histone acetyltransferase GCN5	104.917	106.357	149.893	120.389
G008-2950	G008-2950	G008-2950	O=[S](=O)(C=1[S]C(=CC=1)C=2C=C(ON=2)C([F])([F])[F])N3CCN(CC3)C4=CC([Cl])=CC=C4	C18H15ClF3N3O3S2	Free base	477.91	Chromatin/Epigenetic	Histone Methyltransferase	Histone-lysine N-methyltransferase, H3 lysine-9 specific 3	95.6422	100.618	147.923	114.728
G020-0030	G020-0030	G020-0030	O=C2N(C/C1=C/C=C(/C)C=C1)C(=NC3=CN(N=C23)CC)[S]CC(=O)N/C4=C/C=C/C=C4/[F]	C23H22FN5O2S	Free base	451.53	Chromatin/Epigenetic	Histone Methyltransferase	Histone-lysine N-methyltransferase, H3 lysine-9 specific 3	100.895	103.755	132.283	112.311
G070-0228	G070-0228	G070-0228	O=[S](=O)(C=1/C(=C(/C)NC=1C)C(=O)OCC)N2C[C@]([H])(CCC2)C(=O)N/C3=N/C(C)=CC=C3	C21H28N4O5S	Free base	448.55	Chromatin/Epigenetic	Histone Methyltransferase	Histone-lysine N-methyltransferase, H3 lysine-9 specific 3	103.57	109.51	117.21	110.097
G070-1371	G070-1371	G070-1371	O=[S](=O)(NCC=1/C=C(/[Br])C=CC=1)C=2C=C(NC=2)C(=O)OC	C13H13BrN2O4S	Free base	373.23	Chromatin/Epigenetic	Ataxin	Ataxin-2	105.104	109.904	133.341	116.116
G243-0140	G243-0140	G243-0140	O=[S](=O)(NC/C1=C/C(OC)=CC=C1)C=2/C(=C(/C)N(C)C=2C)C(=O)N3CCCC3	C20H27N3O4S	Free base	405.52	Chromatin/Epigenetic	Histone Methyltransferase	Histone-lysine N-methyltransferase, H3 lysine-9 specific 3	99.0716	105.793	151.811	118.892
G307-0122	G307-0122	G307-0122	O=[S](=O)(C=1N=CN(C=1)CC(=O)N2CCN(CC2)C3=CC=C(C=C3)C(=O)C)N4CCCCC4	C22H29N5O4S	Free base	459.57	Chromatin/Epigenetic	Histone Acetyltransferase	Histone acetyltransferase GCN5	100.937	106.053	139.835	115.608
G357-1386	G357-1386	G357-1386	O=C2C=C(N=C1[S]C(=NN12)C3([H])CC3)COC(=O)C5=CC(NC(=O)C4=CC([Cl])=CC=C4)=CC=C5	C23H17ClN4O4S	Free base	480.93	Chromatin/Epigenetic	Ataxin	Ataxin-2	102.671	98.9538	149.884	117.17
G357-1425	G357-1425	G357-1425	O=C2C=C(N=C1[S]C(=NN12)C3([H])CC3)COC(=O)C=4C=CC=CC=4NC(=O)C(C)(C)[H]	C20H20N4O4S	Free base	412.47	Chromatin/Epigenetic	Histone Methyltransferase	Histone-lysine N-methyltransferase, H3 lysine-9 specific 3	101.613	99.9585	131.118	110.897
G384-1536	G384-1536	G384-1536	O=[S](=O)(C=2C=C1C[C@@]([H])(N(C1=CC=2)C(=O)C)C(=O)NC(C)(C)[H])N3CCCCCC3	C20H29N3O4S	Free base	407.54	Chromatin/Epigenetic	Histone Methyltransferase	Histone-lysine N-methyltransferase, H3 lysine-9 specific 3	98.1505	103.838	148.148	116.712
G395-0811	G395-0811	G395-0811	O=C(CC/C2=N/N=C1C=CC(=NN12)NCC=3OC=CC=3)N4CCC([H])(CC4)C(=O)OCC	C21H26N6O4	Free base	426.48	Chromatin/Epigenetic	Histone Acetyltransferase	Histone acetyltransferase GCN5	97.0189	101.381	152.265	116.888
G395-1471	G395-1471	G395-1471	O=C(N/C1=C/C=C(C=C1)OC)CC/C3=N/N=C2C=CC(=NN23)NC/C5=C/C=4OCOC=4C=C5	C23H22N6O4	Free base	446.47	Chromatin/Epigenetic	Ataxin	Ataxin-2	98.212	102.633	141.879	114.241
G411-0050	G411-0050	G411-0050	O=[S](=O)(N/C3=C(\NC1([H])CCCCC1)C2=CC=CC=C2OC3=O)C=4C=C(C=CC=4OC)OC	C23H26N2O6S	Free base	458.54	Chromatin/Epigenetic	Histone Acetyltransferase	Histone acetyltransferase GCN5	100.642	107.766	131.86	113.423
G534-1170	G534-1170	G534-1170	O=C(CN1C(=NC2=CC=CC=C12)[S]CC(=O)N(C)C=3C=CC([F])=CC=3)N(C)C4([H])CCCCC4	C25H29FN4O2S	Free base	468.6	Chromatin/Epigenetic	Ataxin	Ataxin-2	98.5674	101.953	119.709	106.743
G540-0067	G540-0067	G540-0067	[F]/C1=C/C=C(C=C1)C2=C[S]C=3N=CN=C(C2=3)N5CCN(C/C4=C/C=CC=C4)CC5	C23H21FN4S	Free base	404.51	Chromatin/Epigenetic	Ataxin	Ataxin-2	104.867	103.309	132.256	113.477
G611-1069	G611-1069	G611-1069	O=C1C(=CN(CC)C2=NC(C)=CC=C12)C(=O)N/C3=C/C(=CC=C3)C(=O)OC	C20H19N3O4	Free base	365.39	Chromatin/Epigenetic	Histone Methyltransferase	Histone-lysine N-methyltransferase, H3 lysine-9 specific 3	98.1012	100.212	130.93	109.748
G617-0290	G617-0290	G617-0290	O=C1C(=C[S]C2=C/C=C(/[Br])C=C12)N3CCN(CC3)C(=O)C	C15H15BrN2O2S	Free base	367.27	Chromatin/Epigenetic	Ataxin	Ataxin-2	99.9981	104.258	135.117	113.125
G663-0150	G663-0150	G663-0150	O=C3C2=CC=1CCCCC=1N=C2N=CN3CC(=O)N4CCN(CC4)C5=CC(C)=C/C=C5/C	C25H29N5O2	Free base	431.54	Chromatin/Epigenetic	Histone Methyltransferase	Histone-lysine N-methyltransferase, H3 lysine-9 specific 3	100.642	97.8185	138.545	112.335
G664-0415	G664-0415	G664-0415	O=C(NCCC=1C=CC(C)=CC=1)C=3[S]C2=NC=CC=C2C=3N4C(C)=C/C=C4/C	C23H23N3OS	Free base	389.52	Chromatin/Epigenetic	Ataxin	Ataxin-2	104.556	94.7582	129.959	109.758
G702-0652	G702-0652	G702-0652	C/C4=C/C(NC=2N1N=CN=C1N=C3CCCC=23)=CC(C)=C4	C16H17N5	Free base	279.35	Chromatin/Epigenetic	Histone Acetyltransferase	Histone acetyltransferase GCN5	99.9422	104.456	128.514	110.971
G766-1457	G766-1457	G766-1457	O=C(NCC=1C=CC(C)=CC=1)C[S]/C3=N/C=2C=CC=CC=2/N=C3/CC=4C=CC(C)=CC=4	C26H25N3OS	Free base	427.57	Chromatin/Epigenetic	Ataxin	Ataxin-2	95.4602	103.78	132.418	110.553
G786-1826	G786-1826	G786-1826	O=C4N(C)C(=O)C1=C(N=C(/N=C1/[S]CC(=O)N(C)C2=CC=CC=C2)C3=CC(C)=CC=C3)N4C	C24H23N5O3S	Free base	461.55	Chromatin/Epigenetic	Ataxin	Ataxin-2	101.17	107.268	127.488	111.975
G855-3363	G855-3363	G855-3363	O=[S](=O)(N1CC[C@@]([H])(CC1)C(=O)N/C2=C/C([Cl])=C/C=C2/OC)C5=CC=4CCCN(C(=O)[C@@]3([H])CCC3)C=4C=C5	C27H32ClN3O5S	Free base	546.09	Chromatin/Epigenetic	Ataxin	Ataxin-2	96.5689	100.356	119.44	105.455
G856-0988	G856-0988	G856-0988	O=C5C=2NC=1C=CC=CC=1C=2/N=C(/[S]CC(=O)N3CCCC=4C=CC=CC3=4)N5C=6/C=C(/OC)C=CC=6	C28H24N4O3S	Free base	496.59	Chromatin/Epigenetic	Ataxin	Ataxin-2	96.753	101.049	114.765	104.189
G856-3250	G856-3250	G856-3250	O=C(NCCC=1/N=C(/C)[S]C=1)CC=2C=CC([F])=CC=2	C14H15FN2OS	Free base	278.35	Chromatin/Epigenetic	Ataxin	Ataxin-2	101.086	96.3233	107.156	101.522
G856-4452	G856-4452	G856-4452	O=[S](=O)(C1=C/C=C(/[F])C=C1)[C@@]([H])(CNC(=O)C(=O)NCCO)C=2[S]C=CC=2	C16H17FN2O5S2	Free base	400.45	Chromatin/Epigenetic	Ataxin	Ataxin-2	102.729	107.394	123.951	111.358
G856-7347	G856-7347	G856-7347	O=[S](=O)(N1CCOCC1)C=2C=CC(=CC=2)C(=O)N[C@]3([H])CC(=O)N(C3)C4=CC(C)=C(C)C=C4	C23H27N3O5S	Free base	457.55	Chromatin/Epigenetic	Histone Methyltransferase	Histone-lysine N-methyltransferase, H3 lysine-9 specific 3	99.1796	100.222	126.809	108.737
G856-7615	G856-7615	G856-7615	O=C2C[C@@]([H])(NC(=O)[C@@]1([H])CCCCC1)CN2C=3/C=C(/OC)C(=CC=3)OC	C19H26N2O4	Free base	346.43	Chromatin/Epigenetic	Histone Methyltransferase	Histone-lysine N-methyltransferase, H3 lysine-9 specific 3	100.878	96.4466	123.017	106.78
G856-7622	G856-7622	G856-7622	O=C1C[C@@]([H])(CN1C=2/C=C(/OC)C(=CC=2)OC)NC(=O)COC=3C=CC=CC=3	C20H22N2O5	Free base	370.41	Chromatin/Epigenetic	Ataxin	Ataxin-2	103.852	105.485	109.758	106.365
G857-1019	G857-1019	G857-1019	O=C3N(C)C(=O)C1=C(N=CC(CC)=C1[S]CC(=O)C2=C/C=C(/[Cl])C=C2)N3C	C19H18ClN3O3S	Free base	403.89	Chromatin/Epigenetic	Histone Methyltransferase	Histone-lysine N-methyltransferase, H3 lysine-9 specific 3	103.09	99.7899	118.308	107.063
G857-1713	G857-1713	G857-1713	OC=2N1N=C(N=C1[S]C=2[C@]([H])(C=3C=CC=CC=3[Cl])N4CCCC4)C=5OC=CC=5	C19H17ClN4O2S	Free base	400.89	Chromatin/Epigenetic	Epigenetic Reader Domain	BAZ2B	97.0091	104.095	122.45	107.851
G864-0125	G864-0125	G864-0125	O=C4C=2NC=1C=CC=CC=1C=2/N=C(/[S]CC(=O)N/C3=C/C=C(/[F])C=C3[F])N4CCOC	C21H18F2N4O3S	Free base	444.46	Chromatin/Epigenetic	Histone Acetyltransferase	Histone acetyltransferase GCN5	99.0128	101.358	112.129	104.167
G895-0701	G895-0701	G895-0701	O=C(NC=1C=CC(C)=CC=1)C=3[S]C=2N=CN=C(C=2C=3C)N(C)C4([H])CCCCC4	C22H26N4OS	Free base	394.54	Chromatin/Epigenetic	Histone Methyltransferase	Histone-lysine N-methyltransferase, H3 lysine-9 specific 3	96.5833	100.93	100.105	99.206
G907-0105	G907-0105	G907-0105	O=C(NCC/C1=C/C=CC=C1)C5([H])CCN(C/C3=C/C2=CC=CC=C2N3C/C4=C/C=CC=C4)CC5	C30H33N3O	Free base	451.62	Chromatin/Epigenetic	Ataxin	Ataxin-2	103.805	101.534	92.0448	99.1278
G937-2817	G937-2817	G937-2817	O=[S](=O)(NCC(=O)N1CCN(CC1)C2=CC=C/C=C2/OC)C=3/C(=C(/C)N(C)C=3C)C(=O)OCC	C23H32N4O6S	Free base	492.6	Chromatin/Epigenetic	Histone Acetyltransferase	Histone acetyltransferase GCN5	90.8275	93.2264	79.4069	87.8203
J029-0001	J029-0001	J029-0001	O=C(NC=1C=NC=CC=1)C2(CCCC2)C3=CC=CC=C3	C17H18N2O	Free base	266.35	Chromatin/Epigenetic	Ataxin	Ataxin-2	86.7484	90.6359	86.7846	88.0563
K205-0863	K205-0863	K205-0863	O=C1C[S][C@@]([H])(N1/C2=C/C=C(C=C2)OC)C3=CC([F])=C([F])C=C3	C16H13F2NO2S	Free base	321.35	Chromatin/Epigenetic	Ataxin	Ataxin-2	86.4261	88.5776	98.021	91.0082
K272-1456	K272-1456	K272-1456	[S]=C2N[C@]4([H])C1=CC=CC=C1O[C@](C)(N2C=3/C=C(/C)C=CC=3)[C@]4([H])C(=O)N(C)C	C21H23N3O2S	Free base	381.5	Chromatin/Epigenetic	Ataxin	Ataxin-2	95.5836	88.7838	106.358	96.9085
K279-0605	K279-0605	K279-0605	O=C1N4C(=N[C@@]1([H])CCC(=O)NCC=2C=CC=CC=2)C=3C=CC=CC=3/N=C4/[S]CC(=O)NC=5C=CC(=CC=5)CC	C30H29N5O3S	Free base	539.66	Chromatin/Epigenetic	Histone Methyltransferase	Histone-lysine N-methyltransferase, H3 lysine-9 specific 3	92.2252	88.8399	117.5	99.5218
K284-5037	K284-5037	K284-5037	O=C3N(CC=1OC=CC=1)C(=NC4=CC=2OCOC=2C=C34)[S]CC(=O)NCCCC	C20H21N3O5S	Free base	415.47	Chromatin/Epigenetic	Histone Methyltransferase	Histone-lysine N-methyltransferase, H3 lysine-9 specific 3	87.5397	87.8846	91.2667	88.897
K284-7801	K284-7801	K284-7801	O=C2N1N=C([S]C1=NC3=CC(=CC=C23)C(=O)N4C[C@@](C)([H])CCC4)N/C5=C/C=C/C=C5/C	C23H23N5O2S	Free base	433.54	Chromatin/Epigenetic	Ataxin	Ataxin-2	89.2199	93.6983	100.244	94.3874
K292-2023	K292-2023	K292-2023	O=C1N(CCC(=O)O)C(=NC=2C=C[S]C1=2)[S][C@@]([H])(CC)C(=O)N/C3=C/C=C(/[Cl])C=C3	C19H18ClN3O4S2	Free base	451.95	Chromatin/Epigenetic	Ataxin	Ataxin-2	87.9819	91.0814	110.036	96.3663
K305-0086	K305-0086	K305-0086	O=C3N(CC(=O)NC=1C=CC=CC=1OCC)C=2[S]/C(=C(/C)C=2C(=O)N3/C4=C/C(C)=C(C)C=C4)C(=O)N(C)C	C28H30N4O5S	Free base	534.64	Chromatin/Epigenetic	Histone Methyltransferase	Histone-lysine N-methyltransferase, H3 lysine-9 specific 3	97.6056	100.118	117.821	105.181
K781-5004	K781-5004	K781-5004	O=C1N(C(=NC=2NN=CC1=2)[S]CC(=O)NCC/C3=C/C(OC)=C(C=C3)OC)C4=C/C=C(/[Br])C=C4	C23H22BrN5O4S	Free base	544.43	Chromatin/Epigenetic	Ataxin	Ataxin-2	97.6237	117.077	110.84	108.514
K783-0551	K783-0551	K783-0551	O=C(NCCN1CCOCC1)C=3C=C2/N=C(/C)N(C2=CC=3)C4=CC(C)=CC=C4	C22H26N4O2	Free base	378.48	Chromatin/Epigenetic	Ataxin	Ataxin-2	89.6188	91.2984	101.695	94.204
K784-2144	K784-2144	K784-2144	O=C(N/C1=C/C(OC)=CC=C1)[C@@]([H])([S]/C2=N/C(=C(N=N2)C3=CC=C(C=C3)OC)C=4C=CC(=CC=4)OC)CC	C28H28N4O4S	Free base	516.62	Chromatin/Epigenetic	Ataxin	Ataxin-2	92.672	92.455	119.454	101.527
K786-0608	K786-0608	K786-0608	O=C(N[C@](C)([H])C=1C=CC=CC=1)C2=CC(=NC3=CC=CC=C23)C=4/C=C(/C)C(C)=CC=4	C26H24N2O	Free base	380.49	Chromatin/Epigenetic	Ataxin	Ataxin-2	91.3343	92.3676	129.221	104.308
K786-3899	K786-3899	K786-3899	O=[S](=O)(N3CC2=C(C1=CC=CC=C1N=C2CC3)C(=O)O)C=4C=CC(=CC=4)C(C)(C)C	C23H24N2O4S	Free base	424.52	Chromatin/Epigenetic	Ataxin	Ataxin-2	96.7641	92.0434	132.73	107.179
K786-7740	K786-7740	K786-7740	O=C(NCCC(C)(C)[H])C=1OC(=CC=1)C[S]CC=2C=CC(C)=CC=2	C19H25NO2S	Free base	331.48	Chromatin/Epigenetic	Histone Acetyltransferase	Histone acetyltransferase GCN5	94.473	107.5	128.922	110.298
K786-9470	K786-9470	K786-9470	O=[S](=O)(CCC)N1CCC([H])(CC1)C(=O)NCC/C2=C/C=C(/C)C=C2	C18H28N2O3S	Free base	352.5	Chromatin/Epigenetic	Ataxin	Ataxin-2	93.4382	93.3386	127.776	104.851
K788-2939	K788-2939	K788-2939	O=[S](=O)(NC[C@@]1([H])CC[C@@]([H])(CC1)C(=O)NCCC[S]CCCC)C=2C=CC(NC(=O)C)=CC=2	C23H37N3O4S2	Free base	483.7	Chromatin/Epigenetic	Histone Acetyltransferase	Histone acetyltransferase GCN5	93.0461	97.3241	137.136	109.169
K788-4740	K788-4740	K788-4740	O=C(N/C1=C/C=C(C=C1)OCC)N(CCCC)C2([H])CCN(CC2)C(=O)C	C20H31N3O3	Free base	361.49	Chromatin/Epigenetic	Histone Methyltransferase	Histone-lysine N-methyltransferase, H3 lysine-9 specific 3	94.6617	90.0948	135.227	106.661
K788-6234	K788-6234	K788-6234	O=[S](=O)(CC=1OC(=CC=1)C(=O)NCC=2[S]C=CC=2)CC=3/C=C(/C)C=CC=3	C19H19NO4S2	Free base	389.5	Chromatin/Epigenetic	Ataxin	Ataxin-2	98.0874	101.416	127.691	109.065
K788-9913	K788-9913	K788-9913	O=[S]4C=1C=CC(=CC=1N(CC=2/C=C(/[Cl])C=CC=2)C(=O)C=3C=CC=CC=34)C(=O)NC=5C=C(C=CC=5)CC	C29H23ClN2O3S	Free base	515.04	Chromatin/Epigenetic	Ataxin	Ataxin-2	90.8797	99.9567	129.34	106.725
K940-0744	K940-0744	K940-0744	O=[S](=O)(N2CCN(CCC(=O)N/C1=C/C=C(C=C1)OC)CC2)C=3C=CC([Cl])=CC=3	C20H24ClN3O4S	Free base	437.95	Chromatin/Epigenetic	Ataxin	Ataxin-2	91.7974	105.49	120.602	105.963
K940-4034	K940-4034	K940-4034	O=[S](=O)(C=1/C=C(/[Cl])C=CC=1OC)N2CCN(CC2)C(=O)C=3OC=CC=3	C16H17ClN2O5S	Free base	384.84	Chromatin/Epigenetic	Ataxin	Ataxin-2	89.9755	92.6184	125.812	102.802
K978-0432	K978-0432	K978-0432	O=C2N(CCC(=O)NC=1C([Br])=CC([F])=CC=1[F])C(=O)[C@]3([H])[C@@]2([H])[C@@]4([H])C=C[C@]3([H])C4	C18H15BrF2N2O3	Free base	425.23	Chromatin/Epigenetic	Histone Acetyltransferase	Histone acetyltransferase GCN5	92.1072	97.7498	134.867	108.241
L337-0046	L337-0046	L337-0046	O=C(NC=1[S]C(=NN=1)CC(=O)NCC=2C=CC=CC=2)N/C3=C/C=C/C=C3/[F]	C18H16FN5O2S	Free base	385.42	Chromatin/Epigenetic	Ataxin	Ataxin-2	90.0833	96.9826	137.482	108.183
R152-0737	R152-0737	R152-0737	O=[S](=O)(N(C)C1=C/C=C(/[F])C=C1)C=3C=C2C(=O)C(=CNC2=CC=3)C(=O)O	C17H13FN2O5S	Free base	376.37	Chromatin/Epigenetic	Ataxin	Ataxin-2	91.4674	103.375	140.503	111.782
Y020-0502	Y020-0502	Y020-0502	N#CN(C/C1=C/C([Cl])=CC=C1)C=2/N=C(/C)C=C(C)N=2	C14H13ClN4	Free base	272.74	Chromatin/Epigenetic	Histone Demethylase	Lysine-specific demethylase 4D-like	90.0147	101.914	137.982	109.97
Y020-0571	Y020-0571	Y020-0571	O=C1N(C(=O)C[C@@]1([H])N2CCN(CC2)C(=O)C=3OC=CC=3)C4=CC=C/C=C4/C	C20H21N3O4	Free base	367.41	Chromatin/Epigenetic	Histone Acetyltransferase	Histone acetyltransferase GCN5	89.1787	101.514	140.075	110.256
Y020-0612	Y020-0612	Y020-0612	N/C1=N/C(=NC(=N1)CN2CCN(C)CC2)N/C3=C/C=C(/C)C=C3	C16H23N7	Free base	313.41	Chromatin/Epigenetic	Ataxin	Ataxin-2	96.5834	102.521	147.907	115.67
Y020-0692	Y020-0692	Y020-0692	N/C1=N/C(=NC(=N1)CN2CCN(CC2)C3=CC(OC)=CC=C3)NC=4C=CC=CC=4OC	C22H27N7O2	Free base	421.51	Chromatin/Epigenetic	Ataxin	Ataxin-2	94.9899	96.6138	151.091	114.231
Y020-1168	Y020-1168	Y020-1168	O=C(C[S]CC(=O)N/C1=C/C=C(C=C1)OC)N3C2=CC=CC=C2CCC=4C=CC=CC3=4	C25H24N2O3S	Free base	432.55	Chromatin/Epigenetic	Histone Methyltransferase	Histone-lysine N-methyltransferase, H3 lysine-9 specific 3	93.61	88.7979	127.397	103.268
Y020-6976	Y020-6976	Y020-6976	O=C2C[C@]([H])([S]/C1=N/C(O)=C(C)C(O)=N1)C(=O)N2C=3C=CC=CC=3	C15H13N3O4S	Free base	331.35	Chromatin/Epigenetic	Ataxin	Ataxin-2	93.2554	105.01	121.982	106.749
Y030-1060	Y030-1060	Y030-1060	O=[S](=O)(N1CCC([H])(CC1)C(=O)OCC)C=2C=CC(C)=CC=2	C15H21NO4S	Free base	311.4	Chromatin/Epigenetic	Epigenetic Reader Domain	BAZ2B	93.1262	103.704	125.35	107.393
Y030-6239	Y030-6239	Y030-6239	O=[S](=O)(N1CCOCC1)C3=C/C=C(/NC(=O)C2([H])CCCCC2)C=C3	C17H24N2O4S	Free base	352.46	Chromatin/Epigenetic	Histone Acetyltransferase	Histone acetyltransferase GCN5	93.1881	106.532	137.78	112.5
Y030-8155	Y030-8155	Y030-8155	O=C(NC1([H])CCCCC1)C=3/C=C(/NC(=O)C=2C=CC=CC=2)C=CC=3	C20H22N2O2	Free base	322.41	Chromatin/Epigenetic	Ataxin	Ataxin-2	93.5336	103.16	145.506	114.067
Y030-8692	Y030-8692	Y030-8692	O=[S](=O)(N[C@@](C)([H])CC)C=2C=CC(NC(=O)[C@@]1([H])OCCC1)=CC=2	C15H22N2O4S	Free base	326.42	Chromatin/Epigenetic	Ataxin	Ataxin-2	93.2501	101.136	143.436	112.608
Y030-9742	Y030-9742	Y030-9742	O=[S](=O)(CC(=O)N/C2=C/C=1OCOC=1C=C2)C/C3=C/C=CC=C3	C16H15NO5S	Free base	333.37	Chromatin/Epigenetic	Ataxin	Ataxin-2	88.5478	104.662	142.281	111.83
Y031-4349	Y031-4349	Y031-4349	O=C(N1CCC([H])(CC1)C(=O)N/C2=C/C=CC(C)=C2C)C=3OC=CC=3	C19H22N2O3	Free base	326.4	Chromatin/Epigenetic	Histone Demethylase	Lysine-specific demethylase 4A	90.7491	98.098	130.03	106.292
Y031-4527	Y031-4527	Y031-4527	O=C1C[C@@]([H])(CN1/C2=C/C=C(/C)C=C2)C(=O)N3CC[C@@]([H])(CC3)C(=O)NC(C)(C)C	C22H31N3O3	Free base	385.51	Chromatin/Epigenetic	Histone Demethylase	Lysine-specific demethylase 4A	90.3612	100.619	123.626	104.869
Y031-7231	Y031-7231	Y031-7231	O=C(NCCC(=O)N/C1=N/C=C[S]1)C2=CC=C/C=C2/[Cl]	C13H12ClN3O2S	Free base	309.78	Chromatin/Epigenetic	Ataxin	Ataxin-2	98.4589	95.3458	140.422	111.409
Y041-1916	Y041-1916	Y041-1916	O=C4OC=3C(=CC1=C(OC=2CCCCC1=2)C=3C)C(C)=C4CCC(=O)N[C@@]([H])(C(=O)O)[C@](C)([H])CC	C26H31NO6	Free base	453.54	Chromatin/Epigenetic	Histone Acetyltransferase	Histone acetyltransferase GCN5	96.2129	93.1934	140.879	110.095
Y050-0579	Y050-0579	Y050-0579	O=[S](=O)(N1C[C@@]([H])(CCC1)C(=O)N2CCN(CC2)C3=CC=CC=C3)C=4/C=C(/[Cl])C(=CC=4)OC	C23H28ClN3O4S	Free base	478.01	Chromatin/Epigenetic	Ataxin	Ataxin-2	94.4994	97.8191	118.336	103.551
G370-0970	G370-0970	G370-0970	O=C(N/C1=C/C=C/C=C1/C(=O)NCCC[S]CCC)C2=C[S]CCO2	C18H24N2O3S2	Free base	380.53	Chromatin/Epigenetic	Histone Acetyltransferase	Histone acetyltransferase GCN5	95.2581	106.843	130.891	110.997
G008-1101	G008-1101	G008-1101	O=[S](=O)(C=1C=C(C=CC=1C)C=2O/N=C(/C)C=2)N3CCC(C)([H])CC3	C17H22N2O3S	Free base	334.44	Chromatin/Epigenetic	Histone Methyltransferase	Histone-lysine N-methyltransferase, H3 lysine-9 specific 3	91.197	108.911	138.651	112.92
E854-1345	E854-1345	E854-1345	O=C2C1=NN(C(C)=C1C(C)=NN2[C@](C)([H])C(=O)NCCC=3C=CC([S]C)=CC=3)C4=CC=CC=C4	C25H27N5O2S	Free base	461.59	Chromatin/Epigenetic	Ataxin	Ataxin-2	93.7227	109.435	143.84	115.666
2257-09-2	T19687	Phenylethyl isothiocyanate	C1=CC=C(C=C1)CCN=C=S	C9H9NS	Free base	163.23	Chromatin/Epigenetic; DNA Damage/DNA Repair	HDAC	HDAC	93.9076	103.748	136.817	111.491
1550371-22-6	T22277L	BMS-P5 free base	O=C(N1[C@@H](C)CC[C@@H](N)C1)C2=CC(OC)=C3C(N=C(C4=CC5=CC=CN=C5N4CC6CC6)N3C)=C2	C27H32N6O2	Free base	472.58	Chromatin/Epigenetic	PAD	peptidylarginine deiminase 4 (PAD4)	93.5474	102.403	138.296	111.415
1358715-18-0	T8806	Fluzoparib	C1CN2C(=NC(=N2)C(F)(F)F)CN1C(=O)C3=C(C=CC(=C3)CC4=NNC(=O)C5=CC=CC=C54)F	C22H16F4N6O2	Free base	472.4	Chromatin/Epigenetic; DNA Damage/DNA Repair	PARP	PARP	89.906	98.3207	142.139	110.122
709676-56-2	T8778	TTK21	CCCOc1ccccc1C(=O)Nc1ccc(Cl)c(c1)C(F)(F)F	C17H15ClF3NO2	Free base	357.8	Chromatin/Epigenetic; Epigenetics	Epigenetic Reader Domain	CBP/p300	95.226	99.7645	132.027	109.006
1338466-77-5	T3081	EPZ004777	CC(C)N(CCCNC(=O)Nc1ccc(cc1)C(C)(C)C)C[C@H]1O[C@H]([C@H](O)[C@@H]1O)n1ccc2c(N)ncnc12	C28H41N7O4	Free base	539.67	Chromatin/Epigenetic	Histone Methyltransferase inhibitor	DOT1L	96.9159	104.827	141.244	114.329
380315-80-0	T1919	Tenovin-1	CC(=O)NC1=CC=C(NC(=S)NC(=O)C2=CC=C(C=C2)C(C)(C)C)C=C1	C20H23N3O2S	Free base	369.48	Apoptosis	Mdm2 inhibitor; p53 inhibitor	Mdm2; p53	84.3896	95.0942	145.94	108.475
56390-09-1	T0125	Epirubicin hydrochloride	Cl.COc1cccc2c1C(=O)c1c(c(O)c3C[C@](O)(C[C@H](O[C@H]4C[C@H](N)[C@@H](O)[C@H](C)O4)c3c1O)C(=O)CO)C2=O	C27H30ClNO11	HCl	579.98	DNA Damage/DNA Repair	Topoisomerase inhibitor	Topo	95.7929	106.375	109.034	103.734
847591-62-2	T2237	ICG001	Oc1ccc(C[C@@H]2N3[C@H](CN(Cc4cccc5ccccc45)C2=O)N(CCC3=O)C(=O)NCc2ccccc2)cc1	C33H32N4O4	Free base	548.63	Cytoskeletal Signaling; Stem Cells;Chromatin/Epigenetic	Wnt/beta-catenin inhibitor;Epigenetic Reader Domain	Wnt/β-catenin;CBP	87.961	104.96	114.474	102.465
195371-52-9	T3042	JAK2 Inhibitor V	O=C(C(CCc1ccccn1)(CCc1ccccn1)C)c1ccccc1	C23H24N2O	Free base	344.45	Angiogenesis; Chromatin/Epigenetic; JAK/STAT signaling; Stem Cells	JAK inhibitor	JAK2; JAK2 (V617F)	93.5013	105.29	127.448	108.747
72956-09-3	T0447	Carvedilol	COc1ccccc1OCCNCC(O)COc1cccc2c1c1ccccc1[nH]2	C24H26N2O4	Free base	406.47	Angiogenesis; Neuroscience; Cytoskeletal Signaling; Membrane transporter/Ion channel; Metabolism; Others; Chromatin/Epigenetic; GPCR/G Protein; Tyrosine Kinase/Adaptors	Adrenergic Receptor inhibitor; HIF modulator; Integrin inhibitor; NADPH inhibitor; Others inhibitor; Potassium Channel inhibitor; VEGFR inhibitor	Adrenergic Receptor; HIF; E-selectin; NADPH; Vcam; Potassium Channel; VEGFR	91.2167	106.369	137.628	111.738
3416-24-8	T0429	Glucosamine	N[C@H]1C(O)O[C@H](CO)[C@@H](O)[C@@H]1O	C6H13NO5	Free base	179.17	Apoptosis; Membrane transporter/Ion channel; NF-Κb; Others; Proteases/Proteasome	CFTR; MMP antagonist; NF-κB inhibitor; Others; TNF inhibitor	Chitosanase; MMP-9; NF-κB; IFγ; TNF-α	93.0947	98.4932	137.219	109.602
6398-98-7	T0381	Amodiaquine hydrochloride	O.Cl.CCN(CC)Cc1c(O)ccc(Nc2c3ccc(Cl)cc3ncc2)c1.O.Cl	C20H28Cl3N3O3	HCl	464.82	GPCR/G Protein; Immunology/Inflammation; Neuroscience	Histamine Receptor inhibitor	histamine N-methyl transferase	91.2045	104.574	138.491	111.423
50-01-1	T0415	Guanidine hydrochloride	Cl.NC(N)=N	CH6ClN3	HCl	95.53	Autophagy; DNA Damage/DNA Repair; Others	Arginase agonist; Autophagy; DNA/RNA Synthesis; Others	Arginase; Lysozyme; Ribonuclease pancreatic; Argininosuccinate synthase	89.9111	103.133	140.704	111.249
614-39-1	T0018	Procainamide hydrochloride	Cl.CCN(CC)CCNC(=O)c1ccc(N)cc1	C13H21N3O·HCl	HCl	271.79	Chromatin/Epigenetic; Membrane transporter/Ion channel; Neuroscience	AChR inhibitor; DNA Methyltransferase inhibitor; Sodium Channel inhibitor	AChR; DNA (cytosine-5)-methyltransferase 1; Sodium Channel	90.0494	99.5079	144.756	111.438
25316-40-9	T1020	Doxorubicin hydrochloride	Cl.COc1cccc2C(=O)c3c(O)c4C[C@](O)(C[C@H](O[C@H]5C[C@H](N)[C@H](O)[C@H](C)O5)c4c(O)c3C(=O)c12)C(=O)CO	C27H29NO11·HCl	HCl	579.99	DNA Damage/DNA Repair	Topoisomerase inhibitor	Topo II	91.0668	102.288	143.036	112.13
64224-21-1	T0153	Oltipraz	Cc1c(ssc1=S)c1nccnc1	C8H6N2S3	Free base	226.34	Microbiology&Virology;Angiogenesis;Chromatin/Epigenetic	Reverse Transcriptase inhibitor;HIF	Reverse Transcriptase;HIF-1α	94.6743	102.139	144.478	113.764
61825-94-3	T0164	Oxaliplatin	O=C1O[Pt]OC1=O.N[C@@H]1CCCC[C@H]1N	C8H14N2O4Pt	Free base	397.29	DNA Damage/DNA Repair	DNA/RNA Synthesis inhibitor	DNA synthesis	94.0034	103.535	103.264	100.268
70476-82-3	T0158	Mitoxantrone hydrochloride	Cl.OCCNCCNc1c2C(=O)c3c(O)ccc(O)c3C(=O)c2c(NCCNCCO)cc1.Cl	C22H30Cl2N4O6	HCl	517.4	DNA Damage/DNA Repair	Topoisomerase inhibitor	Topo II	87.0837	99.3866	102.24	96.2366
95058-81-4	T0251	Gemcitabine	Nc1ccn([C@@H]2O[C@H](CO)[C@@H](O)C2(F)F)c(=O)n1	C9H11F2N3O4	Free base	263.2	Autophagy; DNA Damage/DNA Repair; Others	Autophagy activator; DNA/RNA Synthesis inhibitor	Autophagy; DNA synthesis	63.928	104.775	117.232	95.3118
123318-82-1	T0297	Clofarabine	Nc1nc(Cl)nc2n(cnc12)[C@@H]1O[C@H](CO)[C@@H](O)[C@@H]1F	C10H11ClFN5O3	Free base	303.68	DNA Damage/DNA Repair	DNA/RNA Synthesis inhibitor	RR	81.8168	101.891	125.603	103.104
526-18-1	T0353	Osalmid	Oc1ccc(NC(=O)c2ccccc2O)cc1	C13H11NO3	Free base	229.23	DNA Damage/DNA Repair	DNA/RNA Synthesis inhibitor	RR	92.4789	98.0493	128.46	106.329
136572-09-3	T0486	Irinotecan hydrochloride trihydrate	O.O.O.Cl.CCc1c2Cn3c(cc4c(COC(=O)[C@]4(O)CC)c3=O)-c2nc2ccc(OC(=O)N3CCC(CC3)N3CCCCC3)cc12	C33H45ClN4O9	HCl,3H2O	677.18	DNA Damage/DNA Repair	Topoisomerase inhibitor	Topo I	95.9484	107.163	126.643	109.918
696-04-8	T0532	Dihydrothymine	CC1CNC(=O)NC1=O	C5H8N2O2	Free base	128.13	DNA Damage/DNA Repair	Nucleoside Antimetabolite/Analog	Nucleoside Analogue	92.581	98.5039	125.492	105.526
552-62-5	T0543	7-Methylxanthine	Cn1cnc2c1c(=O)[nH]c(=O)[nH]2	C6H6N4O2	Free base	166.14	DNA Damage/DNA Repair	Nucleoside Antimetabolite/Analog	Nucleoside Antimetabolite/Analog	98.805	100.203	136.497	111.835
5967-84-0	T1083L	Theophylline monohydrate	O.Cn1c2c([nH]cn2)c(=O)n(C)c1=O	C7H8N4O2·H2O	H2O	198.18	Chromatin/Epigenetic; Metabolism; Neuroscience; DNA Damage/DNA Repair; NF-Κb	AChR inhibitor; HDAC activator; PDE inhibitor	Adenosine receptor; HDAC2; PDE	92.3415	101.051	135.744	109.712
23180-57-6	T2230	Paeoniflorin	C[C@]12C[C@@]3([C@@H]4C[C@]1([C@@]4([C@H](O2)O3)COC(=O)c1ccccc1)O[C@H]1[C@@H]([C@H]([C@@H]([C@H](O1)CO)O)O)O)O	C23H28O11	Free base	480.46	Immunology/Inflammation; Neuroscience	COX inhibitor	COX	95.5018	102.145	131.792	109.813
41354-29-4	T0174	Cyproheptadine hydrochloride	CN1CCC(=C2C3=CC=CC=C3C=CC4=CC=CC=C42)CC1.O.Cl	C21H24ClNO	HCl	341.88	GPCR/G Protein; Chromatin/Epigenetic; Neuroscience	5-HT Receptor antagonist; Histone Methyltransferase inhibitor	5-HT2; SETD7; SETD9	86.6497	96.8844	73.0587	85.5309
51-21-8	T0984	Fluorouracil	Fc1c[nH]c(=O)[nH]c1=O	C4H3FN2O2	Free base	130.08	DNA Damage/DNA Repair	DNA/RNA Synthesis inhibitor	Thymidylate synthase	88.9591	103.314	88.9397	93.7377
305-03-3	T0975	Chloroambucil	OC(=O)CCCc1ccc(cc1)N(CCCl)CCCl	C14H19Cl2NO2	Free base	304.22	DNA Damage/DNA Repair	DNA Alkylation inhibitor	DNA Alkylation	90.5875	101.652	104.953	99.0642
2022-85-7	T0986	Fluorocytosine	Nc1c(F)cnc(=O)[nH]1	C4H4FN3O	Free base	129.09	DNA Damage/DNA Repair	DNA/RNA Synthesis inhibitor	DNA synthesis	91.6252	102.274	95.6222	96.5072
925432-73-1	T8346	SRT1460	COc1cc(cc(OC)c1OC)C(=O)Nc1ccccc1-c1cn2c(CN3CCNCC3)csc2n1	C26H29N5O4S	Free base	507.6	Chromatin/Epigenetic;DNA Damage/DNA Repair	Sirtuin	SIRT1	90.6435	100.564	109.835	100.348
1986-47-6	T1025	Tranylcypromine (2-PCPA) hydrochloride	Cl.N[C@@H]1C[C@H]1c1ccccc1	C9H11N·HCl	HCl	169.66	Metabolism;Chromatin/Epigenetic	MAO inhibitor;Histone Demethylase	MAO;LSD1	95.4398	109.861	117.823	107.708
3778-73-2	T1055	Ifosfamide	ClCCNP1(=O)OCCCN1CCCl	C7H15Cl2N2O2P	Free base	261.09	DNA Damage/DNA Repair	DNA/RNA Synthesis inhibitor	DNA/RNA Synthesis	93.8706	103.746	111.401	103.006
58-55-9	T1083	Theophylline	Cn1c2c([nH]cn2)c(=O)n(C)c1=O	C7H8N4O2	Free base	180.16	Chromatin/Epigenetic; Metabolism; Neuroscience; DNA Damage/DNA Repair; NF-Κb	AChR antagonist; HDAC activator; PDE inhibitor	Adenosine receptor; HDAC2; PDE	92.4025	94.9399	114.195	100.512
50-14-6	T1086	Vitamin D2	CC(C)[C@@H](C)\C=C\[C@@H](C)[C@H]1CC[C@@H]2[C@]1(C)CCC\C2=C/C=C1/C[C@@H](O)CCC1=C	C28H44O	Free base	396.65	DNA Damage/DNA Repair; Metabolism	DNA/RNA Synthesis inhibitor; Vitamin inhibitor	DNA polymerase; VD3	93.1816	102.961	113.979	103.374
124832-27-5	T1087	Valacyclovir hydrochloride	Cl.CC(C)[C@H](N)C(=O)OCCOCn1cnc2c1nc(N)[nH]c2=O	C13H20N6O4·HCl	HCl	360.8	DNA Damage/DNA Repair	DNA/RNA Synthesis agonist	DNA polymerase	96.9264	93.5152	114.559	101.667
518-28-5	T1121	Podophyllotoxin	[C@H]1(c2c([C@@H]([C@@H]3[C@@H]1C(=O)OC3)O)cc1c(c2)OCO1)c1cc(c(c(c1)OC)OC)OC	C22H22O8	Free base	414.41	Cytoskeletal Signaling; DNA Damage/DNA Repair	Microtubule Associated inhibitor; Topoisomerase inhibitor	microtubule; Topo II	34.6457	85.2537	92.4434	70.7809
61422-45-5	T1307	Carmofur	CCCCCCNC(=O)n1cc(F)c(=O)[nH]c1=O	C11H16FN3O3	Free base	257.27	DNA Damage/DNA Repair	DNA/RNA Synthesis inhibitor	DNA/RNA Synthesis	90.9492	98.9881	129.483	106.473
320-67-2	T1339	5-Azacytidine	[C@@H]1(n2c(=O)nc(nc2)N)O[C@@H]([C@H]([C@H]1O)O)CO	C8H12N4O5	Free base	244.2	Chromatin/Epigenetic	DNA Methyltransferase inhibitor	DNA methyltransferase (DNMT)	90.4307	97.5395	117.24	101.737
316-46-1	T1349	5-Fluorouridine	[C@H]1(n2c(=O)[nH]c(=O)c(c2)F)[C@@H]([C@@H]([C@H](O1)CO)O)O	C9H11FN2O6	Free base	262.19	DNA Damage/DNA Repair; Others	DNA/RNA Synthesis inhibitor; Others	DNA synthesis; Upp	75.3365	102.007	122.859	100.067
652-37-9	T2205	Theophylline-7-acetic acid	Cn1c2c(c(=O)n(c1=O)C)n(cn2)CC(=O)O	C9H10N4O4	Free base	238.2	Chromatin/Epigenetic; Apoptosis; GPCR/G Protein; Metabolism; DNA Damage/DNA Repair; NF-Κb	Adenosine Receptor antagonist; HDAC inhibitor; PDE inhibitor; PKA activator; TNF inhibitor	A1; A2; A3; HDAC2; PDE4; PKA; TNF-α	91.9958	117.874	109.01	106.293
119413-54-6	T1174	Topotecan hydrochloride	Cl.CC[C@@]1(O)C(=O)OCc2c1cc1-c3nc4ccc(O)c(CN(C)C)c4cc3Cn1c2=O	C23H24ClN3O5	HCl	457.92	DNA Damage/DNA Repair	Topoisomerase inhibitor	Topo I (DU-145 Luc cells); Topo I (MCF-7 Luc cells)	80.0099	104.382	92.7324	92.3747
85622-93-1	T1178	Temozolomide	Cn1nnc2c(ncn2c1=O)C(N)=O	C6H6N6O2	Free base	194.15	DNA Damage/DNA Repair	DNA/RNA Synthesis agonist	DNA replication	87.6768	96.6361	95.8168	93.3765
645-05-6	T1241	Altretamine	CN(C)c1nc(nc(n1)N(C)C)N(C)C	C9H18N6	Free base	210.28	DNA Damage/DNA Repair	DNA Alkylation	DNA Alkylating	90.7016	90.5039	86.8186	89.3414
52-24-4	T1250	Triethylenethiophosphoramide	S=P(N1CC1)(N1CC1)N1CC1	C6H12N3PS	Free base	189.22	DNA Damage/DNA Repair	DNA Alkylation	DNA Alkylation	84.4614	93.0259	119.194	98.8939
147-94-4	T1272	Cytarabine	[C@@H]1(n2c(=O)nc(cc2)N)O[C@@H]([C@H]([C@@H]1O)O)CO	C9H13N3O5	Free base	243.22	DNA Damage/DNA Repair	DNA/RNA Synthesis inhibitor	DNA synthesis	86.9209	97.5139	85.5304	89.9884
7689-03-4	T1123	(S)-(+)-Camptothecin	CC[C@@]1(O)C(=O)OCc2c1cc1-c3nc4ccccc4cc3Cn1c2=O	C20H16N2O4	Free base	348.36	DNA Damage/DNA Repair	Topoisomerase inhibitor	Topo I	62.3433	85.4649	107.044	84.9507
23541-50-6	T1511	Daunorubicin hydrochloride	Cl.c12c([C@H](C[C@@](C2)(C(=O)C)O)O[C@H]2C[C@@H]([C@@H]([C@@H](O2)C)O)N)c(c2c(c1O)C(=O)c1c(C2=O)c(ccc1)OC)O	C27H29NO10·HCl	HCl	563.99	DNA Damage/DNA Repair	DNA/RNA Synthesis inhibitor	DNA synthesis	94.6365	98.2325	123.949	105.606
763113-22-0	T3015	Olaparib	Fc1ccc(Cc2n[nH]c(=O)c3ccccc23)cc1C(=O)N1CCN(CC1)C(=O)C1CC1	C24H23FN4O3	Free base	434.46	Chromatin/Epigenetic; DNA Damage/DNA Repair	PARP inhibitor	PARP1; PARP2; PARP2	97.5636	101.667	133.211	110.814
1092939-17-7	T3043	Ruxolitinib (INCB-18424) phosphate	OP(O)(O)=O.N#CC[C@H](C1CCCC1)n1cc(cn1)-c1ncnc2[nH]ccc12	C17H21N6O4P	H3PO4	404.36	Angiogenesis; Chromatin/Epigenetic; JAK/STAT signaling; Stem Cells	JAK inhibitor	JAK1; JAK2	98.9137	123.82	126.392	116.375
6055-19-2	T0707	Cyclophosphamide monohydrate	O.ClCCN(CCCl)P1(=O)NCCCO1	C7H17Cl2N2O2P·H2O	H2O	279.1	DNA Damage/DNA Repair; Immunology/Inflammation	DNA Alkylation inducer; MRP inhibitor	DNA; MRP1	97.9503	98.6648	124.195	106.937
36791-04-5	T0684	Ribavirin	NC(=O)c1ncn(n1)[C@@H]1O[C@H](CO)[C@@H](O)[C@H]1O	C8H12N4O5	Free base	244.2	DNA Damage/DNA Repair; Metabolism; Neuroscience	AChR; Dehydrogenase inhibitor; DNA/RNA Synthesis inhibitor	ADK; IMPDH1; RNA polymerase	96.621	102.959	129.162	109.58
1115-70-4	T0740	Metformin hydrochloride	Cl.CN(C)C(=N)NC(N)=N	C4H12ClN5	HCl	165.63	PI3K/Akt/mTOR signaling	AMPK	AMPK	93.2204	101.476	127.405	107.367
18422-05-4	T0853L	Adenosine 5'-monophosphate monohydrate	C([C@@H]1[C@@H](O)[C@@H](O)[C@@H](O1)n1cnc2c(N)ncnc12)OP(=O)(O)O.O	C10H14N5O7P·H2O	H2O	365.24	PI3K/Akt/mTOR signaling	AMPK	AMPK	95.969	99.0137	120.63	105.204
458-37-7	T1516	Curcumin	COc1cc(ccc1O)\C=C\C(=O)CC(=O)\C=C\c1ccc(O)c(OC)c1	C21H20O6	Free base	368.39	Chromatin/Epigenetic; Others	Epigenetic Reader Domain inhibitor; Others	p300 histone acetylatransferase; KEAP1-Nrf2	95.5215	95.4135	128.57	106.502
528-48-3	T2879	Fisetin	c1cc(c(cc1c1c(c(=O)c2c(o1)cc(cc2)O)O)O)O	C15H10O6	Free base	286.24	Chromatin/Epigenetic; DNA Damage/DNA Repair	Sirtuin activator	SIRT	96.6817	99.3264	109.65	101.886
55-98-1	T0923	Busulfan	CS(=O)(=O)OCCCCOS(=O)(=O)C	C6H14O6S2	Free base	246.3	DNA Damage/DNA Repair	DNA Alkylation	DNA Alkylation	92.596	99.7405	150.664	114.333
117-10-2	T0800	Antrapurol	Oc1cccc2c1C(=O)c1c(cccc1O)C2=O	C14H8O4	Free base	240.22	PI3K/Akt/mTOR signaling	AMPK activator	AMPK	100.855	105.115	142.678	116.216
22494-42-4	T0808	Diflunisal	OC(=O)c1cc(ccc1O)-c1ccc(F)cc1F	C13H8F2O3	Free base	250.2	Chromatin/Epigenetic	Epigenetic Reader Domain inhibitor	p300	95.4287	103.227	142.118	113.591
530-78-9	T0858	Flufenamic acid	OC(=O)c1ccccc1Nc1cccc(c1)C(F)(F)F	C14H10F3NO2	Free base	281.23	Immunology/Inflammation; Neuroscience	COX inhibitor	COX	97.1283	104.004	137.633	112.922
2438-72-4	T0867	Bufexamac	CCCCOc1ccc(CC(=O)NO)cc1	C12H17NO3	Free base	223.27	Immunology/Inflammation; Neuroscience	COX inhibitor	IFN-α	95.645	98.1978	132.47	108.771
3690-10-6	T2169	Zebularine	OC[C@H]1O[C@H]([C@H](O)[C@@H]1O)n1cccnc1=O	C9H12N2O5	Free base	228.2	Chromatin/Epigenetic	DNA Methyltransferase inhibitor	Cytidine deaminase	97.2524	99.6762	132.371	109.766
117-39-5	T2174	Quercetin	c1(c(O)c(=O)c2c(O)cc(O)cc2o1)c1cc(O)c(O)cc1	C15H10O7	Free base	302.24	PI3K/Akt/mTOR signaling	PI3K inhibitor	PI3Kγ; PI3Kδ	94.7635	106.681	134.551	111.999
69-05-6	T0942	Quinacrine dihydrochloride	CCN(CC)CCCC(C)Nc1c2ccc(cc2nc2c1cc(cc2)OC)Cl.Cl.Cl	C23H30CLN3O·2HCl	2HCl	472.88	GPCR/G Protein; DNA Damage/DNA Repair; Metabolism; Immunology/Inflammation; Neuroscience	DNA Alkylation inhibitor; Histamine Receptor inhibitor; Phospholipase inhibitor	DNA; Histamine N-methyltransferase; PLA2; PLCLP	94.1487	105.383	127.225	108.919
98-92-0	T0934	Nicotinamide	NC(=O)C1=CN=CC=C1	C6H6N2O	Free base	122.12	Chromatin/Epigenetic; DNA Damage/DNA Repair	Sirtuin inhibitor	SIRT	98.9876	104.683	127.014	110.228
156-54-7	T1393	Sodium butanoate	[Na+].CCCC(=O)[O-]	C4H7NaO2	Na+	110.09	GPCR/G Protein; Immunology/Inflammation; Neuroscience	Histamine Receptor antagonist	H1 receptor	100.819	102.897	121.589	108.435
30516-87-1	T1416	Zidovudine	[C@H]1(n2c(=O)[nH]c(=O)c(c2)C)C[C@@H]([C@H](O1)CO)N=[N+]=[N-]	C10H13N5O4	Free base	267.24	DNA Damage/DNA Repair; Microbiology&Virology	Reverse Transcriptase inhibitor; Telomerase inhibitor	Reverse Transcriptase; Telomerase reverse transcriptase	100.56	105.523	147.801	117.961
70-00-8	T1428	Trifluridine	[C@@H]1(n2cc(c(=O)[nH]c2=O)C(F)(F)F)O[C@@H]([C@H](C1)O)CO	C10H11F3N2O5	Free base	296.2	DNA Damage/DNA Repair	DNA/RNA Synthesis inhibitor	DNA/RNA Synthesis; Thymidylate synthase	99.1347	96.1758	137.644	110.985
834-28-6	T1453	Phenformin hydrochloride	Cl.NC(=N)NC(=N)NCCc1ccccc1	C10H16ClN5	HCl	241.72	Membrane transporter/Ion channel; PI3K/Akt/mTOR signaling	AMPK activator; Potassium Channel inhibitor	AMPK; Potassium Channel	91.8908	103.921	129.181	108.331
59277-89-3	T1454	Aciclovir	c12c(ncn1COCCO)c(=O)[nH]c(n2)N	C8H11N5O3	Free base	225.21	DNA Damage/DNA Repair	DNA/RNA Synthesis inhibitor	DNA synthesis	98.4504	104.281	143.36	115.364
130929-57-6	T2216	Entacapone	CCN(CC)C(=O)/C(=C/c1cc(c(c(c1)O)O)[N+](=O)[O-])/C#N	C14H15N3O5	Free base	305.29	Metabolism	Transferase inhibitor	COMT	92.6444	99.5764	141.207	111.143
2627-69-2	T1477	AICAR (Acadesine)	[C@@H]1(n2c(c(nc2)C(=O)N)N)O[C@@H]([C@H]([C@H]1O)O)CO	C9H14N4O5	Free base	258.24	PI3K/Akt/mTOR signaling	AMPK activator	AMPK	94.7196	104.974	139.727	113.14
29767-20-2	T1523	Teniposide	O1COc2c1cc1[C@H]([C@@H]3[C@@H]([C@@H](c1c2)c1cc(c(c(c1)OC)O)OC)C(=O)OC3)O[C@H]1[C@@H]([C@H]([C@@H]2O[C@@H](OC[C@H]2O1)c1cccs1)O)O	C32H32O13S	Free base	656.66	DNA Damage/DNA Repair	Topoisomerase inhibitor	Topo II	93.6342	105.538	129.238	109.47
1716-12-7	T1535	Sodium Phenylbutyrate	[Na+].[O-]C(=O)CCCc1ccccc1	C10H11NaO2	Na+	186.18	Chromatin/Epigenetic; DNA Damage/DNA Repair; NF-Κb	HDAC inhibitor	HDAC	98.153	100.401	131.761	110.105
298-81-7	T1548	8-Methoxypsoralen	COc1c2oc(=O)ccc2cc2c1occ2	C12H8O4	Free base	216.19	DNA Damage/DNA Repair	DNA Alkylation agonist	DNA	99.754	104.708	127.027	110.496
501-36-0	T1558	Resveratrol	Oc1ccc(cc1)\C=C\c1cc(O)cc(O)c1	C14H12O3	Free base	228.24	Chromatin/Epigenetic; Immunology/Inflammation; DNA Damage/DNA Repair; Metabolism; NF-Κb; Neuroscience	COX inhibitor; DNA/RNA Synthesis inhibitor; IκB/IKK inhibitor; Lipoxygenase inhibitor; NADPH inhibitor; Sirtuin inhibitor	COX-1; COX-2; DNA polymerase α; IKKβ; LOX; Quinone reductase 2; SIRT1; SIRT2	99.4414	102.569	124.169	108.726
15663-27-1	T1564	Cisplatin	N.N.Cl[Pt]Cl	H6Cl2N2Pt	Free base	300.05	DNA Damage/DNA Repair	DNA/RNA Synthesis	DNA synthesis	98.5597	107.3	145.4	117.086
86639-52-3	T1703	SN38	n12c(cc3[C@@](C(=O)OCc3c2=O)(O)CC)c2c(C1)c(c1c(n2)ccc(c1)O)CC	C22H20N2O5	Free base	392.4	DNA Damage/DNA Repair	Topoisomerase inhibitor	Topo I	86.5268	105.552	120.004	104.027
540737-29-9	T2398	Tofacitinib Citrate	OC(=O)CC(O)(CC(O)=O)C(O)=O.C[C@@H]1CCN(C[C@@H]1N(C)c1ncnc2[nH]ccc12)C(=O)CC#N	C22H28N6O8	Citrate	504.49	Angiogenesis; Cell Cycle/Checkpoint; Chromatin/Epigenetic; Stem Cells; JAK/STAT signaling	JAK inhibitor; ROCK inhibitor; Src inhibitor	JAK1; JAK2; JAK3; ROCK2; Lck	98.3777	109.752	141.946	116.692
1227158-85-1	T2488	BAY 87-2243	Cc1cc(nn1Cc1ccnc(c1)N1CCN(CC1)C1CC1)-c1nc(no1)-c1ccc(OC(F)(F)F)cc1	C26H26F3N7O2	Free base	525.53	Angiogenesis; Chromatin/Epigenetic	HIF inhibitor	HIF-1α	91.6725	104.896	152.432	116.333
149647-78-9	T1583	Vorinostat	ONC(=O)CCCCCCC(=O)Nc1ccccc1	C14H20N2O3	Free base	264.32	Chromatin/Epigenetic; DNA Damage/DNA Repair; NF-Κb	HDAC inhibitor	HDAC; HDAC1;HDAC2;HDAC3;HDAC6;HDAC8	96.859	94.5315	142.692	111.361
10212-25-6	T1591	Cyclocytidine hydrochloride	Cl.[C@@H]12[C@@H](Oc3n1ccc(=N)n3)[C@@H]([C@H](O2)CO)O	C9H12ClN3O4	HCl	261.66	DNA Damage/DNA Repair	DNA/RNA Synthesis inhibitor	DNA/RNA Synthesis	102.481	107.256	135.305	115.014
3094-09-5	T1600	Doxifluridine	[C@H]1(n2c(=O)[nH]c(=O)c(c2)F)[C@@H]([C@@H]([C@H](O1)C)O)O	C9H11FN2O5	Free base	246.19	DNA Damage/DNA Repair	DNA/RNA Synthesis antagonist	Thymidine phosphorylase	103.997	109.393	137.265	116.885
13010-47-4	T1601	Lomustine	C1CCC(CC1)NC(=O)N(CCCl)N=O	C9H16ClN3O2	Free base	233.7	DNA Damage/DNA Repair; Others	DNA Alkylation inhibitor; Others	DNA Alkylating; Stathmin-4	98.1601	100.222	144.191	114.191
1069-66-5	T1602	Valproic acid sodium salt	[Na+].CCCC(CCC)C([O-])=O	C8H15NaO2	Na+	166.2	Chromatin/Epigenetic; Membrane transporter/Ion channel; DNA Damage/DNA Repair; Neuroscience; NF-Κb	GABA Receptor inhibitor; HDAC inhibitor	GABAR; HDAC2; HDAC9	98.448	100.75	136.31	111.836
104227-87-4	T1646	Famciclovir	CC(=O)OCC(CCn1cnc2cnc(N)nc12)COC(C)=O	C14H19N5O4	Free base	321.33	DNA Damage/DNA Repair; Microbiology&Virology	DNA/RNA Synthesis; HSV	DNA polymerase; HSV	105.197	101.292	131.901	112.797
1613724-42-7	T2374	HTH-01-015	CN1c2cc3ccccc3cc2C(=O)N(C)c2c(C)nc(Nc3cnn(c3)C3CCNCC3)nc12	C26H28N8O	Free base	468.55	PI3K/Akt/mTOR signaling	AMPK inhibitor	NUAK1; NUAK2	97.199	101.595	136.094	111.63
1505453-59-7	T2072	BET bromodomain inhibitor	Cc1noc2[C@H](CC(N)=O)N=C(c3ccc(Cl)cc3)c3cc(ccc3-c12)-c1cnn(C)c1	C24H20ClN5O2	Free base	445.91	Chromatin/Epigenetic	Epigenetic Reader Domain inhibitor	BET bromodomain	53.0844	67.0899	93.3727	71.1823
20324-87-2	T2352	AMI1	[Na+].[O-]S(=O)(=O)c1cc2cc(ccc2c(O)c1)NC(=O)Nc1cc2cc(cc(O)c2cc1)S(=O)(=O)[O-].[Na+]	C21H14N2Na2O9S2	Free base	548.45	Chromatin/Epigenetic	Histone Methyltransferase inhibitor	PRMT1; yeast Hmt1p	98.9174	100.369	147.697	115.661
1415800-43-9	T2379	UNC1215	O=C(N1CCC(CC1)N1CCCC1)c1ccc(C(=O)N2CCC(CC2)N2CCCC2)c(Nc2ccccc2)c1	C32H43N5O2	Free base	529.72	Chromatin/Epigenetic	Epigenetic Reader Domain antagonist	L3MBTL3; L3MBTL3; L3MBTL3-D274A	99.4816	103.923	145.196	116.2
784210-88-4	T2378	RGB-286638 free base	COCCN1CCN(CC1)Cc1ccc(cc1)c1n[nH]c2c1C(=O)c1c2cccc1NC(=O)NN1CCOCC1	C29H35N7O4	Free base	545.63	Cell Cycle/Checkpoint	CDK inhibitor	CDK1/cyclinB1; CDK2/cyclinE; CDK3/cyclinE; CDK4/cyclinD1; CDK9/cyclinT1; p35-CDK5	89.6456	100.221	135.706	108.524
827318-97-8	T2094	Danusertib	CN1CCN(CC1)c1ccc(cc1)C(=O)Nc1n[nH]c2c1CN(C2)C(=O)[C@@H](c1ccccc1)OC	C26H30N6O3	Free base	474.55	Cell Cycle/Checkpoint; Angiogenesis; Apoptosis; Tyrosine Kinase/Adaptors; Chromatin/Epigenetic; Cytoskeletal Signaling	Aurora Kinase inhibitor; Bcr-Abl inhibitor; c-RET inhibitor; FGFR inhibitor; Trk receptor inhibitor	Aurora A; Aurora B; Aurora C; Abl; RET; FGFR1; TrkA	100.668	101.437	133.339	111.815
1403254-99-8	T1788	EPZ6438	CCN(C1CCOCC1)c1cc(cc(C(=O)NCc2c(C)cc(C)[nH]c2=O)c1C)-c1ccc(CN2CCOCC2)cc1	C34H44N4O4	Free base	572.74	Chromatin/Epigenetic	Histone Methyltransferase inhibitor	EZH2; EZH2	104.211	104.493	129.086	112.597
404950-80-7	T2383	Panobinostat	Cc1[nH]c2ccccc2c1CCNCc1ccc(\C=C\C(=O)NO)cc1	C21H23N3O2	Free base	349.43	Chromatin/Epigenetic; DNA Damage/DNA Repair; NF-Κb	HDAC inhibitor	HDAC (MOLT-4 cells); HDAC (Reh cells)	8.53792	51.948	53.419	37.9683
1346574-57-9	T2079	GSK126	CC[C@H](C)n1cc(C)c2c(cc(cc12)-c1ccc(nc1)N1CCNCC1)C(=O)NCc1c(C)cc(C)[nH]c1=O	C31H38N6O2	Free base	526.67	Chromatin/Epigenetic	Histone Methyltransferase inhibitor	EZH2	102.525	103.59	129.13	111.749
1339928-25-4	T2078	PI3K/HDAC Inhibitor	c1nc(ncc1C(=O)NO)N(C)Cc1cc2c(s1)c(nc(n2)c1ccc(nc1)OC)N1CCOCC1	C23H24N8O4S	Free base	508.55	Chromatin/Epigenetic; DNA Damage/DNA Repair; NF-Κb	PI3K;HDAC inhibitor	HDAC1; HDAC10; HDAC11; HDAC2; HDAC3	41.4309	66.9282	82.0852	63.4814
1346572-63-1	T1775	GSK503	CC(C)n1cc(C)c2c(cc(cc12)c1cnc(cc1)N1CCN(C)CC1)C(=O)NCc1c(C)cc(C)[nH]c1=O	C31H38N6O2	Free base	526.67	Chromatin/Epigenetic	Histone Methyltransferase inhibitor	EZH2	100.253	102.772	125.933	109.652
1620401-82-2	T1841	UNC0379	COc1cc2nc(nc(NCCCCCN3CCCC3)c2cc1OC)N1CCCC1	C23H35N5O2	Free base	413.56	Chromatin/Epigenetic	Histone Methyltransferase inhibitor	SETD8	97.2325	108.004	127.025	110.754
1187595-84-1	T2360	Baricitinib Phosphate	OP(=O)(O)O.CCS(=O)(=O)N1CC(CC#N)(C1)n1cc(cn1)c1c2cc[nH]c2ncn1	C16H20N7O6PS	Free base	469.41	Angiogenesis; Proteases/Proteasome; Chromatin/Epigenetic; JAK/STAT signaling; Stem Cells	JAK inhibitor; Tyrosine Kinases inhibitor	JAK1; JAK2; JAK3; Tyk2	101.762	111.037	134.193	115.664
1028486-01-2	T2241	Alisertib	COc1cc(Nc2ncc3CN=C(c4cc(Cl)ccc4-c3n2)c2c(F)cccc2OC)ccc1C(O)=O	C27H20ClFN4O4	Free base	518.92	Cell Cycle/Checkpoint; Chromatin/Epigenetic	Aurora Kinase inhibitor	Aurora A; Aurora B	82.2834	102.048	122.179	102.17
1431368-48-7	T2315	GSK-LSD1 dihydrochloride	Cl.Cl.C1[C@@H](NC2CCNCC2)[C@@H]1c1ccccc1	C14H22Cl2N2	2HCl	289.24	Chromatin/Epigenetic	Histone Demethylase inhibitor	LSD1	101.221	103.497	136.252	113.657
1423715-09-6	T2304	SP2509	C(=O)(c1cc(ccc1)S(=O)(=O)N1CCOCC1)N/N=C(\C)/c1c(ccc(c1)Cl)O	C19H20ClN3O5S	Free base	437.9	Chromatin/Epigenetic	Histone Demethylase inhibitor	LSD1	104.585	108.288	124.526	112.466
354812-17-2	T2118	SC514	NC(=O)c1sc(cc1N)-c1ccsc1	C9H8N2OS2	Free base	224.3	Cell Cycle/Checkpoint; MAPK; NF-Κb; Proteases/Proteasome; Chromatin/Epigenetic	Aurora Kinase inhibitor; CDK inhibitor; IκB/IKK inhibitor; p38 MAPK inhibitor; Serine Protease inhibitor	Aurora B; CDK2/CyclinA; IKK2; p38α; PRAK	102.236	102.554	122.454	109.081
912445-05-7	T2105	Veliparib dihydrochloride	Cl.Cl.C[C@@]1(CCCN1)c1nc2c(cccc2[nH]1)C(N)=O	C13H18Cl2N4O	2HCl	317.21	Chromatin/Epigenetic; DNA Damage/DNA Repair	PARP inhibitor	PARP1; PARP2	98.845	99.3388	129.384	109.189
1268524-70-4	T2110	(+)-JQ-1	Cc1sc-2c(c1C)C(=N[C@@H](CC(=O)OC(C)(C)C)c1nnc(C)n-21)c1ccc(Cl)cc1	C23H25ClN4O2S	Free base	456.99	Chromatin/Epigenetic	Epigenetic Reader Domain inhibitor	BRD4 (1); BRD4 (2)	94.5484	102.286	108.911	101.915
1819363-80-8	T6939	PFI3	C1[C@@H]2CN([C@H]1CN2c1ccccn1)/C=C/C(=O)c1ccccc1O	C19H19N3O2	Free base	321.37	Chromatin/Epigenetic	Epigenetic Reader Domain inhibitor	SMARCA2; SMARCA4; PB1(5) bromodomains	94.6969	100.267	107.161	100.708
211555-04-3	T1985	WHI-P154	COc1c(OC)cc2c(Nc3cc(Br)c(O)cc3)ncnc2c1	C16H14BrN3O3	Free base	376.2	Angiogenesis; Chromatin/Epigenetic; JAK/STAT signaling; Tyrosine Kinase/Adaptors; Stem Cells	EGFR inhibitor; JAK inhibitor; Src inhibitor; VEGFR inhibitor	EGFR; JAK3; Src; VEGFR	104.106	103.331	111.484	106.307
1314241-44-5	T2252	UNC669	c1c(cncc1Br)C(=O)N1CCC(CC1)N1CCCC1	C15H20BrN3O	Free base	338.24	Chromatin/Epigenetic	Epigenetic Reader Domain antagonist	L3MBTL1; L3MBTL3; L3MBTL4	99.6437	103.078	109.142	103.955
491871-58-0	T2253	TCS PIM-1 1	c1(=O)c(c(cc([nH]1)c1cc(ccc1O)Br)c1ccccc1)C#N	C18H11BrN2O2	Free base	367.2	Chromatin/Epigenetic; JAK/STAT signaling	Pim inhibitor	Pim1	94.9243	104.516	104.279	101.239
934353-76-1	T2358	ENMD2076	Cc1cc(n[nH]1)Nc1nc(nc(c1)N1CCN(CC1)C)/C=C/c1ccccc1	C21H25N7	Free base	375.47	Cell Cycle/Checkpoint; Angiogenesis; Apoptosis; Chromatin/Epigenetic; Tyrosine Kinase/Adaptors	Aurora Kinase inhibitor; c-RET inhibitor; FLT inhibitor; Src inhibitor; VEGFR inhibitor	Aurora A; RET; FLT3; Src; VEGFR3/FLT4	102.725	101.602	106.583	103.637
783355-60-2	T0431	PCI24781	CN(Cc1c(C(=O)NCCOc2ccc(C(=O)NO)cc2)oc2c1cccc2)C	C21H23N3O5	Free base	397.42	Chromatin/Epigenetic; DNA Damage/DNA Repair; NF-Κb	HDAC inhibitor	HDAC1; HDAC10; HDAC2; HDAC3/SMRT; HDAC6	85.0544	85.6027	111.892	94.1831
944842-54-0	T2636	Decernotinib	CC[C@](C)(C(=O)NCC(F)(F)F)Nc1nc(ncc1)c1c[nH]c2c1cccn2	C18H19F3N6O	Free base	392.38	Angiogenesis; Proteases/Proteasome; Chromatin/Epigenetic; JAK/STAT signaling; Stem Cells	JAK inhibitor; Tyrosine Kinases inhibitor	JAK1; JAK2; JAK3; Tyk2	98.4358	100.463	102.871	100.59
193620-69-8	T2441	TAS301	O=C1Nc2c(C1=C(c1ccc(OC)cc1)c1ccc(OC)cc1)cccc2	C23H19NO3	Free base	357.4	Cytoskeletal Signaling	PKC inhibitor	PKC	108.026	96.0281	119.608	107.887
1598383-40-4	T2435	EPZ011989	CCN([C@H]1CC[C@@H](CC1)N(C)CCOC)c1cc(cc(C(=O)NCc2c(C)cc(C)[nH]c2=O)c1C)C#CCN1CCOCC1	C35H51N5O4	Free base	605.81	Chromatin/Epigenetic	Histone Methyltransferase inhibitor	EZH2	96.5484	95.3706	109.862	100.594
457081-03-7	T3080	Pyridone 6	CC(C)(C)c1nc2c([nH]1)c1ccc(F)cc1c1c2cc[nH]c1=O	C18H16FN3O	Free base	309.34	Angiogenesis; Proteases/Proteasome; Chromatin/Epigenetic; JAK/STAT signaling; Stem Cells	JAK inhibitor; Tyrosine Kinases inhibitor	JAK1; JAK2; JAK3; Tyk2	99.0112	96.5949	99.9778	98.528
934541-31-8	T2709	TAK901	CCS(=O)(=O)c1cccc(c1)c1cc(C(=O)NC2CCN(C)CC2)c(C)c2c1c1cc(C)cnc1[nH]2	C28H32N4O3S	Free base	504.64	Angiogenesis; Cell Cycle/Checkpoint; Chromatin/Epigenetic; JAK/STAT signaling; Stem Cells	CDK inhibitor; JAK inhibitor; Src inhibitor	CLK2; JAK3; c-Src; FGR; Yes1	94.7397	93.9202	73.5724	87.4108
105628-07-7	T3060	Fasudil hydrochloride	C1CNCCN(C1)S(=O)(=O)c1cccc2c1ccnc2.Cl	C14H18ClN3O2S	HCl	327.83	Cell Cycle/Checkpoint; Apoptosis; Cytoskeletal Signaling; GPCR/G Protein; Stem Cells	PKA inhibitor; PKC inhibitor; ROCK inhibitor; Serine/threonin kinase inhibitor	PKA; PKG; PKC; ROCK2; MLCK	92.7334	94.3973	66.0166	84.3824
1146963-51-0	T1993	J147	C(=O)(C(F)(F)F)N(/N=C/c1cc(ccc1)OC)c1c(cc(cc1)C)C	C18H17F3N2O2	Free base	350.34	Chromatin/Epigenetic	Epigenetic Reader Domain	BDNF	97.485	92.3832	67.0001	85.6228
438190-29-5	T3058	SMI-4a	c1cc(cc(c1)C(F)(F)F)/C=C\1/C(=O)NC(=O)S1	C11H6F3NO2S	Free base	273.23	Chromatin/Epigenetic; JAK/STAT signaling	Pim inhibitor	Pim1	91.106	97.5838	117.494	102.061
1431612-23-5	T3057	UNC1999	CCCc1c(CNC(=O)c2c3cnn(C(C)C)c3cc(c2)c2cnc(cc2)N2CCN(CC2)C(C)C)c(=O)[nH]c(C)c1	C33H43N7O2	Free base	569.74	Chromatin/Epigenetic	Histone Methyltransferase inhibitor	EZH1; EZH2	103.028	122.066	73.7427	99.6123
905973-89-9	T1821	CGK 733	[O-][N+](=O)c1cc(NC(=S)NC(NC(=O)C(c2ccccc2)c2ccccc2)C(Cl)(Cl)Cl)ccc1F	C23H18Cl3FN4O3S	Free base	555.84	DNA Damage/DNA Repair; PI3K/Akt/mTOR signaling	ATM/ATR inhibitor	ATM; ATR	105.365	99.8214	83.6927	96.2929
251456-60-7	T2157	Histone Deacetylase Inhibitor III	CN(C)c1ccc(cc1)C(=O)NCCCCCCC(=O)NO	C16H25N3O3	Free base	307.39	Chromatin/Epigenetic; DNA Damage/DNA Repair; NF-Κb	HDAC inhibitor	HDAC	93.2622	88.6089	77.5872	86.4861
936091-26-8	T1995	Fedratinib	Cc1cnc(Nc2ccc(OCCN3CCCC3)cc2)nc1Nc1cccc(c1)S(=O)(=O)NC(C)(C)C	C27H36N6O3S	Free base	524.68	Angiogenesis; Apoptosis; Chromatin/Epigenetic; Tyrosine Kinase/Adaptors; JAK/STAT signaling; Stem Cells	c-RET inhibitor; FLT inhibitor; JAK inhibitor	RET; FLT3; JAK2; JAK2 (V617F)	99.4843	94.1425	80.3197	91.3155
486-35-1	T2851	Daphnetin	c1cc(c(c2c1ccc(=O)o2)O)O	C9H6O4	Free base	178.14	Angiogenesis; Cytoskeletal Signaling; GPCR/G Protein; JAK/STAT signaling; Tyrosine Kinase/Adaptors	EGFR inhibitor; PKA inhibitor; PKC inhibitor	EGFR; PKA; PKC	98.6299	93.0685	75.4546	89.051
4871-97-0	T2853	Curcumol	C1C[C@@H]([C@@]23C[C@H]([C@@](CC(=C)[C@H]12)(O3)O)C(C)C)C	C15H24O2	Free base	236.35	Angiogenesis; Chromatin/Epigenetic; JAK/STAT signaling; Stem Cells	JAK inhibitor	JAK	102.842	106.479	83.2466	97.5224
20977-05-3	T3027	Sodium Aescinate	[Na+].CC(OC(C)=O)C(C)C(=O)OC[C@@]12[C@@H](O)[C@H]3O[C@@H]1C[C@]1(C)C(=CC[C@@H]4[C@@]5(C)CC[C@H](O[C@@H]6O[C@@H]([C@@H](O[C@@H]7O[C@H](CO)[C@@H](O)[C@H](O)[C@H]7O)[C@H](O)[C@H]6O[C@@H]6OC[C@@H](O)[C@H](O)[C@H]6O)C([O-])=O)[C@@](C)(CO)[C@@H]5CC[C@@]14C)[C@@H]2CC3(C)C	C54H83NaO23	Na+	1123.21	Angiogenesis; Chromatin/Epigenetic	HIF inhibitor	HIF-1α	102.987	98.523	85.4789	95.663
129-46-4	T2160	Suramin Sodium Salt	[Na+].[Na+].[Na+].[Na+].[Na+].[Na+].Cc1ccc(cc1NC(=O)c1cccc(NC(=O)Nc2cccc(c2)C(=O)Nc2cc(ccc2C)C(=O)Nc2ccc(c3cc(cc(c23)S([O-])(=O)=O)S([O-])(=O)=O)S([O-])(=O)=O)c1)C(=O)Nc1ccc(c2cc(cc(c12)S([O-])(=O)=O)S([O-])(=O)=O)S([O-])(=O)=O	C51H34N6Na6O23S6	Na+	1429.15	DNA Damage/DNA Repair	Topoisomerase inhibitor	Topo II	96.0203	94.7861	80.7599	90.5221
1380288-87-8	T3099	Pinometostat	CC(C)N(C[C@H]1O[C@H]([C@H](O)[C@@H]1O)n1cnc2c(N)ncnc12)[C@@H]1C[C@H](CCc2nc3ccc(cc3[nH]2)C(C)(C)C)C1	C30H42N8O3	Free base	562.71	Chromatin/Epigenetic	Histone Methyltransferase inhibitor	DOT1L	99.1195	93.1598	84.7176	92.3323
1012054-59-9	T3108	CUDC101	n1cnc(c2c1cc(c(c2)OCCCCCCC(=O)NO)OC)Nc1cc(ccc1)C#C	C24H26N4O4	Free base	434.49	Chromatin/Epigenetic; Angiogenesis; DNA Damage/DNA Repair; JAK/STAT signaling; NF-Κb; Tyrosine Kinase/Adaptors	EGFR inhibitor; HDAC inhibitor; HER inhibitor	EGFR; HDAC; HDAC1; HDAC10; HDAC2; HDAC3; HDAC4; HDAC5; HDAC6; HDAC7; HDAC8; HDAC9; HER2	99.0753	104.521	92.2435	98.6133
154-42-7	T3089	Thioguanine	Nc1nc(=S)c2[nH]cnc2[nH]1	C5H5N5S	Free base	167.2	Chromatin/Epigenetic	DNA Methyltransferase inhibitor	DNMT1	104.611	99.9866	105.071	103.223
209783-80-2	T6233	Entinostat	Nc1ccccc1NC(=O)c1ccc(CNC(=O)OCc2cccnc2)cc1	C21H20N4O3	Free base	376.41	Chromatin/Epigenetic; DNA Damage/DNA Repair; NF-Κb	HDAC inhibitor	HDAC1; HDAC3	105.822	101.766	100.939	102.842
97682-44-5	T6228	Irinotecan	C1(=O)OCc2c([C@]1(CC)O)cc1n(c2=O)Cc2c1nc1c(c2CC)cc(cc1)OC(=O)N1CCC(CC1)N1CCCCC1	C33H38N4O6	Free base	586.68	DNA Damage/DNA Repair	Topoisomerase inhibitor	Topo I	101.439	95.5948	101.995	99.6764
129-56-6	T3109	Pyrazolanthrone	O=C1c2ccccc2-c2n[nH]c3cccc1c23	C14H8N2O	Free base	220.23	Cell Cycle/Checkpoint; MAPK; Tyrosine Kinase/Adaptors; Chromatin/Epigenetic	Aurora Kinase inhibitor; JNK inhibitor; Trk receptor inhibitor	Aurora A; JNK1; JNK2; JNK3; TrkA	101.67	100.178	105.673	102.507
755038-02-9	T6173	BI 2536	CC[C@H]1N(C2CCCC2)c2nc(Nc3ccc(cc3OC)C(=O)NC3CCN(C)CC3)ncc2N(C)C1=O	C28H39N7O3	Free base	521.66	Cell Cycle/Checkpoint; Chromatin/Epigenetic	Epigenetic Reader Domain; PLK	BRD4; PLK1; PLK2; PLK3	104.536	104.162	101.64	103.446
160003-66-7	T6224	Iniparib	c1(ccc(c(c1)[N+](=O)[O-])I)C(=O)N	C7H5IN2O3	Free base	292.03	Chromatin/Epigenetic; DNA Damage/DNA Repair	PARP inhibitor	PARP1	106.485	96.1575	107.523	103.388
1373423-53-0	T3100	GSK J4	CCOC(=O)CCNc1cc(nc(n1)-c1ccccn1)N1CCc2ccccc2CC1	C24H27N5O2	Free base	417.5	Chromatin/Epigenetic	Histone Demethylase inhibitor	JMJD3	98.3388	102.949	108.263	103.183
344458-19-1	T6197	PJ34	CN(C)CC(=O)Nc1ccc2[nH]c(=O)c3ccccc3c2c1	C17H17N3O2	Free base	295.34	Chromatin/Epigenetic; DNA Damage/DNA Repair	PARP inhibitor	PARP1; PARP2	96.6617	101.332	87.4476	95.1471
15291-76-6	T2750	Ginkgolide C	C[C@@H]1C(=O)O[C@H]2[C@H](O)[C@]34[C@@H]5OC(=O)[C@]3(O[C@@H]3OC(=O)[C@H](O)[C@]43[C@@H]([C@H]5O)C(C)(C)C)[C@@]12O	C20H24O11	Free base	440.4	Chromatin/Epigenetic	Others	Others	101.973	101.152	92.1615	98.4287
4342-03-4	T1120	Dacarbazine	CN(C)N=Nc1nc[nH]c1C(N)=O	C6H10N6O	Free base	182.18	DNA Damage/DNA Repair	DNA/RNA Synthesis inhibitor	DNA polymerase beta	98.7193	99.1918	107.39	101.767
33419-42-0	T0132	Etoposide	COc1cc(cc(OC)c1O)[C@H]1[C@@H]2[C@H](COC2=O)[C@H](O[C@@H]2O[C@@H]3CO[C@@H](C)O[C@H]3[C@H](O)[C@H]2O)c2cc3OCOc3cc12	C29H32O13	Free base	588.56	DNA Damage/DNA Repair	Topoisomerase inhibitor	Topo II	99.3398	98.3482	113.158	103.615
21679-14-1	T1038	Fludarabine	Nc1nc(F)nc2n(cnc12)[C@@H]1O[C@H](CO)[C@@H](O)[C@@H]1O	C10H12FN5O4	Free base	285.23	JAK/STAT signaling; Stem Cells; DNA Damage/DNA Repair	STAT; DNA/RNA Synthesis	STAT1; DNA synthesis	103.069	108.902	105.937	105.969
14892-97-8	T1724	SCR7 pyrazine	O=c1[nH]c(=S)[nH]c2c1nc(c1ccccc1)c(n2)c1ccccc1	C18H12N4OS	Free base	332.38	DNA Damage/DNA Repair	DNA/RNA Synthesis inhibitor	DNA Ligase IV	99.0776	97.3185	104.689	100.362
1314890-29-3	T1857	TMP269	c1(nc(cs1)c1ccccc1)C1(CCOCC1)CNC(=O)c1cc(c2nc(C(F)(F)F)on2)ccc1	C25H21F3N4O3S	Free base	514.52	Chromatin/Epigenetic; DNA Damage/DNA Repair; NF-Κb	HDAC inhibitor	HDAC4; HDAC5; HDAC7; HDAC9	99.9861	99.584	117.665	105.745
941678-49-5	T1829	Ruxolitinib	N#CC[C@H](C1CCCC1)n1cc(cn1)-c1ncnc2[nH]ccc12	C17H18N6	Free base	306.37	Angiogenesis; Chromatin/Epigenetic; JAK/STAT signaling; Stem Cells	JAK inhibitor	JAK1; JAK2	108.122	110.051	118.409	112.194
414864-00-9	T1852	Belinostat	ONC(=O)/C=C/c1cc(ccc1)S(=O)(=O)Nc1ccccc1	C15H14N2O4S	Free base	318.35	Chromatin/Epigenetic; DNA Damage/DNA Repair; NF-Κb	HDAC inhibitor	HDAC	84.4403	99.9901	114.524	99.6516
1056634-68-4	T1849	Momelotinib	O=C(NCC#N)c1ccc(cc1)c1nc(Nc2ccc(cc2)N2CCOCC2)ncc1	C23H22N6O2	Free base	414.46	Angiogenesis; Chromatin/Epigenetic; JAK/STAT signaling; Stem Cells	JAK inhibitor	JAK1; JAK2; JAK3	94.4831	103.674	122.025	106.727
476-34-6	T1840	Isoindigotin	O=C1Nc2ccccc2/C/1=C/1\C(=O)Nc2ccccc12	C16H10N2O2	Free base	262.26	DNA Damage/DNA Repair	DNA/RNA Synthesis inhibitor	DNA polymerase	94.6924	105.912	85.5093	95.3714
1349796-36-6	T1826	Voxtalisib Analogue	COc1cc(OC)cc(Nc2nc3ccccc3nc2NS(=O)(=O)c2ccc(NC(=O)c3cc(OC)c(C)cc3)cc2)c1	C31H29N5O6S	Free base	599.66	DNA Damage/DNA Repair; PI3K/Akt/mTOR signaling	DNA-PK inhibitor; PI3K inhibitor	DNA-PK; PI3Kα; PI3Kβ; PI3Kγ; PI3Kδ	103.961	100.521	99.3426	101.275
656820-32-5	T1825	Reversine	C1CCC(CC1)Nc1nc(Nc2ccc(cc2)N2CCOCC2)nc2c1[nH]cn2	C21H27N7O	Free base	393.49	Cell Cycle/Checkpoint; GPCR/G Protein; Chromatin/Epigenetic	Adenosine Receptor antagonist; Aurora Kinase inhibitor	A3; Aurora A; Aurora B; Aurora C	101.306	94.5956	109.913	101.938
931398-72-0	T1823	IOX 2	OC(=O)CNC(=O)c1c(O)c2ccccc2n(Cc2ccccc2)c1=O	C19H16N2O5	Free base	352.34	Metabolism; Chromatin/Epigenetic	HIF/HIF Prolyl-Hydroxylase inhibitor	PHD2	104.421	90.7065	113.763	102.964
1403783-31-2	T1819	Nexturastat A	CCCCN(Cc1ccc(cc1)C(=O)NO)C(=O)Nc1ccccc1	C19H23N3O3	Free base	341.4	Chromatin/Epigenetic; DNA Damage/DNA Repair; NF-Κb	HDAC inhibitor	HDAC6	99.3224	94.566	106.534	100.141
1011557-82-6	T1818	Tenovin-6	CC(C)(C)c1ccc(cc1)C(=O)NC(=S)Nc1ccc(cc1)NC(=O)CCCCN(C)C	C25H34N4O2S	Free base	454.63	Chromatin/Epigenetic; DNA Damage/DNA Repair	Sirtuin inhibitor	SIRT1; SIRT2; SIRT3	97.4071	98.5673	117.966	104.647
667463-62-9	T1917	6-BIO	O\N=C1c2ccccc2NC/1=C1\C(=O)Nc2cc(Br)ccc12	C16H10BrN3O2	Free base	356.17	PI3K/Akt/mTOR signaling; Cell Cycle/Checkpoint; Tyrosine Kinase/Adaptors; Stem Cells	CDK inhibitor; GSK-3 inhibitor; Tyrosine Kinases inhibitor	CDK1/CyclinB; CDK2/CyclinA; CDK5/p35; GSK-3; Tyk2	80.8283	106.746	135.751	107.775
2353-33-5	T1508	Decitabine	Nc1ncn([C@H]2C[C@H](O)[C@@H](CO)O2)c(=O)n1	C8H12N4O4	Free base	228.21	Chromatin/Epigenetic	DNA Methyltransferase inhibitor	DNA methyltransferase (DNMT)	93.488	100.041	111.531	101.687
362-07-2	T2220	2-Methoxyestradiol	c1c(c(cc2CC[C@H]3[C@@H]4CC[C@@H]([C@]4(CC[C@@H]3c12)C)O)O)OC	C19H26O3	Free base	302.41	Angiogenesis; Cytoskeletal Signaling; Chromatin/Epigenetic	HIF inhibitor; Microtubule Associated inhibitor	HIF-1α; HIF-2α; Microtubule depolymerization	100.542	105.265	114.006	106.604
664993-53-7	T1807	JW55	COc1ccc(cc1)C1(CCOCC1)CNC(=O)c1ccc(cc1)NC(=O)c1ccco1	C25H26N2O5	Free base	434.48	Metabolism;Cytoskeletal Signaling;Stem Cells	PPAR inhibitor;Wnt/beta-catenin	TNKS1; TNKS2;auto-PARsylation of TNKS2;auto-PARsylation of TNKS1	99.6914	95.7479	120.18	105.206
21561-09-1	T2035	WHI-P258	COc1c(OC)cc2c(Nc3ccccc3)ncnc2c1	C16H15N3O2	Free base	281.31	Angiogenesis; Chromatin/Epigenetic; JAK/STAT signaling; Tyrosine Kinase/Adaptors; Stem Cells	EGFR inhibitor; JAK inhibitor	EGFR; JAK3	104.669	95.414	89.8717	96.6515
48208-26-0	T2038	RG108	OC(=O)[C@H](Cc1c[nH]c2ccccc12)N1C(=O)c2ccccc2C1=O	C19H14N2O4	Free base	334.33	Chromatin/Epigenetic	DNA Methyltransferase inhibitor	DNA methyltransferase (DNMT)	107.011	95.3913	98.7098	100.371
743420-02-2	T2025	Chidamide	Nc1c(NC(=O)c2ccc(CNC(=O)/C=C/c3cnccc3)cc2)cc(F)cc1	C22H19FN4O2	Free base	390.41	Chromatin/Epigenetic; DNA Damage/DNA Repair; NF-Κb	HDAC inhibitor	HDAC1; HDAC2; HDAC3; HDAC8	98.5931	101.727	111.604	103.975
1208319-26-9	T2012	Oclacitinib	CNS(=O)(=O)C[C@@H]1CC[C@H](CC1)N(C)c1ncnc2c1cc[nH]2	C15H23N5O2S	Free base	337.44	Angiogenesis; Chromatin/Epigenetic; JAK/STAT signaling; Stem Cells	JAK inhibitor	JAKs	103.164	109.155	115.788	109.369
1357389-11-7	T1762	RGFP 966	Nc1cc(F)ccc1NC(=O)\C=C\c1cnn(C\C=C\c2ccccc2)c1	C21H19FN4O	Free base	362.4	Chromatin/Epigenetic; DNA Damage/DNA Repair; NF-Κb	HDAC inhibitor	HDAC3	104.316	91.6005	112.219	102.712
1395084-25-9	T1854	MS436	Cc1cc(\N=N\c2ccc(cc2)S(=O)(=O)Nc2ccccn2)c(N)cc1O	C18H17N5O3S	Free base	383.42	Chromatin/Epigenetic	Epigenetic Reader Domain inhibitor	BRD4 (1); BRD4 (2)	99.4569	98.59	114.921	104.323
639089-54-6	T2509	Tozasertib	CN1CCN(CC1)c1cc(Nc2cc(C)[nH]n2)nc(Sc2ccc(NC(=O)C3CC3)cc2)n1	C23H28N8OS	Free base	464.59	Cell Cycle/Checkpoint; Angiogenesis; Chromatin/Epigenetic; Cytoskeletal Signaling; Tyrosine Kinase/Adaptors	Aurora Kinase inhibitor; Bcr-Abl inhibitor; FLT inhibitor	Aurora A; Aurora B; Aurora C; Bcr-Abl; FLT3	97.5468	91.3709	115.073	101.33
1044870-39-4	T2480	Apabetalone	COc1cc(OC)c2c(c1)nc([nH]c2=O)-c1cc(C)c(OCCO)c(C)c1	C20H22N2O5	Free base	370.4	Chromatin/Epigenetic	Epigenetic Reader Domain inhibitor	BD2	101.221	108.6	122.774	110.865
852475-26-4	T2023	MC1568	Cn1cc(\C=C\C(=O)c2cccc(F)c2)cc1\C=C\C(=O)NO	C17H15FN2O3	Free base	314.31	Chromatin/Epigenetic; DNA Damage/DNA Repair; NF-Κb	HDAC inhibitor	HD1-A (Maize); HD1-B (Maize)	107.702	100.802	120.664	109.723
1316214-52-4	T2489	Rocilinostat	ONC(=O)CCCCCCNC(=O)c1cnc(nc1)N(c1ccccc1)c1ccccc1	C24H27N5O3	Free base	433.5	Chromatin/Epigenetic; DNA Damage/DNA Repair; NF-Κb	HDAC inhibitor	HDAC1; HDAC2; HDAC3; HDAC6; HDAC8	106.936	96.4402	119.715	107.697
1619994-68-1	T2436	GSK2801	CCCOc1cc2c(cc(n2cc1)C(=O)C)c1ccccc1S(=O)(=O)C	C20H21NO4S	Free base	371.45	Chromatin/Epigenetic	Epigenetic Reader Domain inhibitor	BAZ2A; BAZ2B	103.342	100.662	91.7137	98.5726
192441-08-0	T2495	Lomeguatrib	Nc1nc2c([nH]cn2)c(OCc2cc(Br)cs2)n1	C10H8BrN5OS	Free base	326.17	DNA Damage/DNA Repair	DNA Alkylation inhibitor	O6-alkylguanine-DNA-alkyltransferas	99.359	103.102	90.9592	97.8067
912444-00-9	T2591	Veliparib	C[C@@]1(CCCN1)c1nc2c(cccc2[nH]1)C(N)=O	C13H16N4O	Free base	244.29	Chromatin/Epigenetic; DNA Damage/DNA Repair	PARP inhibitor	PARP1; PARP2	103.727	96.3775	95.9494	98.6848
885325-71-3	T2471	MK8745	C1CN(CCN1Cc1nc(ccc1)Nc1nccs1)C(=O)c1c(c(ccc1)Cl)F	C20H19ClFN5OS	Free base	431.91	Cell Cycle/Checkpoint; Chromatin/Epigenetic	Aurora Kinase inhibitor	Aurora A; Aurora B	103.48	99.5379	104.845	102.621
1001645-58-4	T2412	SRT1720	Cl.O=C(Nc1ccccc1-c1cn2c(CN3CCNCC3)csc2n1)c1cnc2ccccc2n1	C25H24ClN7OS	Free base	506.22	Chromatin/Epigenetic; DNA Damage/DNA Repair	Sirtuin inhibitor	SIRT1	93.825	101.318	92.3026	95.8152
726169-73-9	T2512	Mocetinostat	Nc1ccccc1NC(=O)c1ccc(CNc2nccc(n2)-c2cccnc2)cc1	C23H20N6O	Free base	396.44	Chromatin/Epigenetic; DNA Damage/DNA Repair; NF-Κb	HDAC inhibitor	HDAC1; HDAC11; HDAC2; HDAC3; HDAC4	98.3194	109.604	117.48	108.468
808118-40-3	T2515	Roxadustat	Cc1nc(c(c2c1cc(cc2)Oc1ccccc1)O)C(=O)NCC(=O)O	C19H16N2O5	Free base	352.34	Angiogenesis; Chromatin/Epigenetic	HIF inhibitor	HIF-PH	97.9868	92.9215	114.16	101.69
926259-99-6	T2294	BG45	N(C(=O)c1nccnc1)c1ccccc1N	C11H10N4O	Free base	214.22	Chromatin/Epigenetic; DNA Damage/DNA Repair; NF-Κb	HDAC inhibitor	HDAC1; HDAC2; HDAC3; HDAC6	97.48	100.769	110.445	102.898
587850-67-7	T2097	C7280948	c1ccc(cc1)CCNS(=O)(=O)c1ccc(cc1)N	C14H16N2O2S	Free base	276.35	Chromatin/Epigenetic	Histone Methyltransferase inhibitor	PRMT1	96.6654	97.8907	114.225	102.927
133550-30-8	T2600	AG490	C1=CC=C(C=C1)CNC(=O)/C(=C/C2=CC(=C(C=C2)O)O)/C#N	C17H14N2O3	Free base	294.3	Angiogenesis; Chromatin/Epigenetic; JAK/STAT signaling; Tyrosine Kinase/Adaptors; Stem Cells	EGFR inhibitor; JAK inhibitor	EGFR; HER2/ErbB2; JAK2	94.4804	93.9434	118.105	102.176
1204144-28-4	T2300	AZD1208	c1(c(cccc1/C=C/1\SC(=O)NC1=O)c1ccccc1)N1CCC[C@H](C1)N	C21H21N3O2S	Free base	379.48	Chromatin/Epigenetic; JAK/STAT signaling	Pim inhibitor	Pim1; Pim2; Pim3	94.0899	92.9224	78.5285	88.5136
1477949-42-0	T2266	SantacruzaMate A	CCOC(=O)NCCCC(=O)NCCc1ccccc1	C15H22N2O3	Free base	278.35	Chromatin/Epigenetic; DNA Damage/DNA Repair; NF-Κb	HDAC inhibitor	HDAC2; HDAC4; HDAC6	96.5877	95.5522	78.9932	90.3777
919973-83-4	T2127	OF1	COc1c(NS(=O)(=O)c2c(C)cc(Br)cc2)cc2n(C)c(=O)n(C)c2c1	C17H18BrN3O4S	Free base	440.31	Chromatin/Epigenetic	Epigenetic Reader Domain inhibitor	BRPF1B; BRPF2	97.2078	96.9619	94.7622	96.3107
1198300-79-6	T2487	Cerdulatinib	CCS(=O)(=O)N1CCN(CC1)c1ccc(cc1)Nc1ncc(C(=O)N)c(NC2CC2)n1	C20H27N7O3S	Free base	445.54	Angiogenesis; Chromatin/Epigenetic; JAK/STAT signaling; Stem Cells	JAK inhibitor; Syk inhibitor	JAK1; JAKs; Syk	97.72	92.8902	89.2549	93.2884
1300031-49-5	T2120	I-BET151	n1cc2c(c3cc(c(cc13)c1c(noc1C)C)OC)n(c(=O)[nH]2)[C@H](C)c1ccccn1	C23H21N5O3	Free base	415.44	Chromatin/Epigenetic	Epigenetic Reader Domain inhibitor	BRD2; BRD3; BRD4	93.6551	98.7448	86.4109	92.9369
202591-23-9	T2442	CPI203	Cc1sc-2c(c1C)C(=NC(CC(N)=O)c1nnc(C)n-21)c1ccc(Cl)cc1	C19H18ClN5OS	Free base	399.9	Chromatin/Epigenetic	Epigenetic Reader Domain inhibitor	BRD4	64.3415	80.708	75.5391	73.5295
844499-71-4	T2468	A 769662	c1ccc(c(c1)c1ccc(cc1)c1csc2c1c(c(c(=O)[nH]2)C#N)O)O	C20H12N2O3S	Free base	360.39	Metabolism; PI3K/Akt/mTOR signaling	AMPK activator; Fatty Acid Synthase inhibitor	AMPK; FAS	100.607	95.8001	99.9873	98.7981
1174043-16-3	T2484	AZD2461	COC1CCN(CC1)C(=O)c1cc(ccc1F)Cc1c2ccccc2c(=O)[nH]n1	C22H22FN3O3	Free base	395.43	Chromatin/Epigenetic; DNA Damage/DNA Repair	PARP inhibitor	PARP	96.5789	97.6046	108.319	100.834
328968-36-1	T2452	C646	CC1=NN(C(=O)C\1=C/c1ccc(o1)-c1cc(C)c(C)cc1[N+]([O-])=O)c1ccc(cc1)C(O)=O	C24H19N3O6	Free base	445.42	Chromatin/Epigenetic	Epigenetic Reader Domain inhibitor	p300/CBP	99.7747	99.497	101.517	100.263
223387-75-5	T2445	FG2216	Clc1nc(c(O)c2c1cccc2)C(=O)NCC(=O)O	C12H9ClN2O4	Free base	280.66	Metabolism; Chromatin/Epigenetic	HIF/HIF Prolyl-Hydroxylase inhibitor	PHD2	97.4879	92.6319	108.911	99.6768
1000669-72-6	T2341	KW2449	C1CN(CCN1)C(=O)c1ccc(cc1)/C=C/c1n[nH]c2ccccc12	C20H20N4O	Free base	332.4	Angiogenesis; Cell Cycle/Checkpoint; Tyrosine Kinase/Adaptors; Chromatin/Epigenetic; Cytoskeletal Signaling; JAK/STAT signaling; Stem Cells	Aurora Kinase inhibitor; Bcr-Abl inhibitor; c-Kit inhibitor; FGFR inhibitor; FLT inhibitor; JAK inhibitor; Src inhibitor	Aurora A; Abl; Abl (T315I); Kit; FGFR1; FLT3; FLT3 (D835Y); JAK2; Src	87.9923	97.3811	51.8082	79.0605
936091-14-4	T3065	TG101209	Cc1cnc(nc1Nc1cc(ccc1)S(=O)(=O)NC(C)(C)C)Nc1ccc(cc1)N1CCN(CC1)C	C26H35N7O2S	Free base	509.67	Angiogenesis; Apoptosis; Chromatin/Epigenetic; Tyrosine Kinase/Adaptors; JAK/STAT signaling; Stem Cells	c-RET inhibitor; FLT inhibitor; JAK inhibitor	RET; FLT3; JAK2; JAK3	94.9168	98.4534	59.465	84.2784
838818-26-1	T3062	WIKI4	COc1ccc(cc1)-n1c(SCCCN2C(=O)c3cccc4cccc(C2=O)c34)nnc1-c1ccncc1	C29H23N5O3S	Free base	521.59	Metabolism;Cytoskeletal Signaling;Stem Cells	PPAR inhibitor;Wnt/beta-catenin	TNKS2	98.7086	99.4318	73.1242	90.4215
896466-04-9	T3068	AT9283	O=C(NC1CC1)Nc1c[nH]nc1-c1nc2cc(CN3CCOCC3)ccc2[nH]1	C19H23N7O2	Free base	381.43	Angiogenesis; Cell Cycle/Checkpoint; Chromatin/Epigenetic; Cytoskeletal Signaling; JAK/STAT signaling; Stem Cells	Aurora Kinase inhibitor; Bcr-Abl inhibitor; JAK inhibitor	Aurora A; Aurora B; Abl1 (T315I); JAK2; JAK3	103.21	115.206	83.8245	100.747
1011301-27-1	T1873	Tenovin3	CC(C)(C)c1ccc(cc1)C(=O)NC(=S)Nc1ccc(N)cc1	C18H21N3OS	Free base	327.44	Chromatin/Epigenetic; DNA Damage/DNA Repair	Sirtuin inhibitor	SIRT2	94.4156	95.6749	84.7861	91.6255
1095382-05-0	T2611	CCT137690	Cc1cc(no1)CN1CCN(CC1)c1c2c(ncc1Br)nc([nH]2)c1ccc(cc1)N1CCN(CC1)C	C26H31BrN8O	Free base	551.48	Cell Cycle/Checkpoint; Chromatin/Epigenetic	Aurora Kinase inhibitor	Aurora A; Aurora B; Aurora C	97.8959	97.3907	85.364	93.5502
1025065-69-3	T3078	SGI-1776 free base	CN1CCC(CNc2nn3c(cc2)ncc3c2cc(OC(F)(F)F)ccc2)CC1	C20H22F3N5O	Free base	405.42	Chromatin/Epigenetic; Angiogenesis; JAK/STAT signaling; Tyrosine Kinase/Adaptors	FLT inhibitor; Pim inhibitor	FLT3; Pim1; Pim2; Pim3	97.7129	81.6898	94.0415	91.1481
1206101-20-3	T3076	GLPG0634 analogue	O=C(C1CC1)Nc1nn2c(c3ccc(OCc4ccc(C#N)nc4)cc3)cccc2n1	C21H23N5O3S	Free base	425.5	Angiogenesis; Chromatin/Epigenetic; JAK/STAT signaling; Stem Cells	JAK inhibitor	JAK1; JAK2; JAK3	95.9754	95.9984	103.674	98.5492
1229236-86-5	T2638	Gandotinib	Cc1cc(n[nH]1)Nc1nn2c(c(nc2c(c1)CN1CCOCC1)C)Cc1c(cc(cc1)Cl)F	C23H25ClFN7O	Free base	469.94	Angiogenesis; Chromatin/Epigenetic; Tyrosine Kinase/Adaptors; JAK/STAT signaling; Stem Cells	FLT inhibitor; JAK inhibitor	FLT3; JAK1; JAK2; JAK2; JAK2 (V617F)	103.036	99.5083	93.4365	98.6604
1457983-28-6	T2620	G749	CN1CCC(CC1)NC1=NC2=C(C(=O)NC=C2Br)C(NC2=CC=C(OC3=CC=CC=C3)C=C2)=N1	C25H25BrN6O2	Free base	521.41	Cell Cycle/Checkpoint; Angiogenesis; Apoptosis; Tyrosine Kinase/Adaptors; Chromatin/Epigenetic	Aurora Kinase inhibitor; c-RET inhibitor; FLT inhibitor; TAM Receptor inhibitor	Aurora B; RET; FLT3; FLT3 (D835Y); Mer	106.311	98.2847	101.665	102.087
1271738-62-5	T2649	MI2	CCCc1cc2c(ncnc2s1)N1CCN(CC1)C1=NCC(S1)(C)C	C18H25N5S2	Free base	375.55	Chromatin/Epigenetic	Histone Methyltransferase inhibitor	Menin-MLL	108.887	96.6419	84.154	96.5611
1154028-82-6	T2652	Molidustat	O=c1n([nH]cc1n1ccnn1)c1cc(ncn1)N1CCOCC1	C13H14N8O2	Free base	314.3	Metabolism; Chromatin/Epigenetic	HIF/HIF Prolyl-Hydroxylase inhibitor	PHD1; PHD2; PHD3	102.462	99.1274	76.3401	92.6433
945755-56-6	T3072	XL019	C1C[C@H](NC1)C(=O)Nc1ccc(cc1)c1nc(ncc1)Nc1ccc(cc1)N1CCOCC1	C25H28N6O2	Free base	444.53	Angiogenesis; Chromatin/Epigenetic; Tyrosine Kinase/Adaptors; JAK/STAT signaling; Stem Cells	FLT inhibitor; JAK inhibitor; PDGFR inhibitor	FLT3; JAK1; JAK2; JAK3; PDGFRβ	105.77	102.451	85.0176	97.7463
935666-88-9	T3069	AZD1480	C[C@H](Nc1ncc(Cl)c(Nc2cc(C)[nH]n2)n1)c1ncc(F)cn1	C14H14ClFN8	Free base	348.77	Angiogenesis; Chromatin/Epigenetic; JAK/STAT signaling; Stem Cells	JAK inhibitor	JAK2	91.3713	100.97	88.1557	93.4991
202475-60-3	T2045	WHI-P131	COc1c(OC)cc2c(Nc3ccc(O)cc3)ncnc2c1	C16H15N3O3	Free base	297.31	Angiogenesis; Chromatin/Epigenetic; JAK/STAT signaling; Stem Cells	JAK inhibitor	JAK3; JAK3	98.5346	100.756	77.6666	92.3192
722544-51-6	T2602	1H-Pyrazole-3-acetamide	CCN(CCO)CCCOc1ccc2c(Nc3cc(CC(=O)Nc4cccc(F)c4)[nH]n3)ncnc2c1	C26H30FN7O3	Free base	507.56	Cell Cycle/Checkpoint; Chromatin/Epigenetic	Aurora Kinase inhibitor	Aurora A; Aurora B	96.9533	106.863	84.0425	95.953
1233339-22-4	T1958	AZ20	C[C@@H]1COCCN1c1cc(nc(n1)-c1cccc2[nH]ccc12)C1(CC1)S(C)(=O)=O	C21H24N4O3S	Free base	412.51	DNA Damage/DNA Repair; PI3K/Akt/mTOR signaling	ATM/ATR inhibitor; mTOR inhibitor	ATR; mTOR	103.47	105.894	83.2432	97.5358
1392399-03-9	T1959	BIX 01294 Trihydrochloride	Cl.COc1c(OC)cc2c(NC3CCN(Cc4ccccc4)CC3)nc(nc2c1)N1CCCN(C)CC1.Cl.Cl	C28H38N6O2·3HCl	3HCl	600.02	Chromatin/Epigenetic	Histone Methyltransferase inhibitor	G9a	100.558	97.3533	83.3564	93.7558
1252003-15-8	T1966	Tubastatin A	CN1CCc2c(C1)c1ccccc1n2Cc1ccc(cc1)C(=O)NO	C20H21N3O2	Free base	335.4	Chromatin/Epigenetic; DNA Damage/DNA Repair; NF-Κb	HDAC inhibitor	HDAC6	95.0992	95.5444	68.4974	86.3803
1206161-97-8	T1929	Filgotinib	O=C(Nc1nn2c(cccc2c2ccc(CN3CCS(=O)(=O)CC3)cc2)n1)C1CC1	C21H23N5O3S	Free base	425.5	Angiogenesis; Proteases/Proteasome; Chromatin/Epigenetic; JAK/STAT signaling; Stem Cells	JAK inhibitor; Tyrosine Kinases inhibitor	JAK1; JAK2; JAK3; Tyk2	94.5568	96.1349	74.6553	88.449
1396772-26-1	T1905	EPZ005687	Cc1cc(C)c(CNC(=O)c2c3cnn(C4CCCC4)c3cc(c2)c2ccc(CN3CCOCC3)cc2)c(=O)[nH]1	C32H37N5O3	Free base	539.67	Chromatin/Epigenetic	Histone Methyltransferase inhibitor	EZH2	112.371	108.04	102.506	107.639
1260907-17-2	T1906	Molibresib	C(=O)(C[C@H]1c2n(c3c(C(=N1)c1ccc(cc1)Cl)cc(cc3)OC)c(nn2)C)NCC	C22H22ClN5O2	Free base	423.9	Chromatin/Epigenetic	Epigenetic Reader Domain inhibitor	BET proteins	95.217	96.508	93.7314	95.1521
901245-65-6	T1972	GSK 5959	COc1ccccc1C(=O)Nc1c(cc2n(C)c(=O)n(C)c2c1)N1CCCCC1	C22H26N4O3	Free base	394.47	Chromatin/Epigenetic	Epigenetic Reader Domain inhibitor	BRPF1	100.524	106.236	105.595	104.119
900305-37-5	T1973	PFI4	COc1ccccc1C(=O)Nc1c(cc2n(C)c(=O)n(C)c2c1)N1CCCC1	C21H24N4O3	Free base	380.44	Chromatin/Epigenetic	Epigenetic Reader Domain inhibitor	BRPF1; BRPF2; BRPF3	103.595	98.4352	111.975	104.668
1374601-40-7	T1923	BRD4770	COC(=O)c1ccc2n(CCCc3ccccc3)c(NC(=O)c3ccccc3)nc2c1	C25H23N3O3	Free base	413.47	Chromatin/Epigenetic	Histone Methyltransferase inhibitor	G9a	100.463	107.937	100.092	102.831
866405-64-3	T1977	Dorsomorphin	C(CN1CCCCC1)Oc1ccc(cc1)-c1cnc2c(cnn2c1)-c1ccncc1	C24H25N5O	Free base	399.49	PI3K/Akt/mTOR signaling	AMPK inhibitor	AMPK	102.821	101.618	105.495	103.311
896705-16-1	T1767	BMH21	CN(C)CCNC(=O)c1cccn2c1nc1cc3ccccc3cc1c2=O	C21H20N4O2	Free base	360.41	DNA Damage/DNA Repair	DNA/RNA Synthesis inhibitor	RNA polymerase I	81.6487	111.159	101.31	98.0392
857064-38-1	T2156	WP1066	C[C@@H](c1ccccc1)NC(=O)/C(=C/c1nc(ccc1)Br)/C#N	C17H14BrN3O	Free base	356.22	Angiogenesis; JAK/STAT signaling; Chromatin/Epigenetic; Stem Cells	JAK inhibitor; STAT inhibitor	JAK2; STAT3	100.706	102.039	110.463	104.403
199596-05-9	T1868	JIB04	Clc1ccc(N\N=C(/c2ccccc2)c2ccccn2)nc1	C17H13ClN4	Free base	308.76	Chromatin/Epigenetic	Histone Demethylase inhibitor; Histone Methyltransferase inhibitor	JMJD2A; JMJD2B; JMJD2D; JMJD2E; JARID1A	101.3	96.8358	96.1969	98.1109
1228591-30-7	T1886	TAK632	FC1=C(NC(=O)CC2=CC(=CC=C2)C(F)(F)F)C=C(OC2=C(C#N)C3=C(C=C2)N=C(NC(=O)C2CC2)S3)C=C1	C27H18F4N4O3S	Free base	554.52	Cell Cycle/Checkpoint; Angiogenesis; MAPK; Chromatin/Epigenetic; Tyrosine Kinase/Adaptors	Aurora Kinase inhibitor; FGFR inhibitor; PDGFR inhibitor; Raf inhibitor	Aurora B; FGFR3; PDGFRβ; B-Raf; C-Raf	100.908	109.527	91.8066	100.747
309271-94-1	T1887	Inauhzin	CCC(Sc1nc2c(nn1)c1ccccc1[nH]2)C(=O)N1c2ccccc2Sc2ccccc12	C25H19N5OS2	Free base	469.58	Chromatin/Epigenetic; DNA Damage/DNA Repair	Sirtuin inhibitor	SIRT1	102.503	103.85	111.729	106.027
112522-64-2	T1888	CI994	CC(=O)Nc1ccc(cc1)C(=O)Nc1ccccc1N	C15H15N3O2	Free base	269.3	Chromatin/Epigenetic; DNA Damage/DNA Repair; NF-Κb	HDAC inhibitor	HDAC1; HDAC2; HDAC3	100.919	101.91	116.78	106.536
284028-89-3	T1878	XAV939	FC(F)(F)c1ccc(cc1)-c1nc2CCSCc2c(=O)[nH]1	C14H11F3N2OS	Free base	312.31	Stem Cells; Cytoskeletal Signaling	Wnt/beta-catenin	TNKS1; TNKS2	97.2825	106.054	111.14	104.826
1020149-73-8	T1904	SGI1027	Cc1cc(Nc2ccc(NC(=O)c3ccc(Nc4ccnc5ccccc45)cc3)cc2)nc(N)n1	C27H23N7O	Free base	461.52	Chromatin/Epigenetic	DNA Methyltransferase inhibitor	DNMT1; DNMT3A; DNMT3B	97.7992	114.003	106.81	106.204
929016-96-6	T1890	Pracinostat	C(=O)(/C=C/c1cc2nc(n(c2cc1)CCN(CC)CC)CCCC)NO	C20H30N4O2	Free base	358.48	Chromatin/Epigenetic; DNA Damage/DNA Repair; NF-Κb	HDAC inhibitor	HDAC1; HDAC10; HDAC11; HDAC2; HDAC3; HDAC4; HDAC5; HDAC6; HDAC7; HDAC8; HDAC9	87.751	88.4349	100.388	92.1913
1193383-09-3	T3180	HIF-PHD Inhibitor II	c1c2c(cc(c1Cl)OC(F)(F)F)nc([nH]2)n1cc(cn1)C(=O)O	C12H6ClF3N4O3	Free base	346.65	Metabolism; Chromatin/Epigenetic	HIF/HIF Prolyl-Hydroxylase inhibitor	PHD1; PHD2; PHD3	102.721	108.207	117.238	109.389
1229582-33-5	T6057	URMC099	CN1CCN(Cc2ccc(cc2)-c2cnc3[nH]cc(-c4ccc5[nH]ccc5c4)c3c2)CC1	C27H27N5	Free base	421.54	Cell Cycle/Checkpoint; Angiogenesis; Autophagy; DNA Damage/DNA Repair; MAPK; Metabolism; Tyrosine Kinase/AdaptorsChromatin/EpigeneticCytoskeletal SignalingStem Cells	Aurora Kinase inhibitor; Bcr-Abl inhibitor; CDK inhibitor; c-Met/HGFR inhibitor; DNA Alkylation inhibitor; IGF-1R inhibitor; LRRK2 inhibitor; MEK inhibitor	Aurora A; Aurora B; Aurora C; Abl1; CDK1; CDK2; c-Met; DLK; IGF-1R; Insulin Receptor; LRRK2; MEKK2; MLK1; MLK2; MLK3; ROCK1; ROCK2; SGK; SGK1; Lck; Syk; TrkA; TrkB; VEGFR1/FLT1	102.454	109.768	113.925	108.716
128517-07-7	T6006	Romidepsin	C\C=C1/NC(=O)[C@H]2CSSCC\C=C\[C@H](CC(=O)N[C@H](C(C)C)C(=O)N2)OC(=O)[C@@H](NC1=O)C(C)C	C24H36N4O6S2	Free base	540.7	Chromatin/Epigenetic; DNA Damage/DNA Repair; NF-Κb	HDAC inhibitor	HDAC1; HDAC2	6.39028	73.0672	61.0433	46.8336
1300031-52-0	T6021	GSK1324726A	C[C@H]1C[C@@H](Nc2ccc(Cl)cc2)c2cc(ccc2N1C(C)=O)-c1ccc(cc1)C(O)=O	C25H23ClN2O3	Free base	434.91	Chromatin/Epigenetic	Epigenetic Reader Domain inhibitor	BRD2; BRD3; BRD4	56.774	77.3902	78.858	71.0074
1346704-33-3	T6059	GSK343	CCCc1c(c(=O)[nH]c(c1)C)CNC(=O)c1c2cnn(c2cc(c1)c1cc(ncc1)N1CCN(CC1)C)C(C)C	C31H39N7O2	Free base	541.69	Chromatin/Epigenetic	Histone Methyltransferase inhibitor	EZH1; EZH2	101.75	104.657	99.973	102.126
138489-18-6	T6643	Ro 31-8220 Mesylate	Cn1cc(c2ccccc12)C1=C(C(=O)NC1=O)c1cn(c2ccccc12)CCCSC(=N)N.CS(=O)(=O)O	C25H23N5O2S·CH4O3S	Mesylate	553.65	Cytoskeletal Signaling	PKC inhibitor	PKCα; PKCβ1; PKCβ2; PKCγ; PKCε	100.006	98.9926	119.502	106.167
1403764-72-6	T6222	PFI1	COc1ccccc1S(=O)(=O)Nc1cc2c(NC(=O)N(C)C2)cc1	C16H17N3O4S	Free base	347.39	Chromatin/Epigenetic	Epigenetic Reader Domain inhibitor	BRD2; BRD4	100.977	101.062	118.622	106.887
1418033-25-6	T6061	LMK235	Cc1cc(cc(c1)C(=O)NOCCCCCC(=O)NO)C	C15H22N2O4	Free base	294.35	Chromatin/Epigenetic; DNA Damage/DNA Repair; NF-Κb	HDAC inhibitor	HDAC4; HDAC5	86.7693	98.7639	109.951	98.4947
1613695-14-9	T6668	SGC-CBP30	COc1ccc(CCc2nc3cc(ccc3n2C[C@H](C)N2CCOCC2)-c2c(C)noc2C)cc1Cl	C28H33CIN4O3	Free base	509.04	Chromatin/Epigenetic	Epigenetic Reader Domain inhibitor	CREBBP; EP300	96.955	105.621	115.807	106.128
1616391-65-1	T6076	EPZ015666	O[C@@H](CNC(=O)c1cc(NC2COC2)ncn1)CN1CCc2ccccc2C1	C20H25N5O3	Free base	383.44	Chromatin/Epigenetic	Histone Methyltransferase inhibitor	PRMT5	94.9941	104.299	116.903	105.399
410536-97-9	T6671	Sirtinol	CC(c1ccccc1)NC(=O)c1ccccc1/N=C/c1c(O)ccc2ccccc12	C26H22N2O2	Free base	394.47	Chromatin/Epigenetic; DNA Damage/DNA Repair	Sirtuin inhibitor	SIRT1; SIRT2	103.124	111.524	121.733	112.127
537034-15-4	T3206	PAOA	c1ccc(cc1)NC(=O)CCCCCC(=O)Nc1ccccc1N	C19H23N3O2	Free base	325.4	Chromatin/Epigenetic; DNA Damage/DNA Repair; NF-Κb	HDAC inhibitor	HDAC	102.523	103.33	123.484	109.779
537034-17-6	T3204	BML210	c1ccc(cc1)NC(=O)CCCCCCC(=O)Nc1ccccc1N	C20H25N3O2	Free base	339.43	Chromatin/Epigenetic; DNA Damage/DNA Repair; NF-Κb	HDAC inhibitor	HDAC	98.6817	103.32	119.268	107.09
537672-41-6	T3205	UF010	CCCCNNC(=O)c1ccc(cc1)Br	C11H15BrN2O	Free base	271.15	Chromatin/Epigenetic; DNA Damage/DNA Repair; NF-Κb	HDAC inhibitor	HDAC	100.423	110.33	118.945	109.899
848354-66-5	T3199	PTACH	CC(C)C(=O)SCCCCCCC(=O)Nc1nc(cs1)c1ccccc1	C20H26N2O2S2	Free base	390.56	Chromatin/Epigenetic; DNA Damage/DNA Repair; NF-Κb	HDAC inhibitor	HDAC	101.515	110.028	118.17	109.904
89464-63-1	T1939	DMOG	COC(=O)CNC(=O)C(=O)OC	C6H9NO5	Free base	175.14	Angiogenesis; Chromatin/Epigenetic	HIF inhibitor	HIF-PH	103.858	104.879	115.469	108.069
896720-20-0	T3166	VX-11e	Cc1cnc(Nc2ccc(cc2Cl)F)nc1c1cc(C(=O)N[C@H](CO)c2cccc(c2)Cl)[nH]c1	C24H20Cl2FN5O2	Free base	500.35	Cell Cycle/Checkpoint; PI3K/Akt/mTOR signaling; Angiogenesis; MAPK; Chromatin/Epigenetic; Stem Cells; Tyrosine Kinase/Adaptors	Aurora Kinase inhibitor; CDK inhibitor; ERK inhibitor; FLT inhibitor; GSK-3 inhibitor	Aurora A; CDK2; ERK2; FLT3; GSK-3	108.796	98.1647	114.263	107.074
927822-86-4	T3169	KC7F2	c1cc(c(cc1Cl)S(=O)(=O)NCCSSCCNS(=O)(=O)c1c(ccc(c1)Cl)Cl)Cl	C16H16Cl4N2O4S4	Free base	570.38	Angiogenesis; Chromatin/Epigenetic	HIF inhibitor	HIF-1α	99.0913	101.487	124.877	108.485
937039-45-7	T3193	Pimelic diphenylamide 106	Cc1ccc(cc1)NC(=O)CCCCCC(=O)Nc1ccccc1N	C20H25N3O2	Free base	339.43	Chromatin/Epigenetic; DNA Damage/DNA Repair; NF-Κb	HDAC inhibitor	HDAC	99.3945	103.184	122.962	108.514
960539-70-2	T3197	Daprodustat	C1CCC(CC1)N1C(=O)C(C(=O)N(C1=O)C1CCCCC1)C(=O)NCC(=O)O	C19H27N3O6	Free base	393.43	Angiogenesis; Chromatin/Epigenetic	HIF inhibitor	HIF-PH	99.4035	101.119	109.473	103.332
477600-75-2	T6321	Tofacitinib	[C@@H]1([C@H](CN(CC1)C(=O)CC#N)N(c1ncnc2[nH]ccc12)C)C	C16H20N6O	Free base	312.37	Angiogenesis; Cell Cycle/Checkpoint; Chromatin/Epigenetic; Stem Cells; JAK/STAT signaling	JAK inhibitor; ROCK inhibitor; Src inhibitor	JAK1; JAK2; JAK3; ROCK2; Lck	106.555	107.78	124.849	113.061
64439-81-2	T1521	Hydroxy Camptothecine	CCC1(c2c(COC1=O)c(=O)n1Cc3c(c1c2)nc1ccc(cc1c3)O)O	C20H16N2O5	Free base	364.35	DNA Damage/DNA Repair	Topoisomerase inhibitor	Topo I	80.9198	103.022	101.509	95.1502
20554-84-1	T2140	Parthenolide	C\C1=C/CC[C@@]2(C)O[C@H]2[C@H]2OC(=O)C(=C)[C@@H]2CC1	C15H20O3	Free base	248.32	NF-Κb	NF-κB inhibitor	NF-κB	97.6294	101.37	122.35	107.117
61276-17-3	T3375	Verbascoside	C[C@@H]1O[C@@H](O[C@@H]2[C@@H](O)[C@H](OCCc3ccc(O)c(O)c3)O[C@H](CO)[C@H]2OC(=O)\C=C\c2ccc(O)c(O)c2)[C@H](O)[C@H](O)[C@H]1O	C29H36O15	Free base	624.59	Chromatin/Epigenetic; Apoptosis; Cytoskeletal Signaling; DNA Damage/DNA Repair	p53 inhibitor; PARP inhibitor; PKC inhibitor	p53; PARP1; PKC	101.718	104.084	117.387	107.73
172889-27-9	T6266	PP2	CC(C)(C)n1c2c(c(n1)c1ccc(cc1)Cl)c(ncn2)N	C15H16ClN5	Free base	301.77	Angiogenesis; Proteases/Proteasome; Chromatin/Epigenetic; JAK/STAT signaling; Tyrosine Kinase/Adaptors; Stem Cells	EGFR inhibitor; JAK inhibitor; Src inhibitor; Tyrosine Kinases inhibitor	EGFR; JAK2; Fyn; Lck; ZAP70	107.704	104.825	121.515	111.348
328543-09-5	T6339	AG14361	CN(C)Cc1ccc(cc1)c1nc2cccc3c2n1CCNC3=O	C19H20N4O	Free base	320.39	Chromatin/Epigenetic; DNA Damage/DNA Repair	PARP inhibitor	PARP1	103.689	93.7946	116.312	104.598
425637-18-9	T6278	Sotrastaurin	CN1CCN(CC1)c1nc(C2=C(C(=O)NC2=O)c2c[nH]c3ccccc23)c2ccccc2n1	C25H22N6O2	Free base	438.48	Cytoskeletal Signaling	PKC inhibitor	PKCα; PKCβ1; PKCδ; PKCη; PKCθ	100.144	95.0148	115.047	103.402
1219168-18-9	T6146	Dorsomorphin dihydrochloride	Cl.Cl.C(CN1CCCCC1)Oc1ccc(cc1)-c1cnc2c(cnn2c1)-c1ccncc1	C24H25N5O·2HCl	2HCl	472.41	PI3K/Akt/mTOR signaling	AMPK	AMPK	97.5215	102.365	127.738	109.208
133053-19-7	T6313	Go 6983	CN(C)CCCn1cc(c2c1ccc(c2)OC)C1=C(C(=O)NC1=O)c1c[nH]c2ccccc12	C26H26N4O3	Free base	442.51	Cytoskeletal Signaling	PKC inhibitor	PKCα; PKCβ; PKCγ; PKCδ; PKCζ	94.1083	95.0017	114.626	101.245
118525-40-9	T3398	Icaritin	CC(=CCc1c(cc(c2c1oc(c(c2=O)O)c1ccc(cc1)OC)O)O)C	C21H20O6	Free base	368.38	Angiogenesis; JAK/STAT signaling; Chromatin/Epigenetic; Stem Cells	JAK inhibitor; STAT inhibitor	JAK2; STAT3	92.2157	97.3594	116.623	102.066
1206163-45-2	T3620	Solcitinib	CC1(CN(C1)C(=O)c1ccc(cc1)c1cccc2nc(nn12)NC(=O)C1CC1)C	C22H23N5O2	Free base	389.18	Angiogenesis; Chromatin/Epigenetic; JAK/STAT signaling; Stem Cells	JAK inhibitor	JAK1	97.6039	97.6142	118.243	104.487
1215493-56-3	T6639	RG2833	O=C(Nc1ccccc1N)CCCCCNC(=O)c1ccc(C)cc1	C20H25N3O2	Free base	339.43	Chromatin/Epigenetic; DNA Damage/DNA Repair; NF-Κb	HDAC inhibitor	HDAC1; HDAC3	100.015	105.74	128.365	111.373
1255580-76-7	T3257	UNC0638	COc1c(OCCCN2CCCC2)cc2nc(nc(NC3CCN(CC3)C(C)C)c2c1)C1CCCCC1	C30H47N5O2	Free base	509.73	Chromatin/Epigenetic	Histone Methyltransferase inhibitor	G9a; GLP	98.4055	99.9414	129.994	109.447
200626-61-5	T3358	ITSA1	c1ccc2c(c1)nnn2C(=O)c1c(cc(cc1)Cl)Cl	C13H7Cl2N3O	Free base	292.12	Chromatin/Epigenetic; DNA Damage/DNA Repair; NF-Κb	HDAC activator	HDAC	100.22	102.327	115.622	106.056
23513-14-6	T3405	6-Gingerol	CCCCC[C@@H](CC(=O)CCc1cc(c(cc1)O)OC)O	C17H26O4	Free base	294.4	Others	Others	Others	104.291	103.751	118.507	108.85
366017-09-6	T6124	Mubritinib	FC(F)(F)c1ccc(\C=C\c2nc(COc3ccc(CCCCn4ccnn4)cc3)co2)cc1	C25H23F3N4O2	Free base	468.47	Angiogenesis; Chromatin/Epigenetic; JAK/STAT signaling; Tyrosine Kinase/Adaptors; Stem Cells	EGFR inhibitor; FGFR inhibitor; JAK inhibitor; PDGFR inhibitor	EGFR; HER2/ErbB2; FGFR; JAK1; PDGFR	94.6109	96.074	110.517	100.401
3895-92-9	T3419	Chelerythrine chloride	C[n+]1c2c(c3ccc(c(c3c1)OC)OC)ccc1cc3c(cc21)OCO3.[Cl-]	C21H18ClNO4	HCl	383.83	Cytoskeletal Signaling	PKC inhibitor	PKC	98.7383	99.3387	107.402	101.826
58880-19-6	T6270	Trichostatin A	C[C@H](\C=C(C)\C=C\C(=O)NO)C(=O)c1ccc(cc1)N(C)C	C17H22N2O3	Free base	302.4	Chromatin/Epigenetic; DNA Damage/DNA Repair; NF-Κb	HDAC inhibitor	HDAC	78.3105	74.9613	106.721	86.6644
6199-67-3	T3404	Cucurbitacin B	C(=O)(C)OC(C)(/C=C/C(=O)[C@](C)(O)[C@H]1[C@@H](C[C@]2([C@@H]3CC=C4C(C(=O)[C@H](C[C@H]4[C@@]3(C(=O)C[C@]12C)C)O)(C)C)C)O)C	C32H46O8	Free base	558.7	Angiogenesis; JAK/STAT signaling; Others; Chromatin/Epigenetic; Stem Cells	HIF inhibitor; PTEN inhibitor; STAT inhibitor	HIF-1; PTEN; STAT3	11.2173	46.0503	42.1725	33.1467
905586-69-8	T6309	AZ 960	Cc1cc(n[nH]1)Nc1c(cc(c(n1)N[C@@H](C)c1ccc(cc1)F)C#N)F	C18H16F2N6	Free base	354.36	Angiogenesis; Chromatin/Epigenetic; JAK/STAT signaling; Stem Cells	JAK inhibitor	JAK2; JAK2	95.9875	105.19	107.904	103.027
3544-24-9	T6329	INO1001	c1cc(cc(c1)N)C(=O)N	C7H8N2O	Free base	136.15	Chromatin/Epigenetic; DNA Damage/DNA Repair	PARP inhibitor	PARP	97.1931	101.312	117.483	105.329
738606-46-7	T3625	ETC1002	CC(C)(CCCCCC(O)CCCCCC(C)(C)C(O)=O)C(O)=O	C19H36O5	Free base	344.49	Neuroscience	ATP Citrate Lyase inhibitor	ACL	102.875	106.008	111.838	106.907
1198097-97-0	T3134	Mirin	NC1=NC(=O)\C(S1)=C\c1ccc(O)cc1	C10H8N2O2S	Free base	220.25	DNA Damage/DNA Repair; PI3K/Akt/mTOR signaling	ATM/ATR inhibitor	MRN	94.2811	101.647	118.437	104.788
1527503-11-2	T3624	A366	COc1cc2c(cc1OCCCN1CCCC1)N=C(N)C21CCC1	C19H27N3O2	Free base	329.44	Chromatin/Epigenetic	Histone Methyltransferase inhibitor	G9a/GLP	97.8042	105.606	110.582	104.664
1687736-54-4	T3084	SGC707	C1CCN(C1)C(=O)CNC(=O)Nc1cc2c(cc1)cncc2	C16H18N4O2	Free base	298.34	Chromatin/Epigenetic	Histone Methyltransferase inhibitor	PRMT3; PRMT3	98.0706	100.048	107.461	101.86
66611-37-8	T3649	BGP15	Cl.Cl.OC(CONC(=N)c1cccnc1)CN1CCCCC1	C14H24Cl2N4O2	Free base	351.27	Chromatin/Epigenetic; DNA Damage/DNA Repair	PARP inhibitor	PARP	105.254	101.817	104.515	103.862
55481-88-4	T3673	Mollugin	CC1(C=Cc2c(O1)c1ccccc1c(c2C(=O)OC)O)C	C17H16O4	Free base	284.3	Angiogenesis; Chromatin/Epigenetic; JAK/STAT signaling; Tyrosine Kinase/Adaptors; Stem Cells	HER inhibitor; JAK inhibitor	HER2; JAK2	93.4861	95.6731	98.5383	95.8991
18423-43-3	T1663	Deoxythymidine triphosphate	[Na+].[Na+].[Na+].Cc1cn([C@H]2C[C@H](O)[C@@H](COP([O-])(=O)OP([O-])(=O)OP(O)([O-])=O)O2)c(=O)[nH]c1=O	C10H17N2O13P3	3H3PO4	466.17	DNA Damage/DNA Repair	DNA/RNA Synthesis inhibitor	DNA/RNA Synthesis	100.374	96.7228	93.4298	96.8424
163252-36-6	T6446	Clevudine	Cc1cn([C@H]2O[C@@H](CO)[C@H](O)[C@H]2F)c(=O)[nH]c1=O	C10H13FN2O5	Free base	260.22	DNA Damage/DNA Repair	DNA/RNA Synthesis inhibitor	DNA polymerase; RNA polymerase	94.5696	100.028	99.0097	97.8692
49843-98-3	T6111	Selisistat	NC(=O)C1CCCc2c1[nH]c1ccc(Cl)cc21	C13H13ClN2O	Free base	248.71	Chromatin/Epigenetic; DNA Damage/DNA Repair	Sirtuin inhibitor	SIRT1	87.4405	91.7266	90.7327	89.9666
1169562-71-3	T6735	XL413 hydrochloride	Cl.Clc1ccc2oc3c([nH]c(nc3=O)[C@@H]3CCCN3)c2c1	C14H13Cl2N3O2	HCl	326.18	Chromatin/Epigenetic; Metabolism; Cell Cycle/Checkpoint; JAK/STAT signaling; Stem Cells	Casein Kinase inhibitor; CDK inhibitor; Pim inhibitor	CK2; Cdc7; Pim1	97.634	98.1969	91.8971	95.9093
244240-24-2	T6217	LFM-A13	C\C(O)=C(/C#N)C(=O)Nc1cc(Br)ccc1Br	C11H8Br2N2O2	Free base	360.01	Angiogenesis	BTK inhibitor	BTK	94.7515	96.4315	101.009	97.3973
62996-74-1	T6680	Staurosporine	CN[C@@H]1C[C@H]2O[C@@](C)([C@@H]1OC)n1c3ccccc3c3c4CNC(=O)c4c4c5ccccc5n2c4c13	C28H26N4O3	Free base	466.53	Angiogenesis; Cytoskeletal Signaling	PKC inhibitor; Src inhibitor	PKC; PKCα; PKCγ; PKCη; c-Fgr	47.317	100.418	62.1654	69.9668
869363-13-3	T6315	MLN8054	C1c2cnc(nc2c2c(cc(cc2)Cl)C(=N1)c1c(cccc1F)F)Nc1ccc(cc1)C(=O)O	C25H15ClF2N4O2	Free base	476.86	Cell Cycle/Checkpoint; Metabolism; Angiogenesis; GPCR/G Protein; Chromatin/Epigenetic; Stem Cells	Aurora Kinase inhibitor; Casein Kinase inhibitor; PKA inhibitor; Src inhibitor	Aurora A; Aurora B; CK2; PKA; Lck	92.9668	93.118	107.912	97.999
1310693-92-5	T6161	Tubastatin A HCl	CN1CCc2c(C1)c1ccccc1n2Cc1ccc(cc1)C(=O)NO.Cl	C20H21N3O2·HCl	HCl	371.86	Chromatin/Epigenetic; DNA Damage/DNA Repair; NF-Κb	HDAC inhibitor	HDAC1; HDAC2; HDAC3; HDAC6; HDAC8	93.6781	95.2444	93.935	94.2858
1316215-12-9	T3661	Citarinostat	C1=CC=C(C=C1)N(C2=CC=CC=C2Cl)C3=NC=C(C=N3)C(=O)NCCCCCCC(=O)NO	C24H26ClN5O3	Free base	467.95	Chromatin/Epigenetic; DNA Damage/DNA Repair; NF-Κb	HDAC inhibitor	HDAC1; HDAC2; HDAC3; HDAC6; HDAC8	97.0476	80.4448	80.0817	85.858
1557267-42-1	T3024	Avitinib	CN1CCN(CC1)C2=C(C=C(C=C2)NC3=NC4=C(C=CN4)C(=N3)OC5=CC=CC(=C5)NC(=O)C=C)F	C26H26FN7O2	Free base	487.53	Angiogenesis;JAK/STAT signaling;Tyrosine Kinase/Adaptors;Chromatin/Epigenetic;Stem Cells	EGFR inhibitor;JAK;BTK	EGFR;JAK3;BTK	98.2182	90.4502	105.369	98.0123
1910124-24-1	T3311	GSK6853	N(c1c(N2[C@@H](CNCC2)C)cc2n(C)c(=O)n(c2c1)C)C(=O)c1ccccc1OC	C22H27N5O3	Free base	409.21	Chromatin/Epigenetic	Epigenetic Reader Domain inhibitor	BRPF1; BRPF2; BRPF3	94.0399	93.1536	119.675	102.29
139891-98-8	T3697	3,6'-Disinapoyl sucrose	COc1cc(\C=C\C(=O)OC[C@H]2O[C@H](O[C@]3(CO)O[C@H](CO)[C@@H](O)[C@@H]3OC(=O)\C=C\c3cc(OC)c(O)c(OC)c3)[C@H](O)[C@@H](O)[C@@H]2O)cc(OC)c1O	C34H42O19	Free base	754.68	Angiogenesis; Chromatin/Epigenetic; Cytoskeletal Signaling	Bcr-Abl inhibitor; Epigenetic Reader Domain inhibitor	Bcl-2; CREB	101.783	100.793	116.133	106.236
934593-90-5	T3494	LW6	O=C(OC)C1=CC=C(O)C(NC(COC2=CC=C(C3(C4)CC5CC4CC(C5)C3)C=C2)=O)=C1	C26H29NO5	Free base	435.52	Angiogenesis; Chromatin/Epigenetic	HIF inhibitor	HIF-1	95.8436	112.168	105.76	104.591
287383-59-9	T6980	Scriptaid	ONC(=O)CCCCCN1C(=O)c2cccc3cccc(C1=O)c23	C18H18N2O4	Free base	326.35	Chromatin/Epigenetic; DNA Damage/DNA Repair; NF-Κb	HDAC inhibitor	HDAC	94.4817	84.7276	103.986	94.3985
499-44-5	T3717	β-thujaplicin	c1(=O)c(cccc(c1)C(C)C)O	C10H12O2	Free base	164.2	Endocrinology/Hormones	Estrogen/progestogen Receptor inhibitor	ERα	97.2586	96.7266	98.0324	97.3392
530-59-6	T3753	Sinapinic Acid	COC1=CC(=CC(=C1O)OC)/C=C/C(=O)O	C11H12O5	Free base	224.2	DNA Damage/DNA Repair; Chromatin/Epigenetic; Metabolic Enzyme/Protease	RAAS; HDAC	ACE; HDAC	96.6124	101.81	108.651	102.358
89412-79-3	T3878	Raddeanin A	C[C@@H]1O[C@@H](O[C@@H]2[C@@H](O)[C@H](O)[C@@H](CO)O[C@H]2O[C@@H]2[C@@H](O)[C@@H](O)CO[C@H]2O[C@H]2CC[C@@]3(C)[C@@H](CC[C@]4(C)[C@@H]3CC=C3[C@@H]5CC(C)(C)CC[C@@]5(CC[C@@]43C)C(O)=O)C2(C)C)[C@H](O)[C@H](O)[C@H]1O	C47H76O16	Free base	897.11	Chromatin/Epigenetic; DNA Damage/DNA Repair; NF-Κb	HDAC inhibitor	HDAC	97.6471	101.463	112.457	103.856
1429749-41-6	T3447	Thiomyristoyl	O=C(OCC1=CC=CC=C1)N[C@@H](CCCCNC(CCCCCCCCCCCCC)=S)C(NC2=CC=CC=C2)=O	C34H51N3O3S	Free base	581.85	Chromatin/Epigenetic; DNA Damage/DNA Repair	Sirtuin inhibitor	SIRT1; SIRT2	99.0919	96.9216	117.592	104.535
1596-84-5	T3719	Daminozide	CN(C)NC(=O)CCC(=O)O	C6H12N2O3	Free base	160.17	Chromatin/Epigenetic	Histone Demethylase inhibitor	KDM2/7 JmjC	100.224	91.4509	113.715	101.797
949912-58-7	T3499	Remodelin	C1CCC(=NNc2nc(cs2)c2ccc(cc2)C#N)C1	C15H14N4S	Free base	282.37	Chromatin/Epigenetic	Histone Acetyltransferase inhibitor	NAT10	99.6381	96.5285	121.296	105.821
1038915-60-4	T3231	Niraparib	c1(cccc2c1nn(c2)c1ccc(cc1)[C@H]1CNCCC1)C(=O)N	C19H20N4O	Free base	320.39	Chromatin/Epigenetic; Others; DNA Damage/DNA Repair	Others inhibitor; PARP inhibitor	TANK-1; PARP1; PARP2; PARP3; V-PARP	103.608	96.1182	131.244	110.324
1038915-73-9	T6892	Niraparib tosylate	Cc1ccc(cc1)S(=O)(=O)O.NC(=O)c1cccc2cn(nc12)c1ccc(cc1)[C@@H]1CCCNC1	C19H20N4O·C7H8O3S	tosylate	492.59	Chromatin/Epigenetic; DNA Damage/DNA Repair	PARP inhibitor	PARP1; PARP2	105.672	98.1641	133.718	112.518
1048371-03-4	T6181	UPF 1069	c1(=O)[nH]ccc2c(cccc12)OCC(=O)c1ccccc1	C17H13NO3	Free base	279.29	Chromatin/Epigenetic; DNA Damage/DNA Repair	PARP inhibitor	PARP1; PARP2	100.552	98.4667	143.572	114.197
1093403-33-8	T6679	SRT2104	Cc1c(sc(n1)c1cnccc1)C(=O)Nc1ccccc1c1cn2c(csc2n1)CN1CCOCC1	C26H24N6O2S2	Free base	516.64	Chromatin/Epigenetic; DNA Damage/DNA Repair	Sirtuin activator	SIRT1	103.973	104.809	133.758	114.18
1105698-15-4	T3953	Salermide	CC(C(=O)Nc1cccc(c1)\N=C\c1c(O)ccc2ccccc12)c1ccccc1	C26H22N2O2	Free base	394.47	Chromatin/Epigenetic; DNA Damage/DNA Repair	Sirtuin inhibitor	SIRT1; SIRT2	98.3411	98.065	128.808	108.405
1158279-20-9	T6857	HLCL-61 hydrochloride	COc1ccccc1CNCc1cc2c(cc1)n(CC)c1c2cccc1.Cl	C23H24N2O·ClH	HCl	380.91	Chromatin/Epigenetic	Histone Methyltransferase inhibitor	PRMT5	98.3786	89.6601	140.276	109.438
1174428-47-7	T3986	SF2523	O=c1cc(N2CCOCC2)oc2c1scc2c1ccc2OCCOc2c1	C19H17NO5S	Free base	371.41	DNA Damage/DNA Repair; Chromatin/Epigenetic; PI3K/Akt/mTOR signaling	DNA-PK inhibitor; Epigenetic Reader Domain inhibitor; mTOR inhibitor; PI3K inhibitor	DNA-PK; BRD4; mTOR; PI3Kα; PI3Kγ	98.3463	97.0916	132.556	109.331
1207293-36-4	T6785	BI847325	CCNC(=O)C#Cc1ccc2c(NC(=O)\C2=C(/Nc2ccc(CN(C)C)cc2)c2ccccc2)c1	C29H28N4O2	Free base	464.56	Cell Cycle/Checkpoint; MAPK; Chromatin/Epigenetic	Aurora Kinase inhibitor; MEK inhibitor	Aurora A (Human); Aurora B (Xenopus laevis); Aurora C (Human); MEK1; MEK2	99.2824	102.347	141.682	114.437
1207456-01-6	T6253	Talazoparib	Cn1ncnc1[C@@H]1[C@H](N=c2cc(F)cc3C(=O)NNC1=c23)c1ccc(F)cc1	C19H14F2N6O	Free base	380.35	Chromatin/Epigenetic; DNA Damage/DNA Repair	PARP inhibitor	PARP	95.3976	87.9816	119.761	101.047
1214265-58-3	T6291	WZ4003	C(=O)(CC)Nc1cc(ccc1)Oc1nc(ncc1Cl)Nc1c(cc(cc1)N1CCN(CC1)C)OC	C25H29ClN6O3	Free base	496.99	PI3K/Akt/mTOR signaling	AMPK inhibitor	NUAK1; NUAK2	100.988	93.0748	137.752	110.605
122111-03-9	T6069	Gemcitabine HCl	Cl.Nc1ccn([C@@H]2O[C@H](CO)[C@@H](O)C2(F)F)c(=O)n1	C9H11F2N3O4·HCI	HCl	299.66	DNA Damage/DNA Repair	DNA/RNA Synthesis inhibitor	DNA synthesis (BxPC3 cells); DNA synthesis (Capan2 cells); DNA synthesis (MIAPaCa2 cells); DNA synthesis (PANC1 cells)	70.0879	93.4086	142.392	101.963
1222800-79-4	T6593	ML324	CN(CCCNC(=O)c1ccc(c2cc(O)c3c(cccn3)c2)cc1)C	C21H23N3O2	Free base	349.43	Chromatin/Epigenetic	Histone Demethylase inhibitor	JMJD2	104.173	91.8323	155.128	117.045
1226895-15-3	T6838	FLLL32	COc1ccc(cc1OC)\C=C\C(=O)C1(CCCCC1)C(=O)\C=C\c1ccc(OC)c(OC)c1	C28H32O6	Free base	464.55	Angiogenesis; Chromatin/Epigenetic; JAK/STAT signaling; Stem Cells	JAK inhibitor	JAK2	99.7424	99.6226	151.502	116.956
1236199-60-2	T3516	Minomustine	O=C(NO)CCCCCCc1nc2cc(N(CCCl)CCCl)ccc2n1C	C19H28Cl2N4O2	Free base	415.36	Chromatin/Epigenetic; DNA Damage/DNA Repair; NF-Κb	HDAC inhibitor	HDAC1; HDAC2; HDAC3; HDAC6; HDAC8	101.185	107.217	143.268	117.223
1257704-57-6	T6122	CEP33779	CS(=O)(=O)c1ccc(cc1)c2cccn3nc(nc23)Nc4cccc(c4)N5CCN(C)CC5	C24H26N6O2S	Free base	462.57	JAK/STAT Signaling	JAK inhibitor	JAK2	100.232	100.964	146.773	115.99
1314891-22-9	T3983	TMP 195	CC(C)(CNC(=O)c1cccc(c1)c1noc(n1)C(F)(F)F)c1coc(n1)c1ccccc1	C23H19F3N4O3	Free base	456.43	Chromatin/Epigenetic; DNA Damage/DNA Repair; NF-Κb	HDAC inhibitor	HDAC4; HDAC5; HDAC7; HDAC9	100.936	95.5777	142.179	112.898
1334298-90-6	T3998	Itacitinib	C1CN(CCC1N1CC(C1)(CC#N)n1cc(cn1)c1c2cc[nH]c2ncn1)C(=O)c1c(c(ncc1)C(F)(F)F)F	C26H23F4N9O	Free base	553.53	Angiogenesis; Chromatin/Epigenetic; JAK/STAT signaling; Stem Cells	JAK inhibitor	JAK1	107.574	96.9387	147.228	117.247
1375465-91-0	T3509	ACY738	C1(Nc2ncc(cn2)C(=O)NO)(c2ccccc2)CC1	C14H14N4O2	Free base	270.11	Chromatin/Epigenetic; DNA Damage/DNA Repair; NF-Κb	HDAC inhibitor	HDAC6	104.428	109.882	143.098	119.136
138786-67-1	T6929	Pantoprazole sodium	[Na+].COc1ccnc(CS(=O)c2nc3cc(OC(F)F)ccc3[n-]2)c1OC	C16H14F2N3NaO4S	Na+	405.35	Angiogenesis; Others; Chromatin/Epigenetic	HIF inhibitor; Others inhibitor	HIF-1α; pronton pump	100.678	94.1589	115.272	103.37
1431326-61-2	T6922	ORY1001	NC1CCC(N[C@@H]2C[C@H]2c2ccccc2)CC1.Cl.Cl	C15H22N2·2HCl	Free base	303.27	Chromatin/Epigenetic	Histone Demethylase inhibitor	LSD1/KDM1A	98.0767	99.5469	136.486	111.37
1440209-96-0	T6421	BRD73954	c1ccc(cc1)CCNC(=O)c1cc(ccc1)C(=O)NO	C16H16N2O3	Free base	284.31	Chromatin/Epigenetic; DNA Damage/DNA Repair; NF-Κb	HDAC inhibitor	HDAC2; HDAC4; HDAC6; HDAC8	106.615	101.21	152.62	120.149
1445993-26-9	T3712	Mivebresib	C(C)S(=O)(=O)Nc1cc(c(cc1)Oc1c(cc(cc1)F)F)c1c2c(c(=O)n(c1)C)[nH]cc2	C22H19F2N3O4S	Free base	459.11	Chromatin/Epigenetic	Epigenetic Reader Domain inhibitor	BET	44.0059	57.6652	90.9009	64.1906
1616391-87-7	T6853	GSK591	O=C(NC[C@H](O)CN1Cc2ccccc2CC1)c1ccnc(NC2CCC2)c1	C22H28N4O2	Free base	380.48	Chromatin/Epigenetic	Histone Methyltransferase inhibitor	PRMT5	101.308	100.695	152.425	118.143
1628208-23-0	T3552	CPI455	CC(C)c1c([nH]c2c(cnn2c1=O)C#N)c1ccccc1	C16H14N4O	Free base	278.32	Chromatin/Epigenetic	Histone Demethylase inhibitor	KDM5A	99.044	102.917	145.641	115.867
1645286-75-4	T6768	AZ6102	C[C@H]1CN(C[C@@H](C)N1)c1cc(C)c(cn1)-c1ccc(cc1)-c1nc2n(C)ccc2c(=O)[nH]1	C25H28N6O	Free base	428.53	Metabolism;Cytoskeletal Signaling;Stem Cells	PPAR inhibitor;Wnt/beta-catenin	TNKS1; TNKS2	94.81	103.076	148.861	115.582
2381037-82-5	T12695	RBN-2397	FC(F)(F)c1cnc(nc1)N2CCN(CC2)C(=O)CCOC[C@H](C)NC=3C=NNC(=O)C=3C(F)(F)F	C20H23F6N7O3	Free base	523.43	Chromatin/Epigenetic; DNA Damage/DNA Repair	PARP	PARP7	99.9105	105.815	133.59	113.105
1801787-56-3	T6916	OICR9429	CN1CCN(CC1)c1ccc(cc1NC(=O)c1c[nH]c(=O)cc1C(F)(F)F)-c1cccc(CN2CCOCC2)c1	C29H32F3N5O3	Free base	555.59	Angiogenesis; Chromatin/Epigenetic; JAK/STAT signaling; Stem Cells	JAK antagonist	WDR5	104.563	104.252	156.556	121.79
1831110-54-3	T6900	MS023	C(CN)N(C)Cc1c[nH]cc1c1ccc(cc1)OC(C)C	C17H25N3O	Free base	287.4	Chromatin/Epigenetic	Histone Methyltransferase inhibitor	PRMT1; PRMT3; PRMT4; PRMT6; PRMT8	100.67	101.378	150.995	117.681
1869912-40-2	T3504	AZD5153 6-Hydroxy-2-naphthoic acid	N1(C(=O)[C@H](N(CC1)CCOc1ccc(cc1)C1CCN(CC1)c1ccc2n(n1)c(nn2)OC)C)C.c12c(cc(cc1)O)ccc(c2)C(=O)O	C25H33N7O3·C11H8O3	Free base	667.75	Chromatin/Epigenetic	Epigenetic Reader Domain inhibitor	BD1-BRD4; FL-BRD4	52.3335	68.6783	89.8952	70.3023
1883429-21-7	T6783	BI7273	O=c1n(C)cc(c2cc(OC)c(CN(C)C)c(OC)c2)c2ccncc12	C20H23N3O3	Free base	353.41	Chromatin/Epigenetic	Epigenetic Reader Domain inhibitor	BRD7; BRD9	103.526	102.865	142.627	116.34
1884712-47-3	T6811	CPI637	O=C1Nc2cccc(c3cc4c(n(C)nc4c4cn(C)nc4)cc3)c2N[C@H](C)C1	C22H22N6O	Free base	386.45	Chromatin/Epigenetic	Epigenetic Reader Domain inhibitor	BRD4; CBP; EP300	106.107	101.401	149.191	118.899
202590-98-5	T6032	Birabresib	Cc1sc-2c(c1C)C(=N[C@@H](CC(=O)Nc1ccc(O)cc1)c1nnc(C)n-21)c1ccc(Cl)cc1	C25H22ClN5O2S	Free base	491.99	Chromatin/Epigenetic	Epigenetic Reader Domain inhibitor	BRDs	93.0194	94.311	133.122	106.817
2083627-02-3	T3458	EED226	c1(n2c(c(cn1)c1ccc(cc1)S(=O)(=O)C)nnc2)NCc1occc1	C17H15N5O3S	Free base	369.4	Chromatin/Epigenetic	DNA Methyltransferase inhibitor; Histone Methyltransferase inhibitor	EED; PRC2	101.871	107.409	157.019	122.1
459868-92-9	T6127	Rucaparib Phosphate	OP(O)(O)=O.CNCc1ccc(cc1)-c1[nH]c2cc(F)cc3C(=O)NCCc1c23	C19H18FN3O·H3PO4	H3PO4	421.36	Chromatin/Epigenetic; DNA Damage/DNA Repair	PARP inhibitor	PARP	97.2213	100.084	141.172	112.826
587852-28-6	T3989	SMI-16a	CCCOc1ccc(cc1)\C=C1/SC(=O)NC1=O	C13H13NO3S	Free base	263.31	Chromatin/Epigenetic; JAK/STAT signaling	Pim inhibitor	Pim1; Pim2	99.915	99.8909	141.647	113.818
685898-44-6	T6961	PX-478 2HCl	c1cc(ccc1C[C@@H](C(=O)O)N)[N+](CCCl)(CCCl)[O-].Cl.Cl	C13H20Cl4N2O3	2HCl	394.12	Angiogenesis; Chromatin/Epigenetic	HIF inhibitor	HIF-1α	103.453	98.4464	155.511	119.137
72496-41-4	T6628	Pirarubicin	COc1cccc2C(=O)c3c(O)c4C[C@](O)(C[C@H](O[C@H]5C[C@H](N)[C@H](O[C@@H]6CCCCO6)[C@H](C)O5)c4c(O)c3C(=O)c12)C(=O)CO	C32H37NO12	Free base	627.64	DNA Damage/DNA Repair	Topoisomerase inhibitor	Topo II	96.0447	103.041	153.361	117.482
7389-87-9	T3937	Methyl L-histidinate dihydrochloride	Cl.Cl.COC(=O)[C@@H](N)Cc1cnc[nH]1	C7H13Cl2N3O2	2HCl	242.1	Chromatin/Epigenetic; DNA Damage/DNA Repair; NF-Κb	HDAC inhibitor	HDAC	94.3772	101.743	151.704	115.941
875320-29-9	T6055	Quisinostat	Cn1cc(c2ccccc12)CNCC1CCN(CC1)c1ncc(cn1)C(=O)NO	C21H26N6O2	Free base	394.48	Chromatin/Epigenetic; DNA Damage/DNA Repair; NF-Κb	HDAC inhibitor	HDAC1; HDAC10; HDAC11; HDAC2; HDAC3; HDAC4; HDAC5; HDAC8	15.2577	46.6567	47.8614	36.5919
1672684-68-2	T12112	MS402	COc1ccc(NC(=O)c2ccc(NC3=C(C)C(=O)CC3)c(Cl)c2)cc1	C20H19ClN2O3	Free base	370.83	Chromatin/Epigenetic	Epigenetic Reader Domain	BRD4-BD1;BRD2-BD1;BRD3-BD1;BRD3-BD2;BRD2-BD2;BRD4-BD2	97.141	101.353	134.465	110.986
2070014-93-4	T3217	PF-CBP1 hydrochloride	CCCOc1ccc(cc1)CCc1nc2c(n1CCN1CCOCC1)ccc(c2)c1c(onc1C)C.Cl	C29H37ClN4O3	HCl	525.08	Chromatin/Epigenetic	Epigenetic Reader Domain inhibitor	CREBBP; p300/CBP	103.118	100.214	155.47	119.6
1184136-10-4	T4012	UNC 926 hydrochloride	C1CCN(C1)C1CCN(CC1)C(=O)c1cc(ccc1)Br	C16H21BrN2O·HCl	HCl	373.72	Chromatin/Epigenetic	Epigenetic Reader Domain inhibitor	L3MBTL1	101.395	106.215	147.021	118.21
104-55-2	T4S1551	Cinnamaldehyde	O=CC=Cc1ccccc1	C9H8O	Free base	132.16	Chromatin/Epigenetic	HIF	HIF-α	97.2715	100.158	141.825	113.085
119-84-6	T2S0300	Hydrocoumarin	O=C1CCc2ccccc2O1	C9H8O2	Free base	148.16	Chromatin/Epigenetic	Sirtuin	SIRT1;SIRT2	96.1377	102.828	145.387	114.784
24939-16-0	TL0007	Bisdemethoxycurcumin	Oc1ccc(cc1)\C=C\C(=O)CC(=O)\C=C\c1ccc(O)cc1	C19H16O4	Free base	308.33	Chromatin/Epigenetic;Cytoskeletal Signaling	Epigenetic Reader Domain inhibitor;Wnt/beta-catenin inhibitor	p300;Wnt/β-catenin	104.163	97.2297	143.411	114.935
25459-91-0	T4S0800	Demethyleneberberine	Oc1cc2c3cc4ccc(OC)c(OC)c4c[n+]3CCc2cc1O	C19H18NO4+	Free base	324.35	Metabolism;Angiogenesis;Immunology/Inflammation	P450;HIF;NOS	CYP17;HIF;NOS	95.734	102.103	139.46	112.432
882290-02-0	T8719	SC99	Fc1ccc(N\N=C(/C#N)C(=O)c2ccc(Cl)cc2)cc1Cl	C15H8Cl2FN3O	Free base	336.15	Angiogenesis; Chromatin/Epigenetic; JAK/STAT signaling; Stem Cells	STAT;JAK	STAT3;JAK2	99.1796	104.191	144.453	115.941
480-11-5	T6S1315	Oroxylin A	COC1=C(C=C2C(=C1O)C(=O)C=C(O2)C3=CC=CC=C3)O	C16H12O5	Free base	284.26	Autophagy; Metabolism	Autophagy; HIF/HIF Prolyl-Hydroxylase	Autophagy; HIF/HIF Prolyl-Hydroxylase	109.016	100.351	143.253	117.54
73069-13-3	T5S0167	Atractylenolide I	CC1=C2C[C@H]3C(=C)CCC[C@]3(C)C=C2OC1=O	C15H18O2	Free base	230.3	Apoptosis;Immunology/Inflammation	TNF;IL Receptor	TNF-α; IL-6	99.4452	106.237	107.553	104.412
85643-19-2	T6S1966	Curculigoside	COc1cccc(OC)c1C(=O)OCc1cc(O)ccc1O[C@@H]1O[C@H](CO)[C@@H](O)[C@H](O)[C@H]1O	C22H26O11	Free base	466.43	oxidation-reduction	Antioxidant	Antioxidant	95.0142	98.9994	119.245	104.42
1357302-64-7	T6073	OG-L002	N[C@H]1C[C@@H]1c1ccc(cc1)c1cccc(O)c1	C15H15NO	Free base	225.29	Chromatin/Epigenetic	Histone Demethylase inhibitor	LSD1	103.802	102.557	122.193	109.517
1353859-00-3	T6148	CX-6258 HCl	CN1CCCN(CC1)C(=O)c1cccc(c1)c1ccc(o1)/C=C/1\c2c(ccc(c2)Cl)NC1=O.Cl	C26H24ClN3O3·HCl	HCl	498.4	Chromatin/Epigenetic; JAK/STAT signaling	Pim inhibitor	Pim1; Pim2; Pim3	93.3416	101.463	120.058	104.954
1373422-53-7	T6847	GSK J1	OC(=O)CCNc1cc(nc(n1)-c1ccccn1)N1CCc2ccccc2CC1	C22H23N5O2	Free base	389.45	Epigenetics	Histone Demethylase inhibitor	JMJD3 (KDM6B);UTX (KDM6A)	97.3796	97.707	130.154	108.413
1450655-76-1	T6809	CPI169	CCS(=O)(=O)N1CCC(CC1)C(C)n1c2ccccc2c(C(=O)NCc2c(OC)cc(C)[nH]c2=O)c1C	C27H36N4O5S	Free base	528.66	Chromatin/Epigenetic	Histone Methyltransferase inhibitor	EZH1; EZH2 WT; EZH2 Y641N	94.4205	100.406	118.52	104.449
1619994-69-2	T6255	Bromosporine	CCOC(=O)Nc1cc(nn2c(C)nnc12)c1cc(NS(=O)(=O)C)c(C)cc1	C17H20N6O4S	Free base	404.45	Chromatin/Epigenetic	Epigenetic Reader Domain	BRD	96.3542	96.5722	123.212	105.379
422513-13-1	T6532	Hesperadin	CCS(=O)(=O)Nc1cc2c(cc1)NC(=O)/C/2=C(/c1ccccc1)\Nc1ccc(cc1)CN1CCCCC1	C29H32N4O3S	Free base	516.65	Cell Cycle/Checkpoint; Chromatin/Epigenetic	Aurora Kinase inhibitor	Aurora B (human); TbAUK1	98.991	100.066	126.145	108.401
5852-78-8	T6545	IOX1	OC(=O)c1ccc(O)c2ncccc12	C10H7NO3	Free base	189.17	Chromatin/Epigenetic	Histone Demethylase	2OG oxygenases, including the JmjC demethylases; KDM4A/KDM3A	102.891	103.222	125.453	110.522
52029-86-4	T3546	STO609	c1ccc2c(c1)nc1n2c(=O)c2cccc3c(ccc1c23)C(=O)O	C19H10N2O3	Free base	314.3	Neuroscience	CaMK inhibitor	CaM-KKα; CaM-KKβ	100.874	94.031	129.916	108.274
65271-80-9	T6588	Mitoxantrone	OCCNCCNc1ccc(NCCNCCO)c2c1C(=O)c1c(O)ccc(O)c1C2=O	C22H28N4O6	Free base	444.48	DNA Damage/DNA Repair	Topoisomerase inhibitor	Topo II	80.1007	89.6679	77.6196	82.4627
941685-37-6	T6156	S-Ruxolitinib	N#CC[C@@H](C1CCCC1)n1cc(cn1)-c1ncnc2[nH]ccc12	C17H18N6	Free base	306.37	Angiogenesis; Cell Cycle/Checkpoint; Proteases/Proteasome; Chromatin/Epigenetic; JAK/STAT signaling; Stem Cells	JAK inhibitor; Tyrosine Kinases inhibitor	JAK2; JAK1; Tyk2	101.167	93.3618	92.6141	95.7143
2126744-35-0	T16962	SW-100	ONC(=O)c1ccc(CN2CCCc3cc(Cl)ccc23)cc1	C17H17ClN2O2	Free base	316.78	Chromatin/Epigenetic;DNA Damage/DNA Repair	HDAC	HDAC1;HDAC2;HDAC3;HDAC4;HDAC5;HDAC6;HDAC7;HDAC8;HDAC9;HDAC10;HDAC11	91.7835	93.0366	102.489	95.7696
935881-37-1	T6392	AR42	CC(C)[C@H](C(=O)Nc1ccc(cc1)C(=O)NO)c1ccccc1	C18H20N2O3	Free base	312.36	Chromatin/Epigenetic; DNA Damage/DNA Repair; NF-Κb	HDAC inhibitor	HDAC	81.5106	92.9929	98.6855	91.063
1187990-87-9	T4106	MK8617	COc1ccc(cc1)C(c1ccc(cc1)OC)NC(=O)c1cnc([nH]c1=O)c1nnccc1	C24H21N5O4	Free base	443.45	Metabolism; Chromatin/Epigenetic	HIF/HIF Prolyl-Hydroxylase inhibitor	PHD1; PHD2; PHD3	94.211	97.31	107.395	99.6388
120241-79-4	T4108	3-TYP	c1[nH]nnc1-c1cccnc1	C7H6N4	Free base	146.15	Chromatin/Epigenetic; DNA Damage/DNA Repair	Sirtuin inhibitor	SIRT1; SIRT2; SIRT3	93.6959	101.254	101.237	98.729
1446144-04-2	T6026	CPI203	Cc1sc-2c(c1C)C(=N[C@@H](CC(N)=O)c1nnc(C)n-21)c1ccc(Cl)cc1	C19H18ClN5OS	Free base	399.9	Preclinical	Epigenetic Reader Domain inhibitor	BRD4	65.1695	75.3626	82.5634	74.3652
1450881-55-6	T4210	SAR20347	C1COCCN1C(=O)c1ccc(cc1)Nc1c(nc(o1)c1c(cccc1Cl)F)C(=O)N	C21H18ClFN4O4	Free base	444.85	Angiogenesis; Proteases/Proteasome; Chromatin/Epigenetic; JAK/STAT signaling; Stem Cells	JAK inhibitor; Tyrosine Kinases inhibitor	JAK1; JAK2; JAK3; TYK2	97.943	97.8256	111.231	102.333
14513-15-6	T4019	Cambinol	O=c1c(Cc2c3ccccc3ccc2O)c(c2ccccc2)[nH]c(=S)[nH]1	C21H16N2O2S	Free base	360.09	Chromatin/Epigenetic; DNA Damage/DNA Repair	Sirtuin inhibitor	SIRT1; SIRT2	104.388	96.073	107.783	102.748
1481677-78-4	T4166	UNC0642	CC(N1CCC(Nc2c3cc(OC)c(OCCCN4CCCC4)cc3nc(N3CCC(F)(F)CC3)n2)CC1)C	C29H44F2N6O2	Free base	546.69	Chromatin/Epigenetic	Histone Methyltransferase inhibitor	G9a/GLP	105.904	94.5645	105.669	102.046
1872382-47-2	T4021	UNC3866	CC(C)(C)c1ccc(C(=O)N[C@@H](Cc2ccccc2)C(=O)N[C@@H](C)C(=O)N[C@@H](CC(C)C)C(=O)N[C@@H](CCCCN(CC)CC)C(=O)N[C@@H](CO)C(=O)OC)cc1	C43H66N6O8	Free base	795.02	Chromatin/Epigenetic	Histone Methyltransferase antagonist	CBX7-H3	98.6963	102.091	109.642	103.476
1952251-28-3	T4209	TAK-659 hydrochloride	Cn1cc(cn1)c1nc(c(c2c1C(=O)NC2)F)N[C@@H]1CCCC[C@@H]1N.Cl	C17H22ClFN6O	HCl	380.85	Angiogenesis; Proteases/Proteasome; Chromatin/Epigenetic; Tyrosine Kinase/Adaptors; JAK/STAT signaling; Stem Cells	FLT inhibitor; JAK inhibitor; Syk inhibitor; Tyrosine Kinases inhibitor; VEGFR inhibitor	FLT3; JAK3_x000D_; Syk; ZAP70; VEGFR2	91.8222	97.5947	107.539	98.9853
2098902-68-0	T4214	KDM4D-IN-1	Cc1nn2c(nc(O)c3cccnc23)c1C#N	C11H7N5O	Free base	225.21	Chromatin/Epigenetic	Histone Demethylase inhibitor	KDM4D	93.7385	99.8028	105.284	99.6083
254964-60-8	T6695	Tasquinimod	COc1c2c(ccc1)n(C)c(=O)c(C(=O)N(C)c1ccc(cc1)C(F)(F)F)c2O	C20H17F3N2O4	Free base	406.36	Chromatin/Epigenetic; DNA Damage/DNA Repair; NF-Κb	HDAC inhibitor	HDAC4	94.3277	96.5651	97.9606	96.2845
304896-28-4	T6371	AGK2	c1cc2c(cccn2)c(c1)NC(=O)/C(=C/c1ccc(o1)c1c(ccc(c1)Cl)Cl)/C#N	C23H13Cl2N3O2	Free base	434.27	Chromatin/Epigenetic; DNA Damage/DNA Repair	Sirtuin inhibitor	SIRT2	99.7938	98.8263	104.611	101.077
327033-36-3	T4215	SMI-4a	FC(F)(F)c1cccc(C=C2SC(=O)NC2=O)c1	C11H6F3NO2S	Free base	273.23	Chromatin/Epigenetic; JAK/STAT signaling	Pim inhibitor	Pim 1; Pim 2	91.106	97.5838	117.494	102.061
374922-43-7	T4062	CAY10602	Fc1ccc(cc1)n1c2nc3ccccc3nc2c(c1N)S(=O)(=O)c1ccccc1	C22H15FN4O2S	Free base	418.44	Chromatin/Epigenetic; DNA Damage/DNA Repair	Sirtuin inhibitor	SIRT1	97.124	97.8373	105.928	100.296
5690-03-9	T6678	Splitomicin	O=C1CCc2c3ccccc3ccc2O1	C13H10O2	Free base	198.22	Chromatin/Epigenetic; DNA Damage/DNA Repair	Sirtuin inhibitor	SIRT2p	94.2748	95.2766	95.9034	95.1516
732302-99-7	T6279	Givinostat hydrochloride monohydrate	CCN(CC)CC1=CC2=C(C=C1)C=C(C=C2)COC(=O)NC3=CC=C(C=C3)C(=O)NO.O.Cl	C24H27N3O4·HCl·H2O	HCl, H2O	475.97	Chromatin/Epigenetic; DNA Damage/DNA Repair; NF-Κb	HDAC inhibitor	HD1-A; HD1-B; HD2	86.2312	97.4699	81.4205	88.3739
16503-32-5	T4672	Brevilin A	C/C=C(C)\C(O[C@H]1[C@@]([C@@H]2C)([H])[C@@](OC2=O)([H])C[C@@H](C)[C@@]3([H])[C@]1(C(C=C3)=O)C)=O	C20H26O5	Free base	346.41	Angiogenesis; Chromatin/Epigenetic; JAK/STAT signaling; Stem Cells; Microbiology&virology	Antifection;JAK;STAT	Antifection;JAK;STAT	88.3082	96.1073	92.8862	92.4339
937272-79-2	T6020	Pacritinib	C(CN1CCCC1)Oc1ccc2Nc3nccc(n3)-c3cccc(COC\C=C\COCc1c2)c3	C28H32N4O3	Free base	472.58	Angiogenesis; Proteases/Proteasome; Chromatin/Epigenetic; Tyrosine Kinase/Adaptors; JAK/STAT signaling; Stem Cells	FLT inhibitor; JAK inhibitor; Tyrosine Kinases inhibitor	FLT3; FLT3 (D835Y); JAK2; JAK2 (V617F); Tyk2; JAK3	103.72	101.05	127.943	110.904
1857417-13-0	TQ0069	MI-503	Cc1c(CN2CCC(CC2)Nc2ncnc3sc(CC(F)(F)F)cc23)ccc2n(Cc3cn[nH]c3)c(cc12)C#N	C28H27F3N8S	Free base	564.63	Chromatin/Epigenetic	Histone Methyltransferase	Menin-MLL	99.6799	95.5613	146.007	113.749
T4227	T4227	SB1317 hydrochloride (937270-47-8(free base))	CN1C/C=C/CCOC2=CC=CC(=C2)C3=NC(=NC=C3)NC4=CC=CC(=C4)C1	C23H25ClN4O	HCl	408.92	Angiogenesis; Cell Cycle/Checkpoint; Chromatin/Epigenetic; Tyrosine Kinase/Adaptors; JAK/STAT signaling; Stem Cells	CDK inhibitor; FLT inhibitor; JAK inhibitor	CDK2; FLT3; JAK2	98.8222	101.379	141.616	113.939
1357470-29-1	T6920	ON123300	CN1CCN(CC1)C1=CC=C(NC2=NC=C3C=C(C#N)C(=O)N(C4CCCC4)C3=N2)C=C1	C24H27N7O	Free base	429.52	Cell Cycle/Checkpoint;Angiogenesis;Chromatin/Epigenetic;JAK/STAT signaling;Stem Cells;Apoptosis;Tyrosine Kinase/Adaptors	CDK inhibitor;JAK;c-RET;Src;PDGFR;FGFR	CDK;Ark5;RET;Fyn;PDGFRβ;FGFR1	92.4863	97.3248	130.062	106.624
607-91-0	T9113	Myristicin	COc1cc(CC=C)cc2OCOc12	C11H12O3	Free base	192.21	Apoptosis; Proteases/Proteasome; Chromatin/Epigenetic; DNA Damage/DNA Repair; Immunology/Inflammation; Membrane transporter/Ion channel; Neuroscience; Metabolism; Microbiology&virology	Antifection;BCL;Caspase;GABA Receptor;IL Receptor;Others;P450;PARP	Antifection;Bcl-2;Caspase;CYP17;GABA Receptor;IL Receptor;NO;PARP	101.131	110.455	132.802	114.796
1793053-37-8	T6879	LLY507	Cc1cn(c2ccccc12)CCN1CCN(CC1)c1ccccc1c1cc(cc(c1)C#N)C(=O)NCCCN1CCCC1	C36H42N6O	Free base	574.76	Chromatin/Epigenetic	Histone Methyltransferase inhibitor	SMYD2	96.8557	97.9893	132.553	109.133
887686-02-4	T4328	OSS_128167	O=C(Nc1cc(ccc1)C(=O)Nc2cc(C(=O)O)c(O)cc2)c3ccco3	C19H14N2O6	Free base	366.33	Chromatin/Epigenetic	Sirtuin inhibitor	SIRT6;SIRT2;SIRT1	104.346	104.111	127.377	111.945
709002-46-0	T6984	SirReal2	Cc1cc(C)nc(SCC(=O)Nc2ncc(Cc3cccc4ccccc34)s2)n1	C22H20N4OS2	Free base	420.55	Chromatin/Epigenetic; DNA Damage/DNA Repair	Sirtuin inhibitor	SIRT2	100.391	103.312	133.58	112.428
1714146-59-4	T6859	I-BRD9	CCn1cc(c2c(cc(s2)C(=N)NC2CCS(=O)(=O)CC2)c1=O)c1cc(ccc1)C(F)(F)F	C22H22F3N3O3S2	Free base	497.55	Chromatin/Epigenetic	Epigenetic Reader Domain	BRD9	96.5909	102.485	113.822	104.299
1883429-22-8	T6786	BI9564	Cn1cc(c2c(c1=O)cncc2)c1cc(c(cc1OC)CN(C)C)OC	C20H23N3O3	Free base	353.42	Chromatin/Epigenetic	Epigenetic Reader Domain	BRD9	101.861	101.503	99.6423	101.002
1982372-88-2	T4343	A196	Clc1cc3c(cc1Cl)c(nnc3NC2CCCC2)c4ccncc4	C18H16Cl2N4	Free base	359.25	Chromatin/Epigenetic	Histone Methyltransferase inhibitor	SUV420H1;SUV420H2	102.656	109.601	147.169	119.809
440662-09-9	T4345	CeMMEC1	O=C2c1ccccc1C(=CN2C)C(=O)Nc3ccc4OCCOc4c3	C19H16N2O4	Free base	336.35	Chromatin/Epigenetic;Metabolism	Epigenetic Reader Domain inhibitor;Carboxypeptidase(CPG2)inhibitor	BRD4;TAF1	101.048	97.9503	138.231	112.41
443797-96-4	T6126	JNJ7706621	Nc1nc(Nc2ccc(cc2)S(=O)(=O)N)nn1C(=O)c1c(F)cccc1F	C15H12F2N6O3S	Free base	394.36	Cell Cycle/Checkpoint;Chromatin/Epigenetic	CDK inhibitor;Aurora Kinase inhibitor	CDK2/CyclinE, CDK2/CyclinA , CDK1/CyclinB , Aurora A , Aurora B	100.124	110.771	151.271	120.722
76584-70-8	T6474	Divalproex Sodium	[Na+].CCCC(CCC)C(O)=O.CCCC(CCC)C([O-])=O	C8H16O2·C8H15O2·Na	Na+	310.41	Chromatin/Epigenetic	HDAC	HDAC	101.811	105.533	139.973	115.772
6100-05-6	T11589	Hydroxycitric acid tripotassium hydrate	O.[K+].[K+].[K+].OC(CC([O-])=O)(CC([O-])=O)C([O-])=O	C6H7K3O8	3K+, H2O	324.41	Metabolic Enzyme/Protease; Neuroscience;Angiogenesis; Chromatin/Epigenetic; HIF	ATP citrate lyase;HIF	ATP citrate lyase;HIF	104.929	101.229	140.898	115.685
1310726-60-3	T7503	Upadacitinib	CC[C@@H]1CN(C[C@@H]1c1cnc2cnc3[nH]ccc3n12)C(=O)NCC(F)(F)F	C17H19F3N6O	Free base	380.37	JAK/STAT signaling;Angiogenesis;Chromatin/Epigenetic;Stem Cells	JAK inhibitor	JAK1;JAK2	108.147	110.962	150.145	123.085
1402709-93-6	T4428	CCT241736	Cc1nn(C)cc1-c1nc2c(N3CCN(Cc4ccc(Cl)cc4)CC3)c(Cl)cnc2[nH]1	C22H23Cl2N7	Free base	456.37	Tyrosine Kinase/Adaptors;Cell Cycle/Checkpoint	FLT;Aurora Kinase	FLT3;Aurora Kinase	110.408	110.2	142.203	120.937
5631-70-9	T8296	4',5,7-Trimethoxyflavone	COc(cc1)ccc1C(Oc1c2c(OC)cc(OC)c1)=CC2=O	C18H16O5	Free base	312.3	Apoptosis; Proteases/Proteasome; Chromatin/Epigenetic	Caspase; PARP	Caspase-3; PARP	100.285	104.416	130.574	111.758
2055397-18-5	T4362	MOZ-IN-3	O=S(=O)(NNC(=O)c1cc(cc(C)c1F)c2ccccc2)c3ccccc3	C20H17FN2O3S	Free base	384.42	Chromatin/Epigenetic	Histone Acetyltransferase inhibitor	MOZ	101.412	105.443	122.81	109.888
2118944-88-8	T4365	FL411	Cc1cc(cc(C)c1O)C=2NC(=O)c3c4CCN(C)Cc4sc3N=2	C18H19N3O2S	Free base	341.43	Chromatin/Epigenetic	Epigenetic Reader Domain	BRD4	100.577	106.352	120.776	109.235
508186-14-9	T4380	Ac-CoA Synthase Inhibitor1	COCCNC(=O)Nc2cc3nc(c1cccs1)c(nc3cc2)c4cccs4	C20H18N4O2S2	Free base	410.51	Metabolism;Chromatin/Epigenetic	Fatty Acid Synthase inhibitor;Histone Acetylation inhibitor	ACSS2	98.9232	107.522	133.8	113.415
283173-50-2	T4463	Rucaparib	CNCc1ccc(cc1)-c1[nH]c2cc(F)cc3C(=O)NCCc1c23	C19H18FN3O	Free base	323.36	DNA Damage/DNA Repair;Chromatin/Epigenetic	PARP	PARP1	93.6469	98.962	148.755	113.788
1467057-23-3	T4427	PF06409577	OC(=O)c1c[nH]c2cc(Cl)c(cc12)-c1ccc(cc1)C1(O)CCC1	C19H16ClNO3	Free base	341.79	PI3K/Akt/mTOR signaling	AMPK	AMPK	94.7973	103.523	143.981	114.101
170632-47-0	T4381	Lificiguat	OCC1=CC=C(C2=NN(CC3=CC=CC=C3)C4=C2C=CC=C4)O1	C19H16N2O2	Free base	304.34	Angiogenesis	HIF inhibitor	sGC;HIF-1α	98.4237	101.382	140.871	113.559
T4418	T4418	GSK2879552 2HCl (1401966-69-5(free base))	Cl.Cl.O=C(O)c1ccc(cc1)CN2CCC(CC2)CN[C@@H]4C[C@H]4c3ccccc3	C23H30Cl2N2O2	2HCl	437.41	Chromatin/Epigenetic	Histone Demethylase	LSD1	107.186	109.503	150.146	122.279
1380672-07-0	T6842	G007-LK	CS(=O)(=O)c1cnc(cc1)c1nnc(n1c1ccccc1Cl)/C=C/c1nnc(o1)c1ccc(cc1)C#N	C25H16ClN7O3S	Free base	529.96	Metabolism;Cytoskeletal Signaling;Stem Cells	PPAR;Wnt/beta-catenin	TNKS1;TNKS2	96.6411	99.3863	136.529	110.852
T4393	T4393	MS049 2HCl (1502816-23-0(free base))	Cl.Cl.CNCCN1CCC(CC1)OCc2ccccc2	C15H26Cl2N2O	2HCl	321.28	Chromatin/Epigenetic	Histone Methyltransferase inhibitor	PRMT4; PRMT6	106.167	107.716	152.023	121.968
1418308-27-6	T6484	EI1	CCC(CC)n1ccc2c(cc(cc12)C#N)C(=O)NCc1c(C)cc(C)[nH]c1=O	C23H26N4O2	Free base	390.48	Chromatin/Epigenetic	Histone Methyltransferase	EZH2	106.197	108.091	145.948	120.079
1384268-04-5	T13050	SYP-5	O=C(C1=C(O)C(C=CC(C)(C)O2)=C2C=C1)/C=C/C3=CC=CS3	C18H16O3S	Free base	312.38	Angiogenesis;Chromatin/Epigenetic	HIF	HIF	101.084	96.1346	122.144	106.454
1271022-90-2	T6790	BMS911543	CCN1C(=CC2=C3C(=C(N=C21)NC4=NN(C(=C4)C)C)N=CN3C)C(=O)N(C5CC5)C6CC6	C23H28N8O	Free base	432.52	JAK/STAT	Histone Methyltransferase inhibitor; JAK inhibitor; Tyrosine Kinases inhibitor	JAK2 ;SET-2;TYK2; JAK3; JAK1	107.552	104.664	135.92	116.046
1445251-22-8	T6578	ME0328	C[C@H](NC(=O)CCc1nc2ccccc2c(=O)[nH]1)c1ccccc1	C19H19N3O2	Free base	321.37	Chromatin/Epigenetic; DNA Damage/DNA Repair	PARP inhibitor	PARP1; PARP3	110.082	104.951	149.443	121.492
693228-63-6	T6458	CYC116	CC1=C(SC(N)=N1)C1=NC(NC2=CC=C(C=C2)N2CCOCC2)=NC=C1	C18H20N6OS	Free base	368.46	Cell Cycle/Checkpoint; Angiogenesis; PI3K/Akt/mTOR signaling; Chromatin/Epigenetic; Tyrosine Kinase/Adaptors	Aurora Kinase inhibitor; CDK inhibitor; FLT inhibitor; S6 Kinase inhibitor; VEGFR inhibitor	Aurora A; Aurora B; CDK2/CyclinE; CDK9/CyclinT; FLT3; p70 S6K; VEGFR2	79.7687	98.8606	145.581	108.07
1616493-44-7	T4481	Tucidinostat	Nc1cc(F)ccc1NC(=O)c1ccc(CNC(=O)\C=C\c2cccnc2)cc1	C22H19FN4O2	Free base	390.41	Chromatin/Epigenetic	HDAC inhibitor	HDAC1;HDAC2;HDAC3;HDAC10	99.8673	106.941	154.944	120.584
1186222-89-8	T4477	4SC-202 tosylate	Cc1ccc(cc1)S(O)(=O)=O.Cn1cc(cn1)-c1ccc(cc1)S(=O)(=O)n1ccc(\C=C\C(=O)Nc2ccccc2N)c1	C30H29N5O6S2	tosylate	619.71	Chromatin/Epigenetic	HDAC inhibitor	HDAC1;HDAC2;HDAC3;HDAC5;HDAC9;HDAC10;HDAC11;	103.135	109.753	149.771	120.886
1423715-37-0	T4527	Seclidemstat	CN1CCN(CC1)S(=O)(=O)c1cccc(c1)C(=O)N\N=C(\C)c1cc(Cl)ccc1O	C20H23ClN4O4S	Free base	450.94	Chromatin/Epigenetic	Histone Demethylase inhibitor	LSD1	103.019	96.2586	142.418	113.899
875320-31-3	T6865	Quisinostat 2HCl	Cl.Cl.CN1C=C(CNCC2CCN(CC2)C2=NC=C(C=N2)C(=O)NO)C2=CC=CC=C12	C21H28Cl2N6O2	2HCl	467.39	Chromatin/Epigenetic; DNA Damage/DNA Repair; NF-Κb	HDAC inhibitor	HDAC1; HDAC10; HDAC11; HDAC2; HDAC4	15.0638	50.4357	54.3877	39.9624
1000025-07-9	T4651	Vadadustat	Oc1cc(cnc1C(=O)NCC(=O)O)c2cccc(Cl)c2	C14H11CIN2O4	Free base	306.7	Angiogenesis;Chromatin/Epigenetic	HIF;HIF Prolyl-Hydroxylase	HIF-PH	103.939	100.018	145.281	116.413
1361951-15-6	T4523	TP3654	CC(C)(O)[C@H]1CC[C@@H](CC1)Nc1ccc2ncc(-c3cccc(c3)C(F)(F)F)n2n1	C22H25F3N4O	Free base	418.46	JAK/STAT signaling;Chromatin/Epigenetic	Pim inhibitor	Pim 1, Pim 3;Pim-2	104.992	105.3	134.805	115.032
1417997-93-3	T7082	HDAC8-IN-1	COc1cc(c(/C=C/C(=O)NO)cc1)c2ccc(cc2)c3ccccc3	C22H19NO3	Free base	345.39	DNA Damage/DNA Repair	HDAC inhibitor	HDAC8	107.67	100.509	137.506	115.228
2055397-28-7	T4679	WM1119	Fc1ccccc1S(=O)(=O)NNC(=O)c2cc(cc(F)c2)c3ccccn3	C18H13F2N3O3S	Free base	389.38	Epigenetics	Histone Acetyltransferase	KAT6A	103.982	95.6323	128.705	109.44
5154-02-9	T7042	1,5-Isoquinolinediol	Oc1cccc2c1cc[nH]c2=O	C9H7NO2	Free base	161.16	Chromatin/Epigenetic	PARP inhibitor	PARP1	107.897	99.997	138.044	115.313
211555-05-4	T4657	WHI-P97	Brc1cc(cc(Br)c1O)Nc3ncnc2cc(OC)c(cc23)OC	C16H13Br2N3O3	Free base	455.1	Angiogenesis/Chromatin/Epigenetic/Chromatin/Epigenetic/Stem Cells	JAK	JAK3	91.7632	97.6415	145.54	111.648
2138861-99-9	T4697	ABBV744	CCNC(=O)c1cc2c(cn(C)c(=O)c2[nH]1)-c1cc(ccc1Oc1c(C)cc(F)cc1C)C(C)(C)O	C28H30FN3O4	Free base	491.55	Chromatin/Epigenetic	Epigenetic Reader Domain	BET bromodomain	57.7181	73.7652	101.972	77.8183
910462-43-0	T6362	4SC202	Cn1cc(cn1)-c1ccc(cc1)S(=O)(=O)n1ccc(\C=C\C(=O)Nc2ccccc2N)c1	C23H21N5O3S	Free base	447.51	Chromatin/Epigenetic; DNA Damage/DNA Repair; NF-Κb	HDAC inhibitor	HDAC1; HDAC11; HDAC2; HDAC3; HDAC5	102.668	105.847	142.636	117.051
945595-80-2	T6380	AMG900	CC1=CSC(=C1)C1=NN=C(NC2=CC=C(OC3=C(C=CC=N3)C3=NC(N)=NC=C3)C=C2)C2=C1C=CC=C2	C28H21N7OS	Free base	503.58	Cell Cycle/Checkpoint; MAPK; Proteases/Proteasome; Chromatin/Epigenetic	Aurora Kinase inhibitor; p38 MAPK inhibitor; Tyrosine Kinases inhibitor	Aurora A; Aurora B; Aurora C; p38α; Tyk2	95.9911	99.2428	136.852	110.695
99-66-1	T7064	Valproic Acid	CCCC(CCC)C(O)=O	C8H16O2	Free base	144.21	Membrane transporter/Ion channel;NF-Κb;Chromatin/Epigenetic;DNA Damage/DNA Repair	GABA Receptor activator;Sodium Channel inhibitor;HDAC	GABA; Sodium Channel; HDACs;HDAC1	106.19	102.591	145.577	118.119
892686-59-8	T8546	BD750	O=c1c2CCCCc2[nH]n1-c1nc2ccccc2s1	C14H13N3OS	Free base	271.34	Angiogenesis; Chromatin/Epigenetic; JAK/STAT signaling; Stem Cells	JAK;STAT	JAK3;STAT5	100.353	92.5865	142.462	111.8
T5124	T5124	SRT 1720 dihydrochloride[925434-55-5(free base)]	Cl.Cl.O=C(NC1=CC=CC=C1C1=CN2C(CN3CCNCC3)=CSC2=N1)C1=NC2=CC=CC=C2N=C1	C25H25Cl2N7OS	HCl	542.48	DNA Damage/DNA Repair	Sirtuin	SIRT1	102.79	102.243	133.306	112.78
1799711-21-9	T4495	dBET1	Cc1sc-2c(c1C)C(=N[C@@H](CC(=O)NCCCCNC(=O)COc1cccc3C(=O)N(C4CCC(=O)NC4=O)C(=O)c13)c1nnc(C)n-21)c1ccc(Cl)cc1	C38H37ClN8O7S	Free base	785.27	Chromatin/Epigenetic	Epigenetic Reader Domain	BET	100.382	99.7708	131.113	110.422
1950634-92-0	T5130	dBET6	Cc1sc-2c(c1C)C(=N[C@@H](CC(=O)NCCCCCCCCNC(=O)COc1cccc3C(=O)N(C4CCC(=O)NC4=O)C(=O)c13)c1nnc(C)n-21)c1ccc(Cl)cc1	C42H45ClN8O7S	Free base	841.37	Chromatin/Epigenetic	Epigenetic Reader Domain	BET	103.654	92.4883	109.395	101.846
T5140	T5140	WDR5-0103 hydrochloride[890190-22-4(free base)]	Cl.COC(=O)c1ccc(N2CCN(C)CC2)c(NC(=O)c2cccc(OC)c2)c1	C21H26ClN3O4	HCl	419.9	Angiogenesis; Chromatin/Epigenetic; JAK/STAT signaling; Stem Cells	JAK	WDR5	104.829	104.102	129.408	112.78
1627607-87-7	T4583	(R)-PFI-2 hydrochloride	Cl.Fc1cc(cc2CCNCc12)S(=O)(=O)N[C@H](Cc1cccc(c1)C(F)(F)F)C(=O)N1CCCC1	C23H26ClF4N3O3S	HCl	535.98	Chromatin/Epigenetic	Histone Methyltransferase inhibitor	SETD7	99.4645	101.92	130.912	110.766
1821908-48-8	T7089	SGC2085	C[C@H](N)C(=O)NCc2ccc(Oc1cc(C)cc(C)c1)c(C)c2	C19H24N2O2	Free base	312.41	Chromatin/Epigenetic	Histone Methyltransferase inhibitor	Coactivator Associated Arginine Methyltransferase 1 (CARM1)	96.4007	100.325	129.631	108.786
1616690-16-4	T5176	Desidustat	OC(=O)CNC(=O)c1c(O)c2ccccc2n(OCC2CC2)c1=O	C16H16N2O6	Free base	332.31	Metabolism	HIF/HIF Prolyl-Hydroxylase	HIF hydroxylase	103.98	97.654	128.109	109.914
1093222-27-5	T5093	Pim1/AKK1-IN-1	O=C(Nc1c[nH]c2ncc(cc12)-c1ccc(cc1)C#N)c1cccnc1	C20H13N5O	Free base	339.35	JAK/STAT signaling;Stem Cells	Pim;Hippo pathway	Pim1;MST2	98.6838	91.656	127.211	105.85
113104-25-9	T6908	NSC228155	[O-][N+](=O)c1ccc(Sc2cccc[n+]2[O-])c2nonc12	C11H6N4O4S	Free base	290.25	Angiogenesis	DNA/RNA Synthesis inhibitor	KIX-KID interaction; EGFR	99.9083	78.6961	20.1821	66.2622
1219737-12-8	T5187	MK3903	Cc1ccc(Oc2nc3cc(c(Cl)cc3[nH]2)-c2ccc(cc2)-c2ccccc2)cc1C(O)=O	C27H19ClN2O3	Free base	454.9	PI3K/Akt/mTOR signaling	AMPK	AMPK	95.6021	101.665	122.528	106.598
1433286-70-4	T5318	CREB inhibitor	Cl.NCCCOc1cc2ccccc2cc1C(=O)NCCOc1cc2ccccc2cc1C(=O)Nc1ccc(Cl)cc1O	C33H31Cl2N3O5	Free base	620.52	Chromatin/Epigenetic	Epigenetic Reader Domain	CREB	107.801	64.2566	122.487	98.1815
2280037-51-4	T5198	Bobcat339 hydrochloride	Nc1nc(=O)n(cc1Cl)-c1cccc(c1)-c1ccccc1	C16H12ClN3O	HCl	297.742	Chromatin/Epigenetic	DNA Methyltransferase	TET1; TET2	101.56	96.3865	121.17	106.372
99873-43-5	T6481	Droxinostat	Cc1cc(Cl)ccc1OCCCC(=O)NO	C11H14ClNO3	Free base	243.69	Chromatin/Epigenetic; DNA Damage/DNA Repair; NF-Κb	HDAC inhibitor	HDAC10; HDAC3; HDAC6; HDAC8; HDAC9	103.699	95.3187	97.5796	98.8657
3073-59-4	T7863	Hexamethylene bisacetamide	CC(=O)NCCCCCCNC(C)=O	C10H20N2O2	Free base	200.28	Chromatin/Epigenetic	Epigenetic Reader Domain	BET	101.047	96.3943	92.1374	96.5263
1792180-81-4	T5382	PF-06651600	C[C@H]1CC[C@H](CN1C(=O)C=C)Nc1ncnc2[nH]ccc12	C15H19N5O	Free base	285.34	Angiogenesis; Chromatin/Epigenetic; JAK/STAT signaling; Stem Cells	JAK	JAK3	102.351	100.687	121.711	108.25
2196203-96-8	T5332	TH34	Cc1ccc(cc1NCc1ccccc1)C(=O)NO	C15H16N2O2	Free base	256.3	Chromatin/Epigenetic; DNA Damage/DNA Repair	HDAC	HDAC6; HDAC8; HDAC10	97.2536	96.5558	100.547	98.1187
1311423-89-8	T5468	YF-2	CCOc1cccc(OCCN(C)C)c1C(=O)Nc1ccc(Cl)c(c1)C(F)(F)F	C20H22ClF3N2O3	Free base	430.85	Epigenetics;Chromatin/Epigenetic	Histone Acetyltransferase;Epigenetic Reader Domain	CBP;PCAF;GCN5	104.54	96.399	93.5959	98.1782
1452-77-3	T6942	Picolinamide	C1=CC=NC(=C1)C(=O)N	C6H6N2O	Free base	122.12	DNA Damage;Chromatin/Epigenetic	PARP inhibitor	PARP	100.606	93.0023	109.609	101.072
1558021-37-6	T5392	TP0463518	OC(=O)CNC(=O)C1=C(O)CCN(Cc2ccc(Oc3ccc(Cl)cc3)nc2)C1=O	C20H18ClN3O6	Free base	431.83	Metabolism; Chromatin/Epigenetic	HIF/HIF Prolyl-Hydroxylase	PHD1; PHD2; PHD3	106.381	101.71	106.701	104.931
1820889-23-3	T5417	INCB057643	CN1C(=O)C(C)(C)Oc2c1cc(cc2-c1cn(C)c(=O)c2[nH]ccc12)S(C)(=O)=O	C20H21N3O5S	Free base	415.46	Chromatin/Epigenetic	Epigenetic Reader Domain	BET	90.9481	85.5965	87.2372	87.9273
2143475-98-1	T5399	GeA-69	CC(=O)Nc1ccccc1-c1cccc2c3ccccc3[nH]c12	C20H16N2O	Free base	300.36	Chromatin/Epigenetic; DNA Damage/DNA Repair	PARP	PARP14	110.818	100.148	93.8332	101.599
55-21-0	T6780	Benzamide	C1=CC=C(C=C1)C(=O)N	C7H7NO	Free base	121.14	Chromatin/Epigenetic	PARP inhibitor	PARP	96.9602	95.5878	89.6927	94.0803
1443235-95-7	T5492	JAK3-IN-6	CCOC(=O)c1c[nH]c2ncnc(-c3cccc(NC(=O)C(C)=C)c3)c12	C19H18N4O3	Free base	350.37	JAK/STAT signaling;Angiogenesis;Chromatin/Epigenetic;Stem Cells	JAK	JAK3	104.591	95.2018	71.6048	90.4659
202592-23-2	T5443	JQ-1 carboxylic acid	Cc1sc-2c(c1C)C(=N[C@@H](CC(O)=O)c1nnc(C)n-21)c1ccc(Cl)cc1	C19H17ClN4O2S	Free base	400.88	Chromatin/Epigenetic	Epigenetic Reader Domain	BRD4	96.716	95.2116	84.2752	92.0676
21018-84-8	T5497	AMAROGENTIN	[H][C@@]12CCOC(=O)C1=CO[C@@H](O[C@@H]1O[C@H](CO)[C@@H](O)[C@H](O)[C@H]1OC(=O)c1c(O)cc(O)cc1-c1cccc(O)c1)[C@@H]2C=C	C29H30O13	Free base	586.54	PI3K/Akt/mTOR signaling	AMPK	AMPK	93.4168	100.535	104.885	99.6123
420831-40-9	T5490	AK-7	Brc1cccc(NC(=O)c2cccc(c2)S(=O)(=O)N2CCCCCC2)c1	C19H21BrN2O3S	Free base	437.35	Chromatin/Epigenetic	Sirtuin	SIRT2	89.9189	101.024	111.102	100.681
934828-12-3	T5347	CXD-101	Cc1nn(C)cc1CN1CCC(CC1)c1ccc(cc1)C(=O)Nc1ccccc1N	C24H29N5O	Free base	403.5	Chromatin/Epigenetic;DNA Damage/DNA Repair	HDAC	HDAC;HDAC1 ;HDAC3 ;HDAC2	97.9968	106.389	117.936	107.441
1883863-52-2	T5440	Dbet57	Cc1sc-2c(c1C)C(=N[C@@H](CC(=O)NCCNc1cccc3C(=O)N(C4CCC(=O)NC4=O)C(=O)c13)c1nnc(C)n-21)c1ccc(Cl)cc1	C34H31ClN8O5S	Free base	699.18	Chromatin/Epigenetic	Epigenetic Reader Domain	BD1-BRD4	95.4583	98.4109	107.108	100.326
1818885-28-7	T5434	ARV-825	O=C1NC(=O)CCC1N8C(=O)c7cccc(NCCOCCOCCOCCOc2ccc(cc2)NC(=O)C[C@@H]5N=C(c3ccc(Cl)cc3)c6c(C)c(C)sc6n4c(C)nnc45)c7C8=O	C46H47ClN8O9S	Free base	923.43	Chromatin/Epigenetic	Epigenetic Reader Domain	BRD4	98.4152	99.2237	104.998	100.879
1815580-06-3	T5830	SKLB-23bb	COc1ccc(cc1OCCCC(=O)NO)N(C)c1nc(C)nc2ccccc12	C21H24N4O4	Free base	396.44	Chromatin/Epigenetic	HDAC	HDAC6	52.8681	93.0358	101.723	82.5422
1502816-23-0	T4378	MS049	CNCCN1CCC(CC1)OCc2ccccc2	C15H24N2O	Free base	248.36	Chromatin/Epigenetic	Histone Methyltransferase inhibitor	PRMT4;PRMT6	95.5575	101.199	117.234	104.663
388592-44-7	T5860	CK-869	COc1ccc(N2C(SCC2=O)c2cccc(Br)c2)c(OC)c1	C17H16BrNO3S	Free base	394.28	Chromatin/Epigenetic	PARP	ARP2/3	99.7454	101.743	122.118	107.869
1628830-21-6	T5605	EZM 2302	CNC[C@@H](O)COc1ccc(Cl)c(c1)-c1nc(N2CC3(C2)CCN(CC3)C(=O)OC)c(C)c(n1)-c1c(C)noc1C	C29H37ClN6O5	Free base	585.09	Chromatin/Epigenetic	Histone Methyltransferase	Coactivator Associated Arginine Methyltransferase 1 (CARM1)	97.7765	102.009	109.808	103.198
121521-90-2	T5725	lithospermic acid B	OC(=O)[C@@H](Cc1ccc(O)c(O)c1)OC(=O)\C=C\c1ccc(O)c2O[C@H]([C@H](C(=O)O[C@H](Cc3ccc(O)c(O)c3)C(O)=O)c12)c1ccc(O)c(O)c1	C36H30O16	Free base	718.61	Chromatin/Epigenetic	Sirtuin	SIRT	96.3553	95.7744	108.095	100.075
2374313-54-7	T5631	SIS17	CCCCCCCCCCCCCCCCNNC(=O)c1cccs1	C21H38N2OS	Free base	366.6	Chromatin/Epigenetic	HDAC	HDAC11	95.1992	98.8612	121.773	105.278
78574-94-4	T5575	Cyclogalegenol	[H][C@@]1([C@@H](O)C[C@@]2(C)[C@]3([H])C[C@H](O)[C@]4([H])[C@]5(C[C@@]35CC[C@]12C)CC[C@H](O)C4(C)C)[C@@]1(C)CC[C@H](O1)C(C)(C)O	C30H50O5	Free base	490.72	Chromatin/Epigenetic	Epigenetic Reader Domain	CREB	99.5481	99.7548	131.852	110.385
1637771-14-2	T8495	Alobresib	Cc1noc(C)c1-c1cc(c2nc([nH]c2c1)C1CC1)C(O)(c1ccccn1)c1ccccn1	C26H23N5O2	Free base	437.5	Chromatin/Epigenetic	Epigenetic Reader Domain	BET	60.0807	68.6933	107.711	78.8285
1429054-28-3	T5537	IDF-11774	CN1CCN(CC1)C(=O)COc1ccc(cc1)C12CC3CC(CC(C3)C1)C2	C23H32N2O2	Free base	368.5	Angiogenesis	HIF	HIF-1α	97.1531	99.1256	137.298	111.192
838-07-3	T7457	5-Methyl-2'-deoxycytidine	Cc1cn(C2CC(O)C(CO)O2)c(=O)nc1N	C10H15N3O4	Free base	241.24	Metabolic Enzyme/Protease;Chromatin/Epigenetic	Endogenous Metabolite;DNA Methyltransferase	Human Endogenous Metabolite;DNA methylation	96.3039	96.4796	136.839	109.874
2064292-12-0	T5442	A1874	COc1cc(C(=O)NCCOCCOCCOCCNC(=O)CC2N=C(c3ccc(Cl)cc3)c3c(sc(C)c3C)-n3c(C)nnc32)ccc1NC(=O)C1NC(CC(C)(C)C)C(C#N)(c2ccc(Cl)cc2F)C1c1cccc(Cl)c1F	C58H62Cl3F2N9O7S	Free base	1173.59	Chromatin/Epigenetic;PROTAC	Epigenetic Reader Domain;PROTAC	BRD4;PROTAC	70.676	93.7695	94.9577	86.4677
2229039-45-4	T6828	ZL0420	Cc1cc(\N=N\c2ccc3NC(=O)CCc3c2)c(N)cc1O	C16H16N4O2	Free base	296.32	Chromatin/Epigenetic	Epigenetic Reader Domain	BRD4	92.5315	95.6098	126.1	104.747
2226521-65-7	T5091	FM381	CN(C)C(=O)C(=C\c1ccc(o1)-c1nc2cnc3[nH]ccc3c2n1C1CCCCC1)\C#N	C24H24N6O2	Free base	428.49	JAK/STAT signaling;Angiogenesis;Chromatin/Epigenetic;Stem Cells	JAK	JAK3	102.194	94.432	137.634	111.42
1206731-57-8	T7385	WT-161	ONC(=O)CCCCCCC(=O)N\N=C\c1ccc(cc1)N(c1ccccc1)c1ccccc1	C27H30N4O3	Free base	458.55	Chromatin/Epigenetic	HDAC	HDAC	101.997	94.474	141.62	112.697
1616392-22-3	T5745	GSK3326595	CC(=O)N1CCC(CC1)Nc1cc(ncn1)C(=O)NC[C@H](O)CN1CCc2ccccc2C1	C24H32N6O3	Free base	452.55	Chromatin/Epigenetic	Histone Methyltransferase	PRMT5	95.9671	99.1604	119.136	104.754
18228-17-6	T7297	KG-501	OP(O)(=O)Oc1cc2ccccc2cc1C(=O)Nc1ccc(Cl)cc1	C17H13ClNO5P	Free base	377.72	Chromatin/Epigenetic	Epigenetic Reader Domain	CREB	93.0741	99.6733	134.696	109.148
T7264	T7264	CBP/EP300-IN-1	COc1ccc2n(cc(C(=O)Nc3cc(ccc3F)C(=O)OC(C)(C)C)c2c1)C(C)=O	C23H23FN2O5	Free base	426.44	Epigenetics	Epigenetic Reader Domain	CBP/EP300	97.2986	93.2772	128.701	106.426
1906919-67-2	T7403	BAY-598	CCN(C(=O)CO)C1CN(C(=Nc2cccc(OC(F)F)c2)NC#N)N=C1c1ccc(Cl)c(Cl)c1	C22H20Cl2F2N6O3	Free base	525.34	Chromatin/Epigenetic	Histone Methyltransferase	SMYD2	99.0917	98.137	142.102	113.11
1374601-41-8	T7378	BRD9539	OC(=O)c1ccc2n(CCCc3ccccc3)c(NC(=O)c3ccccc3)nc2c1	C24H21N3O3	Free base	399.44	Chromatin/Epigenetic	Histone Methyltransferase	G9a	98.9781	95.4119	145.538	113.309
1913252-04-6	T7305	JQEZ5	CCCc1cc(C)[nH]c(=O)c1CNC(=O)c1cc(nc2n(ncc12)C(C)C)-c1ccc(nc1)N1CCN(C)CC1	C30H38N8O2	Free base	542.68	Chromatin/Epigenetic	Histone Methyltransferase	EZH2	107.128	104.417	146.97	119.505
1624117-53-8	T7157	XY1	O=C(NCC(=O)N1CCCC1)Nc1ccc2ccccc2c1	C17H19N3O2	Free base	297.35	Chromatin/Epigenetic	Histone Methyltransferase	PRMT3	100.672	97.9241	141.592	113.396
92-78-4	T7856	nAS-E	O=C(Nc1ccc(Cl)cc1)c1cc2ccccc2cc1O	C17H12ClNO2	Free base	297.74	Chromatin/Epigenetic	Epigenetic Reader Domain	CREB	97.5936	101.6	148.126	115.773
1261289-04-6	T7362	O-304	Clc1ccc(Cn2sc(NC(=O)c3ccc(Cl)cc3)nc2=O)cc1	C16H11Cl2N3O2S	Free base	380.25	PI3K/Akt/mTOR signaling	AMPK	AMPK	97.4796	97.8244	144.71	113.338
1621-56-3	T7327	7-Methoxyisoflavone	COc1ccc2c(c1)occ(-c1ccccc1)c2=O	C16H12O3	Free base	252.26	PI3K/Akt/mTOR signaling	AMPK	AMPK	107.517	101.233	150.399	119.716
879127-16-9	T5524	Aurora Kinase Inhibitor III	FC(F)(F)c1cccc(Nc2ccnc(Nc3cccc(NC(=O)C4CC4)c3)n2)c1	C21H18F3N5O	Free base	413.4	Cell Cycle/Checkpoint	Aurora Kinase	Aurora A	93.7834	102.798	126.045	107.542
1431303-72-8	T5825	ORY-1001(trans)	Cl.Cl.N[C@H]1CC[C@@H](CC1)N[C@@H]1C[C@H]1c1ccccc1	C15H24Cl2N2	Free base	303.27	Chromatin/Epigenetic	Histone Demethylase	LSD1/KDM1A	97.4896	105.769	132.038	111.766
935693-62-2	T7697	BIX-01294	COc1cc2nc(N3CCCN(C)CC3)nc(NC3CCN(Cc4ccccc4)CC3)c2cc1OC	C28H38N6O2	Free base	490.64	Chromatin/Epigenetic	Histone Methyltransferase	G9a	98.4171	94.8183	146.633	113.29
41438-38-4	T7692	2,4-DPD	CCOC(=O)c1ccnc(C(=O)OCC)c1	C11H13NO4	Free base	223.23	Angiogenesis;Chromatin/Epigenetic	HIF	HIF-PH	101.786	95.472	138.241	111.833
1425381-60-7	T14331	Gusacitinib	OC1CCN(CC1)C1=CC=C(NC2=NC(=NC3=C2C(=O)NN=C3)N2CCC(CC#N)CC2)C=C1	C24H28N8O2	Free base	460.53	Chromatin/Epigenetic;JAK/STAT signaling;Stem Cells;Angiogenesis	JAK	SYK; JAK	105.67	81.8464	151.361	112.959
3565-26-2	T7691	NSC 3852	O=Nc1ccc(O)c2ncccc12	C9H6N2O2	Free base	174.16	Chromatin/Epigenetic;DNA Damage/DNA Repair	HDAC	HDAC	97.4161	102.395	135.672	111.828
1672665-49-4	T7848	PT-2385	N#CC1=CC(F)=CC(OC2=CC=C(S(=O)(C)=O)C3=C2CC(F)(F)[C@H]3O)=C1	C17H12F3NO4S	Free base	383.34	Others	Metabolic Enzyme/Protease	HIF/HIF Prolyl-Hydroxylase	101.107	110.727	139.056	116.963
701-44-0	T8150	1-Methyl-6-oxo-1,6-dihydropyridine-3-carboxamide	CN(C=C(C=C1)C(N)=O)C1=O	C7H8N2O2	Free base	152.15	Metabolic Enzyme/Protease	Endogenous Metabolite	Human Endogenous Metabolite	95.7965	100.333	150.588	115.573
17605-67-3	T8184	Fucosterol	CC(C)/C(/CC[C@@H](C)[C@@H](CC1)[C@@](C)(CC2)[C@@H]1[C@H]1[C@H]2[C@@](C)(CC[C@@H](C2)O)C2=CC1)=C/C	C29H48O	Free base	412.7	Metabolism	PPAR	PPARα	105.296	97.3273	138.239	113.621
90-18-6	T8114	Quercetagetin	Oc(ccc(C(Oc(c(C1=O)c2O)cc(O)c2O)=C1O)c1)c1O	C15H10O8	Free base	318.23	Chromatin/Epigenetic	Pim	Pim1	96.3085	99.8269	151.975	116.037
173932-75-7	T8201	Gambogenic acid	[H][C@@]12C[C@H]3C=C4C(=O)c5c(O)c(C\C=C(/C)CC\C=C(/C)C)c(O)c(C\C=C(/C)C)c5O[C@@]14[C@@](C\C=C(\C)C(O)=O)(OC2(C)C)C3=O	C38H46O8	Free base	630.77	Chromatin/Epigenetic	Histone Methyltransferase	EZH2	102.456	94.9758	127.06	108.164
1418741-86-2	T8453	UNC1079	O=C(N1CCC(CC1)N1CCCCC1)c1ccc(cc1)C(=O)N1CCC(CC1)N1CCCCC1	C28H42N4O2	Free base	466.66	Chromatin/Epigenetic	Epigenetic Reader Domain	L3MBTL3	99.8022	92.3789	141.99	111.39
1447-88-7	TQ0201	Hispidulin	COc(c(O)c(c(OC(c(cc1)ccc1O)=C1)c2)C1=O)c2O	C16H12O6	Free base	300.27	Chromatin/Epigenetic	Pim	Pim1	102.477	99.4374	148.674	116.863
13492-01-8	T7942	Tranylcypromine (hemisulfate)	N[C@@H]1C[C@H]1c1ccccc1.N[C@@H]1C[C@H]1c1ccccc1.O=S(=O)(O)O	C18H24N2O4S	1/2H2SO4	364.46	Metabolism;Chromatin/Epigenetic	MAO;Histone Demethylase	MAO;LSD1	100.946	99.071	143.199	114.405
1422535-52-1	T13055	T-3775440 hydrochloride	Cl.Cn1cc(cn1)C(=O)Nc1ccc(cc1)[C@@H]1C[C@H]1NCC1CC1	C18H23ClN4O	HCl	346.85	Chromatin/Epigenetic	Histone Demethylase	LSD1	101.212	107.521	150.825	119.853
1628332-52-4	T5484	GSK467	O=c1[nH]c(Oc2cnn(Cc3ccccc3)c2)nc2cnccc12	C17H13N5O2	Free base	319.32	Epigenetics	Histone Demethylase	JARID1A	96.8294	97.7872	142.831	112.483
1018673-42-1	T8508	HDAC-IN-3	ONC(=O)CCc1ccc(CN[C@@H](C2CCCCC2)C(=O)OC2CCCC2)cn1	C22H33N3O4	Free base	403.52	Chromatin/Epigenetic; DNA Damage/DNA Repair	HDAC	HDAC	95.8028	98.8953	138.668	111.122
1846570-31-7	T7194	CM-272	COc1cc2c(NC3CCN(C)CC3)cc(-c3ccc(C)o3)nc2cc1OCCCN1CCCC1	C28H38N4O3	Free base	478.6	Chromatin/Epigenetic	DNA Methyltransferase	DNA methyltransferase (DNMT)	97.0194	105.699	145.37	116.029
357649-93-5	T8344	CPTH2	Clc1ccc(cc1)-c1csc(N\N=C2\CCCC2)n1	C14H14ClN3S	Free base	291.8	Chromatin/Epigenetic	Histone Acetyltransferase inhibitor	Histone Acetyltransferase inhibitor	100.321	97.9621	144.475	114.253
358721-70-7	T7679	UBCS039	c1cncc(C2Nc3ccccc3-n3cccc32)c1	C16H13N3	Free base	247.29	DNA Damage/DNA Repair;Chromatin/Epigenetic	Sirtuin	SIRT	112.825	100.429	149.286	120.847
382180-17-8	T7664	Pyroxamide	O=C(CCCCCCC(=O)Nc1cccnc1)NO	C13H19N3O3	Free base	265.31	Chromatin/Epigenetic;DNA Damage/DNA Repair	HDAC	HDAC	92.9979	98.9174	119.703	103.873
1001908-89-9	T16932	SRT 2183	O[C@@H]1CCN(CC2=CSC3=NC(=CN23)C2=CC=CC=C2NC(=O)C2=CC3=C(C=CC=C3)C=C2)C1	C27H24N4O2S	Free base	468.57	Chromatin/Epigenetic;DNA Damage/DNA Repair	Sirtuin	SIRT1	98.7244	97.1611	134.142	110.009
1320288-17-2	TQ0232	UNC 0646	COC1=C(OCCCN2CCCCC2)C=C2N=C(N=C(NC3CCN(CC3)C3CCCCC3)C2=C1)N1CCCN(CC1)C(C)C	C36H59N7O2	Free base	621.9	Chromatin/Epigenetic	Histone Methyltransferase	G9a; GLP	92.6879	101.513	147.982	114.061
1628317-18-9	TQ0058	MI-463	CC1=C2C=C(NC2=CC=C1CN1CCC(CC1)NC1=NC=NC2=C1C=C(CC(F)(F)F)S2)C#N	C24H23F3N6S	Free base	484.54	Chromatin/Epigenetic	Histone Methyltransferase	Menin-MLL	95.959	95.3929	135.705	109.019
1652591-81-5	TQ0067	GSK484 hydrochloride	Cl.COC1=CC(=CC2=C1N(C)C(=N2)C1=CC2=CC=CC=C2N1CC1CC1)C(=O)N1CC[C@@H](O)[C@@H](N)C1	C27H30ClN5O3	HCl	510.03	Epigenetics	Protein Arginine Deiminase	PAD4	96.7355	93.8439	128.271	106.284
1675821-32-5	T15216	EML 425	CC1=CC(O)=CC(C)=C1C=C1C(=O)N(CC2=CC=CC=C2)C(=O)N(CC2=CC=CC=C2)C1=O	C27H24N2O4	Free base	440.49	Chromatin/Epigenetic	Epigenetic Reader Domain	p300;CBP	95.4387	96.8192	141.524	111.261
1883548-89-7	TQ0083	NI-57	COC1=CC(=CC=C1S(=O)(=O)NC1=CC=C2N(C)C(=O)C(C)=CC2=C1)C#N	C19H17N3O4S	Free base	383.4	Chromatin/Epigenetic	Epigenetic Reader Domain	BRPF1; BRPF2; BRPF3	99.9717	90.3962	133.567	107.978
2115701-93-2	T17311	(+)-JQ1 PA	CC1=C(C)C2=C(S1)N1C(C)=NN=C1[C@H](CC(=O)NCC#C)N=C2C1=CC=C(Cl)C=C1	C22H20ClN5OS	Free base	437.95	Chromatin/Epigenetic	Epigenetic Reader Domain	BET	80.1216	87.0307	125.294	97.4821
2299226-01-8	T12345	P300/CBP-IN-3	CCN(CC)C1=CC=C(C=N1)C1=NC2=CC(=CC=C2N1CC1=NN(CC)C=C1)C(=O)NC	C24H29N7O	Free base	431.53	Chromatin/Epigenetic	Histone Acetyltransferase inhibitor	histone acetyltransferase	83.8638	92.9234	127.25	101.346
63512-50-5	T13748	L-2-Hydroxyglutaric acid disodium	[Na+].[Na+].O[C@@H](CCC([O-])=O)C([O-])=O	C5H6Na2O5	2Na+	192.08	Chromatin/Epigenetic;Metabolic Enzyme/Protease	Histone Demethylase;Mitochondrial Metabolism	Histone Demethylase;Mitochondrial Metabolism	111.641	92.6337	145.869	116.714
6953-61-3	T13996	1-Naphthohydroxamic acid	ONC(=O)C1=CC=CC2=CC=CC=C12	C11H9NO2	Free base	187.19	Chromatin/Epigenetic;DNA Damage/DNA Repair	HDAC	HDAC8;HDAC1;HDAC6	89.4548	93.6128	97.8907	93.6528
916489-36-6	T16154	MS417	COC(=O)C[C@@H]1N=C(C2=C(SC(C)=C2C)N2C(C)=NN=C12)C1=CC=C(Cl)C=C1	C20H19ClN4O2S	Free base	414.91	Chromatin/Epigenetic	Epigenetic Reader Domain	BRD4	77.9891	84.6507	95.3942	86.0114
932749-62-7	T11563	Histone Acetyltransferase Inhibitor II	OC1=C(Br)C=C(\\C=C2/CCC\\C(=C/C3=CC(Br)=C(O)C=C3)C2=O)C=C1	C20H16Br2O3	Free base	464.15	Chromatin/Epigenetic	Epigenetic Reader Domain	p300	98.3678	95.5678	121.917	105.284
1104546-89-5	T7896	BYK204165	Cn1cccc1C=C1C(=O)NC(=O)c2ccccc21	C15H12N2O2	Free base	252	DNA Damage/DNA Repair	PARP	PARP	97.0497	96.9727	131.01	108.344
874590-32-6	T7802	M1001	O=S1(=O)N=C(Nc2ccccc2N2CCCC2)c2ccccc21	C17H17N3O2S	Free base	327.4	Angiogenesis ;Chromatin/Epigenetic	HIF	HIF-2α	101.491	90.6035	127.651	106.582
1154097-71-8	T7880	IOX4	CC(C)(C)OC(=O)c1ccc(-n2[nH]cc(-n3ccnn3)c2=O)nc1	C15H16N6O3	Free base	328.33	Chromatin/Epigenetic;Metabolism	HIF/HIF Prolyl-Hydroxylase	PHD2	102.027	93.6294	131.749	109.135
1609392-27-9	T14687	BMS-986165	[2H]C([2H])([2H])NC(=O)C1=NN=C(NC(=O)C2CC2)C=C1NC1=CC=CC(C2=NN(C)C=N2)=C1OC	C20H19D3N8O3	Free base	425.46	Chromatin/Epigenetic;JAK/STAT signaling;Stem Cells;Angiogenesis;Tyrosine Kinase/Adaptors	JAK;Tyrosine Kinases	Tyk2 JH2;JAK1 JH2	96.9008	101.483	122.744	107.042
1550053-02-5	T8233	BRD3308	CC(=O)Nc1ccc(cc1)C(=O)Nc1ccc(F)cc1N	C15H14FN3O2	Free base	287.29	Chromatin/Epigenetic; DNA Damage/DNA Repair	HDAC	HDAC3	96.9355	98.3816	132.791	109.369
3543-75-7	T0095	Bendamustine hydrochloride	Cl.Cn1c(CCCC(=O)O)nc2c1ccc(c2)N(CCCl)CCCl	C16H21Cl2N3O2·HCl	HCl	394.72	DNA Damage/DNA Repair	DNA/RNA Synthesis inhibitor	DNA synthesis	97.3856	91.6079	126.681	105.225
41575-94-4	T1058	Carboplatin	C1(C(=O)[O-])(C(=O)[O-])CCC1.[Pt+2].N.N	C6H12N2O4Pt	Free base	371.25	DNA Damage/DNA Repair	DNA/RNA Synthesis inhibitor	DNA synthesis	101.933	98.2391	135.17	111.781
70458-96-7	T1306	Norfloxacin	CCn1cc(C(=O)O)c(=O)c2cc(F)c(cc12)N1CCNCC1	C16H18FN3O3	Free base	319.34	DNA Damage/DNA Repair	DNA gyrase inhibitor; Topoisomerase inhibitor	DNA gyrase; Topo II	90.3718	84.1932	74.6897	83.0849
66-84-2	T2941	Glucosamine hydrochloride	Cl.O[C@H]1[C@H](O)[C@@H](CO)OC(O)[C@@H]1N	C6H13NO5·HCl	HCl	215.63	Autophagy; Metabolic Enzyme/Protease	Autophagy; HIF/HIF Prolyl-Hydroxylase	Autophagy; HIF/HIF Prolyl-Hydroxylase	94.5524	95.3232	94.2177	94.6978
1622921-15-6	T6133	Remodelin hydrobromide	C1CCC(=NNc2nc(cs2)c2ccc(cc2)C#N)C1.Br	C15H15BrN4S	HBr	363.28	Endocrinology/Hormones	RAAS inhibitor	acetyl-transferase NAT10	92.1941	92.0512	96.2942	93.5132
890190-22-4	T3201	WDR5-0103	COC(=O)c1ccc(N2CCN(C)CC2)c(NC(=O)c2cccc(OC)c2)c1	C21H25N3O4	Free base	383.44	Angiogenesis; Chromatin/Epigenetic; JAK/STAT signaling; Stem Cells	JAK inhibitor	WDR5	94.4304	91.9681	104.164	96.8543
133052-90-1	T6513	Bisindolylmaleimide I	CN(C)CCCn1cc(c2ccccc12)C1=C(C(=O)NC1=O)c1c[nH]c2ccccc12	C25H24N4O2	Free base	412.48	Angiogenesis; Cytoskeletal Signaling	PDGFR inhibitor; PKC inhibitor	PDGFR; PKCα; PKCβ1; PKCβ2; PKCγ	96.7647	90.742	102.078	96.5281
170364-57-5	T6280	Enzastaurin	Cn1cc(c2ccccc12)C1=C(C(=O)NC1=O)c1cn(C2CCN(Cc3ncccc3)CC2)c2ccccc12	C32H29N5O2	Free base	515.61	Cytoskeletal Signaling	PKC inhibitor	PKCα; PKCβ; PKCγ; PKCε	98.5659	96.0696	107.267	100.634
T3576	T3576	KDM5-inhibitor	CCCc1c(nc2c(c[nH]n2c1=O)C#N)-c1ccccc1	C16H14N4O	Free base	278.31	Chromatin/Epigenetic	Histone Demethylase inhibitor	KDM5	96.0268	97.3661	102.914	98.7688
2034-69-7	T4S1335	Daphnoretin	COc1cc2cc(Oc3ccc4ccc(=O)oc4c3)c(=O)oc2cc1O	C19H12O7	Free base	352.29	Proteases/Proteasome;Microbiology&virology	Caspase	Caspase-3	92.6718	92.1691	115.385	100.075
30220-46-3	T5S2017	Ingenol	C[C@@H]1C[C@@H]2[C@H]([C@@H]3C=C(CO)[C@@H](O)[C@]4(O)[C@@H](O)C(C)=C[C@@]14C3=O)C2(C)C	C20H28O5	Free base	348.43	Cytoskeletal Signaling	PKC	PKC	97.8704	94.4399	95.1486	95.8196
1821908-49-9	T4013	SGC2085 HCl	C(=O)([C@H](C)N)NCc1cc(c(cc1)Oc1cc(cc(c1)C)C)C.Cl	C19H24N2O2·HCl	HCl	348.87	Chromatin/Epigenetic	Histone Methyltransferase inhibitor	Coactivator Associated Arginine Methyltransferase 1 (CARM1)	99.9984	94.8475	114.313	103.053
796-42-9	T4100	AS8351	O=C(c1ccncc1)N/N=C/c1c2ccccc2ccc1O	C22H34N8O6S2	Free base	570.69	Chromatin/Epigenetic	histone demethylase	histone demethylase	97.4965	95.4578	98.3809	97.1117
950762-95-5	T6325	PCI34051	COc1ccc(Cn2ccc3c2cc(cc3)C(=O)NO)cc1	C17H16N2O3	Free base	296.32	Chromatin/Epigenetic; DNA Damage/DNA Repair; NF-Κb	HDAC inhibitor	HDAC1; HDAC10; HDAC2; HDAC6; HDAC8	101.924	103.321	114.532	106.592
16611-84-0	T6389	Anacardic Acid	CCCCCCCCCCCCCCCC1=CC=CC(O)=C1C(O)=O	C22H36O3	Free base	348.52	Chromatin/Epigenetic	Epigenetic Reader Domain	PCAF(p300/CBP-associated factor);p300 histone acetylatransferase;p300/CBP	96.6645	99.7358	126.25	107.55
50-07-7	T6890	Mitomycin C	CO[C@]12[C@H]3N[C@H]3CN1C1=C([C@H]2COC(N)=O)C(=O)C(N)=C(C)C1=O	C15H18N4O5	Free base	334.37	DNA Damage/DNA Repair	DNA/RNA Synthesis inhibitor	DNA synthesis	91.6997	93.263	116.185	100.383
1797406-69-9	T5436	MZ 1	CC1=C(SC2=C1C(=NC(C3=NN=C(N32)C)CC(=O)NCCOCCOCCOCC(=O)NC(C(=O)N4CC(CC4C(=O)NCC5=CC=C(C=C5)C6=C(N=CS6)C)O)C(C)(C)C)C7=CC=C(C=C7)Cl)C	C49H60ClN9O8S2	Free base	1002.64	Chromatin/Epigenetic	Epigenetic Reader Domain	BRD4	95.1702	95.18	107.935	99.4285
1949837-12-0	T5435	ARV-771	CC1=C(SC2=C1C(=NC(C3=NN=C(N32)C)CC(=O)NCCOCCCOCC(=O)NC(C(=O)N4CC(CC4C(=O)NC(C)C5=CC=C(C=C5)C6=C(N=CS6)C)O)C(C)(C)C)C7=CC=C(C=C7)Cl)C	C49H60ClN9O7S2	Free base	986.64	Chromatin/Epigenetic	Epigenetic Reader Domain	BET	94.0728	103.036	110.532	102.547
58-61-7	T0853	Adenosine	OC[C@@H]1[C@@H](O)[C@@H](O)[C@@H](O1)n1cnc2c(N)ncnc12	C10H13N5O4	Free base	267.24	DNA Damage/DNA Repair	Nucleoside Antimetabolite/Analog antagonist	Nucleoside	92.505	99.9282	106.972	99.8016
344458-15-7	T2124	PJ34 hydrochloride	Cl.CN(C)CC(=O)Nc1ccc2[nH]c(=O)c3ccccc3c2c1	C17H18ClN3O2	HCl	331.8	Chromatin/Epigenetic; DNA Damage/DNA Repair	PARP inhibitor	PARP	93.6771	105.791	115.88	105.116
1187594-09-7	T2485	Baricitinib	CCS(=O)(=O)N1CC(C1)(CC#N)n1cc(cn1)c1c2cc[nH]c2ncn1	C16H17N7O2S	Free base	371.42	Angiogenesis; Cell Cycle/Checkpoint; Proteases/Proteasome; Chromatin/Epigenetic; JAK/STAT signaling; Stem Cells	Chk inhibitor; JAK inhibitor; Tyrosine Kinases inhibitor	Chk2; JAK1; JAK2; JAK3; Tyk2	94.264	100.565	95.5036	96.7776
1320288-19-4	T2354	UNC0631	COc1cc2c(NC3CCN(CC4CCCCC4)CC3)nc(nc2cc1OCCCN1CCCCC1)N1CCCN(CC1)C(C)C	C37H61N7O2	Free base	635.93	Chromatin/Epigenetic	Histone Methyltransferase inhibitor	G9a	91.3046	104.319	90.9648	95.5293
1187075-34-8	T4370	Resminostat hydrochloride	O=C(NO)/C=C/C1=CN(S(=O)(C2=CC=C(CN(C)C)C=C2)=O)C=C1.Cl	C16H20ClN3O4S	HCl	385.86	Chromatin/Epigenetic;DNA Damage/DNA Repair;NF-Κb	HDAC	HDAC1;HDAC3;HDAC6;HDAC8	99.9727	101.872	132.322	111.389
1816294-67-3	T4389	SR4370	Fc1c(cccc1F)c2ccc(cc2)C(=O)NNCCCC	C17H18F2N2O	Free base	304.34	NF-Κb	HDAC inhibitor	HDAC1; HDAC2; HDAC3	105.375	95.2623	131.126	110.588
2147701-33-3	T4247	I-CBP112 hydrochloride	Cl.CCC(=O)N1CCOc2c(C1)cc(cc2OC[C@H]1CCCN(C)C1)-c1ccc(OC)c(OC)c1	C27H36N2O5HCl	HCl	505	Chromatin/Epigenetic	Epigenetic Reader Domain inhibitor	CBP/p300, Leukemia cell; CBP/p300, Prostate cancer cell	101.811	95.7989	136.114	111.241
1797983-09-5	T4383	GSK-J4 Hydrochloride	Cl.CCOC(=O)CCNc1cc(nc(n1)-c1ccccn1)N1CCc2ccccc2CC1	C24H28ClN5O2	HCl	453.97	Chromatin/Epigenetic	histone demethylase	JMJD3	98.862	95.7958	135.497	110.051
432529-82-3	T5322	BCI121	NC(=O)C1CCN(CC(=O)Nc2ccc(Br)cc2)CC1	C14H18BrN3O2	Free base	340.22	Chromatin/Epigenetic	Histone Methyltransferase	SMYD3	91.2771	102.067	142.903	112.082
103-26-4	T5552	Methyl cinnamate	COC(=O)\C=C\c1ccccc1	C10H10O2	Free base	162.19	Proteases/Proteasome	Tyrosinase	Tyrosinase	97.6234	96.9324	137.068	110.541
123-78-4	T5891	D-ERYTHRO-SPHINGOSINE	CCCCCCCCCCCCC\C=C\C(O)C(N)CO	C18H37NO2	Free base	299.49	Cytoskeletal Signaling;Metabolism;Metabolic Enzyme/Protease	PKC;PPAR;Endogenous Metabolite	PKC;PP2A;Human Endogenous Metabolite	95.5312	98.5755	124.479	106.195
1821-12-1	T5886	Benzenebutyric acid	OC(=O)CCCc1ccccc1	C10H12O2	Free base	164.2	Chromatin/Epigenetic	HDAC	HDAC	94.4849	92.8102	129.888	105.728
1874276-76-2	T5600	LXS196	CC1(N)CCN(CC1)c1cccnc1NC(=O)c1nc(cnc1N)-c1ncccc1C(F)(F)F	C22H23F3N8O	Free base	472.47	Cytoskeletal Signaling	PKC	PKC	97.2677	105.185	127.87	110.108
330461-64-8	T5618	AK-1	O=C(Nc1cccc([N+](=O)[O-])c1)c1cccc(S(=O)(=O)N2CCCCCC2)c1	C19H21N3O5S	Free base	403.45	Chromatin/Epigenetic;DNA Damage/DNA Repair	Sirtuin	SIRT2	100.718	99.1311	108.566	102.805
10356-76-0	T7718	2'-DEOXY-5-FLUOROCYTIDINE	Nc1nc(=O)n(C2CC(O)C(CO)O2)cc1F	C9H12FN3O4	Free base	245.21	Chromatin/Epigenetic	DNA Methyltransferase	DNA methyltransferase (DNMT)	98.9357	91.4639	145.796	112.065
23111-00-4	T6220	Nicotinamide riboside chloride	[Cl-].NC(=O)c1ccc[n+](c1)[C@@H]1O[C@H](CO)[C@@H](O)[C@H]1O	C11H15ClN2O5	Free base	290.7	Chromatin/Epigenetic	Sirtuin	SIRT1/3	100.316	100.771	146.627	115.905
1627929-55-8	TQ0253	PLX51107	C[C@H](N1C=C(C2=C1C=C(C=N2)C1=C(C)ON=C1C)C1=CC=C(C=C1)C(O)=O)C1=CC=CC=N1	C26H22N4O3	Free base	438.48	Chromatin/Epigenetic	Epigenetic Reader Domain	BET	101.597	101.678	136.277	113.184
1268524-71-5	T19618	(R)-(-)-JQ1 Enantiomer	CC1=C(C)C2=C(S1)N1C(C)=NN=C1[C@@H](CC(=O)OC(C)(C)C)N=C2C1=CC=C(Cl)C=C1	C23H25ClN4O2S	Free base	456.99	Chromatin/Epigenetic	Epigenetic Reader Domain	BET bromodomain	96.6238	92.6963	142.755	110.692
84468-24-6	T7648	HA-100	O=S(=O)(c1cccc2cnccc12)N1CCNCC1	C13H15N3O2S	Free base	277.34	GPCR/G Protein;Cytoskeletal Signaling	PKA	PKA	96.1855	105.701	134.733	112.207
1341-23-7	T13795	Nicotinamide riboside	NC(=O)c1ccc[n+](c1)[C@@H]1O[C@H](CO)[C@@H](O)[C@H]1O	C11H15N2O5	Free base	255.25	Chromatin/Epigenetic;DNA Damage/DNA Repair	Sirtuin	SIRT1;SIRT3	107.265	104.54	137.374	116.393
2360851-29-0	T22414	RBN012759	O[C@H]1CC[C@@H](CC1)SCc1nc2cc(OCC3CC3)cc(F)c2c(=O)[nH]1	C19H23FN2O3S	Free base	378.46	Chromatin/Epigenetic; DNA Damage/DNA Repair	PARP	PARP14	97.4537	98.3808	142.086	112.64
1375466-18-4	TQ0074	ACY-775	ONC(=O)c1cnc(NC2(CCCCC2)c2cccc(F)c2)nc1	C17H19FN4O2	Free base	330.36	Chromatin/Epigenetic	HDAC	HDAC6	99.058	96.4369	138.647	111.381
2140301-96-6	T12427	PF-06700841 (P-Tosylate)	Cc1ccc(cc1)S(O)(=O)=O.Cn1cc(Nc2nccc(n2)N2CC3CCC(C2)N3C(=O)[C@@H]2CC2(F)F)cn1	C25H29F2N7O4S	Free base	561.60	Angiogenesis;Chromatin/Epigenetic;JAK/STAT signaling;Stem Cells	JAK	JAK1;JAK2;JAK3	100.933	99.8546	131.796	110.861
1742-95-6	T21524	4-amino-1,8-Naphthalimide	Nc1ccc2C(=O)NC(=O)c3cccc1c23	C12H8N2O2	Free base	212.2	Chromatin/Epigenetic; DNA Damage/DNA Repair	PARP	PARP	97.2478	100.067	128.439	108.584
1357248-83-9	T11850	LIN28 inhibitor LI71	O=C(O)C1=CC=C([C@@H]2NC3=C(C=CC=C3OCC)[C@@]4([H])[C@]2([H])CC=C4)C=C1	C21H21NO3	Free base	335.4	Epigenetics	MicroRNA	LIN28	97.6498	95.6454	133.835	109.043
1370888-71-3	T19935	XD14	CCN(CC)S(=O)(=O)c1ccc(O)c(NC(=O)c2[nH]c(C)c(C(C)=O)c2CC)c1	C20H27N3O5S	Free base	421.51	Chromatin/Epigenetic; Epigenetics	Epigenetic Reader Domain	BET bromodomain	108.308	98.3808	144.706	117.132
2081072-29-7	T8658	NEO2734	Cc1cc(cn(C)c1=O)-c1ccc2nc(C3CCOCC3)n(CCOC(F)(F)F)c2c1	C22H24F3N3O3	Free base	435.44	Chromatin/Epigenetic; Epigenetics	Epigenetic Reader Domain	p300/CBP;BET bromodomain	96.3768	101.299	148.292	115.323
T8685	T8685	SP-146	Cn1cc(cn1)c2ccc5c(c2)ncnc5Nc4cccc(NC(=O)Nc3cccc(F)c3)c4	C25H20FN7O	Free base	453.47	Cell Cycle/Checkpoint; Chromatin/Epigenetic	Aurora Kinase	Aurora B	95.5479	98.2637	135.797	109.87
10605-03-5	T10990	Dehydrocorydaline chloride	[Cl-].COc1cc2CC[n+]3cc4c(OC)c(OC)ccc4c(C)c3-c2cc1OC	C22H24ClNO4	Free base	401.88	MAPK; Apoptosis; Proteases/Proteasome; Chromatin/Epigenetic; DNA Damage/DNA Repair	p38 MAPK; BCL; Caspase; PARP	p38 MAPK;Bax;Bcl-2;caspase-7;caspase-8;PARP	100.531	105.238	143.601	116.456
939681-36-4	T8742	JAK2 inhibitor G5-7	Fc3ccccc3/C=C2\CN(C\C(=C/c1ccccc1F)C2=O)C(=O)OCC	C24H23F2NO3	Free base	411.4	Angiogenesis; Chromatin/Epigenetic; JAK/STAT signaling; Stem Cells	JAK	JAK2	100.749	97.074	136.912	111.578
2222941-37-7	T10717	CBP-IN-1	O=C1N(C2=CC=C(F)C(F)=C2)[C@H](C3=NC4=CC(C5=C(C)ON=C5C)=CC=C4N3[C@H]6CC[C@H](OC)CC6)CCC1	C30H32F2N4O3	Free base	534.6	Chromatin/Epigenetic	Epigenetic Reader Domain	p300/CBP	102.128	98.7583	147.272	116.053
1883545-52-5	T8768	MM-102 TFA	OC(=O)C(F)(F)F.CCC(CC)(NC(=O)C(C)C)C(=O)N[C@@H](CCCNC(N)=N)C(=O)NC1(CCCC1)C(=O)NC(c1ccc(F)cc1)c1ccc(F)cc1	C37H50F5N7O6	Free base	783.83	Chromatin/Epigenetic	Histone Methyltransferase	MLL1	98.9395	91.4354	145.654	112.01
2055397-88-9	T12098	MOZ-IN-2	Fc1ccc(cc1C(=O)NNS(=O)(=O)c1ccccc1)-c1ccnnc1	C17H13FN4O3S	Free base	372.37	Chromatin/Epigenetic	Histone Acetyltransferase inhibitor	MOZ	98.4697	101.495	132.855	110.94
1011301-29-3	T8480	Tenovin-6 Hydrochloride	Cl.CN(C)CCCCC(=O)NC1=CC=C(NC(=S)NC(=O)C2=CC=C(C=C2)C(C)(C)C)C=C1	C25H35ClN4O2S	HCl	491.09	DNA Damage/DNA Repair;Chromatin/Epigenetic;Apoptosis	Sirtuin;HDAC;p53	SIRT1;SIRT2;SIRT3;HDAC8;p53	101.223	99.9677	130.596	110.595
1616287-82-1	T12428L	PF-06726304	O=C1N(CC2=C(C)C=C(C)NC2=O)CCC3=C1C(Cl)=C(C4=C(C)ON=C4C)C=C3Cl	C22H21Cl2N3O3	free base	446.33	Chromatin/Epigenetic	Histone Methyltransferase	EZH2 WT;EZH2 Y641N	102.316	99.4477	144.204	115.323
1859053-21-6	T16807	Rucaparib Camsylate	CC1(C)[C@@H]2CC[C@@]1(CS(O)(=O)=O)C(=O)C2.CNCc1ccc(cc1)-c1[nH]c2cc(F)cc3C(=O)NCCc1c23	C29H34FN3O5S	camsylate	555.66	Chromatin/Epigenetic; DNA Damage/DNA Repair	PARP	PARP1	104.738	94.3624	157.398	118.833
2565705-02-2	T8881	Dot1L-IN-4	ClC1=C([C@H](NC2=C(NC3=NC(OC)=NC(N4CCNCC4)=N3)C=C(S(C)(=O)=O)C=C2)C5=C6OC(F)(OC6=CC=C5)F)N=CC=C1	C28H27ClF2N8O5S	free base	661.08	Chromatin/Epigenetic	Histone Methyltransferase	DOT1L	101.155	104.258	144.528	116.647
1825345-33-2	T22264	AZ9482	O=C1NN=C(CC2=CC=CC(C(N3CCN(C4=NC=CC=C4C#N)CC3)=O)=C2)C5=CC=CC=C51	C26H22N6O2	free base	450.5	Chromatin/Epigenetic; DNA Damage/DNA Repair	PARP	PARP	100.77	96.858	132.724	110.117
890643-16-0	T15080	DC-05	OC(CN1C2=C(C3=C1C=CC=C3)C=CC=C2)CNCCC4=CNC5=C4C=CC=C5	C25H25N3O	free base	383.49	Chromatin/Epigenetic	DNA Methyltransferase;Histone Methyltransferase	DNMT1;PRMT1	100.626	96.6625	153.131	116.806
1549811-53-1	T8861	GSK199	CCN1C(=CC2=C1N=CC=C2)C3=NC4=C(N3C)C(=CC(=C4)C(=O)N5CCC[C@H](C5)N)OC.Cl	C24H29ClN6O2	free base	469	Chromatin/Epigenetic	PAD	PAD4	103.287	95.5172	131.967	110.257
82419-36-1	T0902	Ofloxacin	CC1COc2c3n1cc(C(=O)O)c(=O)c3cc(F)c2N1CCN(C)CC1	C18H20FN3O4	Free base	361.37	DNA Damage/DNA Repair	Topoisomerase inhibitor	Topo	103.085	98.0579	130.865	110.669
14698-29-4	T1233	Oxolinic acid	c12c(cc3c(c2)OCO3)c(=O)c(cn1CC)C(=O)O	C13H11NO5	Free base	261.24	GPCR/G Protein; DNA Damage/DNA Repair; Microbiology&Virology; Neuroscience	Antibacterial inhibitor; DNA/RNA Synthesis inhibitor; Dopamine Receptor inhibitor	bacterial DNA gyrase; DNA synthesis; dopamine uptake	94.7499	94.4684	121.388	103.535
747-36-4	T0951	Hydroxychloroquine sulfate	OS(=O)(=O)O.CCN(CCO)CCCC(C)Nc1c2ccc(Cl)cc2ncc1	C18H26ClN3O·H2SO4	H2SO4	433.95	DNA Damage/DNA Repair; Immunology/Inflammation	DNA Alkylation inhibitor; TLR antagonist	DNA; TLR9	99.4675	96.4226	112.406	102.765
304-20-1	T1613	Hydralazine hydrochloride	Cl.NNc1nncc2ccccc12	C8H9ClN4	HCl	196.64	Metabolism	MAO inhibitor	MAO	107.934	94.0188	114.646	105.533
95734-82-0	T2410	Nedaplatin	N.N.[Pt++].[O-]CC([O-])=O	C2H8N2O3Pt	Free base	303.18	DNA Damage/DNA Repair	DNA/RNA Synthesis inhibitor	DNA synthesis	92.7985	84.6649	98.6327	92.032
1811-28-5	T0438	Proflavine Hemisulfate	OS(O)(=O)=O.Nc1ccc2cc3ccc(N)cc3nc2c1.Nc1ccc2cc3ccc(N)cc3nc2c1	C26H24N604S	1/2H2SO4	516.57	DNA Damage/DNA Repair; Others	DNA; Others; Thrombin inhibitor	DNA mutation; LfrR; QacR; Thrombin	97.5429	95.199	104.185	98.9756
