# Supplementary material for: Identification of targetable epigenetic vulnerabilities for uveal melanoma
Source: Cell Death Dis. 2025 Dec 12;17(1):89. doi: 10.1038/s41419-025-08295-4 (PMC12830624; doi:10.1038/s41419-025-08295-4)
Supplement: Supplementary file 11 — Supplementary Data 2 [file 41419_2025_8295_MOESM11_ESM.xlsx]

## Sheet: Supplement2
genes	BRD-K68202742 (trichostatin A)	BRD-A19037878 (trichostatin A)	vorinostat	panobinostat	dacinostat	romidepsin	belinostat	entinostat	mocetinostat
AARS	7	0	0	53	0	8	0	0	0
ABCF1	0	20	0	65	0	13	0	0	0
ABL1	0	-18	-72	-77	-17	-11	-23	-51	-14
ACAA1	8	0	0	81	14	6	23	0	0
ACAT2	-7	-21	-82	-64	-14	-11	-19	-87	-15
ACLY	6	0	0	64	0	0	0	0	0
ADAM10	8	0	89	45	12	5	20	68	0
ADH5	-8	-29	-46	-92	-15	-11	-15	0	0
PARP1	0	-13	0	0	0	0	0	0	0
ADRB2	10	19	75	86	18	14	19	81	20
AGL	0	12	0	38	9	7	14	0	0
AKT1	-8	-26	-83	-87	-15	-14	-23	-85	-25
ALAS1	10	31	54	94	17	14	20	76	20
ALDOA	7	0	0	63	9	8	17	-70	-16
ALDOC	10	19	65	98	14	14	20	49	13
SLC25A4	12	24	47	100	18	14	0	74	17
ANXA7	-5	-21	-49	-77	-15	-12	-13	-69	-13
APBB2	8	19	42	73	8	8	0	48	12
BIRC2	0	0	0	0	0	5	0	0	0
BIRC5	-10	-24	-61	-98	-15	-13	-28	-73	-17
APOE	7	21	0	56	9	12	11	0	0
APP	-5	0	0	0	0	0	0	0	0
FAS	-10	-27	-49	-86	-12	-14	-18	-38	0
RHOA	6	0	44	64	9	0	16	0	0
ARHGAP1	-7	-19	-90	-65	-17	-12	-20	-104	-24
ASAH1	9	15	56	69	15	11	21	44	12
ATF1	-11	-26	-96	-96	-23	-14	-28	-77	-23
ATP1B1	0	0	65	0	13	0	16	67	0
ALDH7A1	11	28	46	39	13	10	16	0	0
ATP6V0B	8	0	64	72	15	9	22	0	0
BAD	0	0	0	0	0	0	0	0	0
BAX	0	0	0	0	0	0	0	0	0
CCND1	-10	-18	-42	-85	-17	-11	-17	-49	-13
BCL2	0	0	0	0	0	0	0	0	0
BDH1	-10	-23	-54	-83	-12	-11	-16	-84	-13
BID	0	0	-44	0	0	0	0	0	0
BLMH	0	0	0	0	0	-6	-11	0	0
BLVRA	8	0	88	70	17	7	20	93	18
BMP4	9	22	54	0	8	5	14	51	10
BNIP3	0	0	0	55	0	0	0	0	0
BNIP3L	0	18	88	66	0	8	17	35	10
BPHL	10	29	78	96	15	8	18	41	12
BRCA1	-6	-28	-46	-45	0	-8	-13	-81	-21
BTK	0	0	0	41	0	5	0	0	0
BUB1B	0	0	0	-32	0	0	-10	0	-10
C5	0	12	0	0	0	10	0	0	0
DDR1	0	0	0	-41	0	0	0	0	0
CALM3	7	25	70	73	13	12	16	0	0
CALU	9	18	72	82	17	10	15	77	21
CAPN1	0	0	0	0	0	0	0	0	0
CAST	6	26	57	54	13	9	15	61	17
CASP2	0	0	0	0	0	0	0	-58	0
CASP3	0	0	0	0	0	0	0	0	0
CASP7	-7	-18	0	-64	0	-9	-12	0	0
CASP10	6	25	0	54	8	14	0	0	0
CAT	0	12	48	70	0	7	0	64	11
CBLB	0	13	51	71	13	14	18	42	16
CBR1	10	17	82	83	16	13	23	78	18
CBR3	-6	-15	-48	-75	-13	-11	-20	-49	0
CCNA2	-13	-30	-72	-97	-18	-14	-26	-92	-24
CCNB1	-8	0	-67	-88	-13	-11	-12	-52	-10
CCND3	8	17	80	86	21	9	25	0	0
CCNF	0	0	0	0	0	0	-11	0	-13
CCNH	11	16	75	60	14	12	22	61	23
SCARB1	0	0	0	0	0	7	0	0	0
CD40	0	25	0	41	11	12	12	0	0
CD44	0	0	0	-43	0	0	0	0	12
CD58	0	-20	-42	-66	-12	-11	-14	38	0
ADGRE5	-8	-20	0	-60	-10	-10	-18	64	0
CDK1	-7	-23	-49	-89	-13	-12	-22	0	0
CDC20	-10	-18	0	-74	0	-10	-12	0	-14
CDC25A	-9	-26	-66	-67	-10	-10	-19	-74	-21
CDC25B	-7	-18	-44	-70	-10	-13	-13	0	-14
CDC42	0	0	0	-41	-9	-10	-13	0	0
CDH3	0	0	0	0	0	0	0	0	13
CDK2	0	0	0	0	0	0	14	-45	0
CDK4	-13	-29	-62	-102	-20	-13	-24	-79	-24
CDK6	-8	-20	0	-67	-15	-13	0	-45	0
CDK7	0	13	0	65	0	9	11	-80	-16
CDKN1A	6	17	75	89	17	13	16	86	24
CDKN1B	-9	-27	0	-94	-15	-12	-11	-77	-21
CDKN2A	0	0	0	-51	0	0	0	0	0
CEBPA	5	0	0	51	0	0	0	77	15
CEBPD	0	0	0	-31	-9	0	0	0	0
CENPE	0	0	0	-31	0	0	0	0	0
CETN3	5	13	64	50	0	5	16	0	0
CHEK1	0	-18	-68	-89	-17	-11	-16	-65	-13
CHN1	0	0	0	0	0	0	0	0	0
CIRBP	0	0	0	0	0	0	-19	0	0
CLTB	5	12	48	44	14	7	15	0	0
CLTC	0	0	59	42	0	0	18	0	0
COL1A1	7	21	54	35	8	7	13	81	14
COL4A1	0	0	0	-63	-12	-10	-13	0	0
CREB1	0	0	0	-32	0	-6	0	36	0
CRK	7	21	61	93	16	13	22	0	0
CRKL	7	0	0	33	0	8	0	0	0
CRYZ	-7	-17	0	-85	0	-11	0	0	0
CSK	-7	-26	-51	-46	-9	-6	-15	-60	-19
CSNK1A1	0	-18	0	-38	-9	-6	0	0	-11
CSNK1E	0	0	0	-38	0	-6	0	43	10
CSNK2A2	10	28	64	87	19	14	19	0	0
CSRP1	9	0	66	44	8	0	14	70	11
CTNND1	0	24	0	0	0	9	0	0	0
CTSD	0	24	0	42	0	7	10	0	0
CTSL	-7	-12	0	-51	-8	-8	-17	43	12
CYB561	0	0	0	-36	0	0	0	0	10
DAG1	0	0	0	41	8	7	0	0	0
DAXX	0	0	0	0	0	7	0	0	0
DCK	-9	-26	-58	-80	-10	-10	-18	-45	-18
DCTD	-11	-21	-73	-99	-17	-13	-29	-56	-19
DDB2	-5	-23	0	-63	-9	-9	-16	0	0
GADD45A	8	25	0	55	12	13	13	48	13
DDX10	6	0	0	51	0	0	0	0	-10
DECR1	-10	-20	0	-89	-11	-11	0	-47	-11
DFFA	10	22	72	82	17	13	21	72	19
DFFB	0	0	0	52	0	5	0	0	0
DLD	8	15	57	83	10	9	17	0	0
DNM1	0	17	61	74	16	0	19	69	0
DNMT1	-6	-14	-57	-55	-12	0	-20	0	0
DNMT3A	0	22	0	49	0	0	0	0	0
DPH2	0	-12	-69	-54	0	0	0	-81	-24
DSG2	0	0	0	-72	-10	-10	0	37	16
TSC22D3	-5	0	0	0	0	-6	0	0	0
DUSP3	-9	-19	-49	-60	-12	-7	-18	0	-11
DUSP4	-5	0	0	-33	0	0	0	36	0
DUSP6	0	0	0	0	0	0	11	73	16
TOR1A	-6	0	-50	-56	-12	0	-16	-59	-17
E2F2	0	0	0	0	0	0	0	0	0
ECH1	-8	-27	-71	-81	-15	-7	-17	39	0
EDN1	6	12	0	0	0	0	0	42	0
EGF	6	17	0	41	0	5	0	0	0
EGFR	-8	0	0	-71	0	-11	0	0	0
EGR1	8	24	55	93	13	14	15	36	0
EIF4EBP1	-7	-21	0	-54	0	-7	0	0	0
EIF4G1	-6	-23	-62	-61	-15	-11	-12	0	0
EIF5	-7	-20	-67	-93	-17	-13	-25	-73	-11
ELAVL1	0	0	0	0	0	0	0	0	-12
CTTN	0	0	0	0	0	0	0	0	0
EPB41L2	9	20	86	46	13	7	20	81	16
EPHA3	5	0	0	45	12	10	0	36	11
EPHB2	0	12	0	0	0	0	0	51	13
EPRS	0	-28	0	-37	-8	-11	0	0	0
NR2F6	-8	-16	-50	-87	-13	-8	0	-45	0
ERBB2	-10	0	-49	-89	-14	-9	-19	-42	-10
ERBB3	0	0	0	0	0	0	0	0	0
ETFB	0	0	0	31	10	6	13	0	0
ETS1	0	0	0	0	0	0	0	0	0
ETV1	0	0	0	-43	0	-8	11	0	0
EXT1	0	27	0	64	8	13	14	48	11
EZH2	-10	-16	0	0	0	0	-10	0	0
FAH	6	0	0	0	0	0	15	0	0
PTK2B	7	21	0	63	13	11	22	51	13
FAT1	6	0	0	-36	0	0	0	69	15
FDFT1	5	0	0	63	14	7	14	0	0
FGFR2	5	22	0	43	10	11	0	0	0
FGFR4	12	20	60	79	18	11	11	58	16
FHL2	-6	0	0	-83	-12	-14	-15	0	0
FKBP4	0	0	0	0	0	0	0	0	0
FOXO3	0	12	0	0	0	0	0	0	0
FOS	12	30	55	100	14	12	20	47	0
FPGS	-6	-23	-62	-72	-18	-12	-18	-47	0
FUT1	6	21	0	57	11	14	0	47	0
FYN	7	16	88	83	17	8	20	80	26
SLC37A4	8	0	51	63	0	7	0	53	17
GAA	0	0	0	53	0	8	0	0	0
GABPB1	-12	-27	-47	-93	-12	-11	-14	-63	-16
GALE	8	0	0	0	0	0	14	-43	-10
GAPDH	0	0	0	0	0	-6	0	0	0
GATA2	0	19	0	47	0	0	0	0	0
GATA3	5	0	0	46	0	0	0	0	0
GFPT1	0	0	0	0	0	0	-13	45	11
GHR	0	17	0	52	0	0	10	0	0
GLI2	0	0	0	0	-11	-5	0	0	0
GLRX	5	0	82	71	14	8	22	92	22
GNA11	7	17	0	67	10	7	13	0	-10
GNA15	5	20	0	40	0	0	0	0	0
GNAI1	6	13	63	42	11	5	23	67	21
GNAI2	7	20	95	97	15	13	24	0	0
GNAS	-12	-28	-69	-96	-12	-13	-17	-46	-14
SFN	0	0	0	0	0	0	0	0	0
GPC1	5	20	0	47	0	11	0	0	0
GPER1	0	0	0	0	0	0	0	0	0
GRB7	5	19	0	36	10	11	0	0	0
GRB10	0	-12	0	-45	0	-6	-15	53	14
GRN	13	19	74	95	17	13	24	0	0
NR3C1	0	-13	0	-52	-10	-8	0	0	0
CXCL2	0	0	0	0	0	0	0	45	11
GSTM2	10	19	0	56	8	6	0	0	0
GSTZ1	0	-17	-58	-71	-16	-9	-22	-54	-13
MSH6	0	-18	0	-49	0	-7	-11	0	0
GTF2A2	8	13	68	84	13	6	19	41	0
GTF2E2	6	12	66	60	14	10	20	56	15
HSD17B10	0	0	53	0	13	0	27	-71	-19
HADH	0	-21	0	-71	0	-10	0	0	0
HDAC2	-5	-17	0	-75	0	-14	0	58	0
HIF1A	-7	0	0	-72	-9	-7	0	47	10
HK1	6	0	74	75	15	6	23	79	14
HMGCR	0	17	0	68	11	10	0	44	14
HMGCS1	0	0	0	78	0	9	0	40	0
HMOX1	7	17	44	66	13	8	11	65	15
HOXA5	0	-12	0	0	0	0	0	0	0
HOXA10	0	-15	-44	-71	0	-8	0	-39	0
HPRT1	-6	-13	0	-65	-13	-11	-10	0	0
HES1	0	0	0	0	0	0	0	35	0
DNAJB2	5	16	0	68	10	9	0	0	0
HSPA1A	10	16	0	79	13	11	16	0	0
HSPA4	0	18	0	32	0	8	0	0	0
HSPA8	-5	-24	-61	-79	-17	-11	-21	0	0
HSPB1	0	-14	0	-65	-9	-9	-12	0	0
HSPD1	-9	-26	-74	-93	-17	-12	-21	-61	-11
DNAJB1	12	19	69	97	18	14	16	65	16
ICAM1	6	0	0	47	0	8	0	76	21
ICAM3	0	-14	-43	0	-10	0	-14	-93	-19
ID2	8	27	44	78	12	10	0	39	0
IDE	0	-26	-42	-82	-12	-12	-11	-39	-12
IFNAR1	5	29	0	49	10	12	0	0	0
IGF1R	0	0	49	0	0	0	0	0	0
IGF2R	8	20	72	85	17	11	29	64	12
IGFBP3	6	16	0	0	8	6	0	60	12
IGHMBP2	-6	-22	-69	-63	0	-6	-13	-91	-14
IKBKB	0	0	0	0	0	0	0	0	0
IL1B	0	21	0	0	0	10	0	58	11
IL4R	0	0	0	-37	-8	0	0	0	0
IL13RA1	0	0	0	-46	0	0	-11	0	0
ILK	0	0	0	0	0	0	0	0	-10
INPP1	0	0	0	0	0	0	0	0	11
INSIG1	10	12	0	101	11	13	0	62	11
ITGAE	-9	-18	-67	-95	-19	-12	-25	-41	-11
ITGB5	-11	-15	-51	-99	-10	-10	-19	0	0
JUN	9	29	68	72	15	8	18	66	18
KCNK1	-5	0	0	-56	0	-11	0	43	17
KIF5C	10	19	82	90	18	12	22	82	22
KIT	5	15	0	0	10	7	0	41	0
KTN1	8	0	0	32	0	0	16	35	0
LAMA3	0	0	0	0	0	0	0	44	0
STMN1	-10	-20	-58	-84	-13	-11	-20	-60	-19
LBR	-7	-16	0	-59	0	-10	0	0	0
LGALS8	0	0	0	0	0	-5	0	0	0
LIG1	-7	-23	-76	-65	-15	-14	-22	-85	-24
LIPA	12	31	100	96	21	10	25	86	25
LOXL1	0	0	0	-56	-15	-9	-10	0	0
LRPAP1	9	17	0	94	13	12	16	0	0
LYN	0	12	0	49	0	0	0	0	0
SMAD3	-10	-18	0	-91	-8	-11	-10	0	0
MAN2B1	11	19	88	99	21	12	28	0	0
MAT2A	0	-15	0	-51	0	-9	0	0	0
MBNL1	-10	-21	-56	-94	-17	-12	-21	0	0
MCM3	-7	-24	-56	-91	-15	-13	-18	-54	-14
ME2	0	0	43	34	8	0	0	50	0
MEF2C	5	0	44	37	0	0	13	51	0
MAP3K4	-6	-23	-55	-52	-14	-12	-16	-44	0
MEST	0	17	0	0	0	5	0	0	0
MIF	-10	-28	-65	-81	-18	-10	-24	-47	-14
FOXO4	10	24	103	98	16	10	26	87	15
MMP1	7	19	0	38	8	13	0	41	13
MMP2	0	17	0	0	0	5	0	41	0
MNAT1	11	19	89	64	17	11	27	50	10
MSRA	-8	-16	-82	-61	-15	0	-25	-74	-15
MUC1	0	0	0	0	0	0	0	0	0
MYBL2	-7	-25	-64	-87	-18	-11	-19	0	0
MYC	-8	-16	0	-91	-13	-8	0	0	0
GADD45B	7	21	46	89	9	14	0	50	19
MYLK	0	0	0	-34	-10	0	-11	0	0
MYO10	0	13	0	0	0	0	0	76	17
NCK1	0	0	0	0	0	0	0	0	11
NFATC3	0	16	0	77	0	11	0	0	0
NFATC4	0	19	0	40	0	7	0	0	0
NFE2L2	0	0	0	-42	0	0	0	0	0
NFIL3	8	18	71	89	11	9	13	82	21
NFKB2	10	23	0	71	11	11	0	0	0
NFKBIA	-9	-19	-84	-83	-19	-10	-28	0	-12
NFKBIB	0	0	0	46	8	6	11	-57	-13
NFKBIE	8	19	0	58	8	11	15	0	0
NIT1	7	26	74	96	19	14	29	95	16
NMT1	-7	-18	-62	-78	-11	-8	-16	-54	0
NOS3	0	0	0	0	0	7	0	-38	0
CNOT4	0	-17	-42	-35	-12	-5	-14	-74	-13
NOTCH1	0	20	0	64	0	10	0	41	0
PNP	7	0	0	49	8	5	0	56	13
NPC1	11	22	44	89	17	14	17	63	22
SLC11A2	-6	0	0	-58	0	-8	0	0	0
NRAS	0	0	0	-36	0	0	0	-66	-15
NUCB2	6	0	86	59	9	0	10	56	11
NUP88	-8	-24	-64	-81	-13	-13	-14	-86	-26
NVL	0	21	0	42	9	12	0	0	0
ORC1	0	16	0	0	0	11	0	0	0
OXA1L	-7	0	0	-55	0	-5	0	0	0
OXCT1	-8	-17	0	-76	-10	-9	-13	0	-11
PAFAH1B1	0	26	0	39	0	11	0	0	0
PAFAH1B3	0	14	0	60	13	11	0	0	0
SERPINE1	8	22	58	74	10	10	0	63	22
PAK1	0	0	0	-34	-9	-11	0	0	0
PCBD1	-13	-34	-110	-102	-21	-14	-31	-78	-17
PCCB	-5	-23	-54	-42	-12	-10	-21	0	0
PCK2	0	0	0	0	0	0	0	0	0
PCM1	-6	-19	0	-52	0	-8	0	-67	-17
PCMT1	12	29	101	96	17	14	26	75	21
PCNA	0	-13	-48	-48	0	-8	0	-71	-13
PDGFA	-6	-19	-67	-71	-17	-14	-23	0	0
PFKL	-10	-24	-91	-82	-19	-14	-29	-91	-24
PGAM1	-8	-29	0	-87	-9	-12	0	0	0
PGM1	-10	-25	-55	-96	-11	-13	-25	0	0
PHKA1	-5	-12	0	-49	-9	0	0	0	0
PHKB	0	0	0	0	0	-8	10	0	0
PHKG2	11	24	64	99	19	14	24	-35	0
PIK3C2B	0	0	0	-45	0	0	0	38	0
PIK3C3	10	27	92	92	21	11	29	0	0
PIK3CA	0	23	0	45	0	10	0	0	0
PIN1	7	21	68	83	15	10	19	0	-11
PLA2G4A	7	19	0	51	12	12	13	44	12
PLCB3	0	0	42	63	0	0	11	58	0
PLK1	-10	-26	-81	-96	-20	-14	-25	-77	-23
PLP2	0	0	-64	-60	-14	0	-22	-47	0
PLS1	9	15	68	51	14	0	17	74	17
PLSCR1	0	-17	0	-78	-15	-12	-11	0	0
PMAIP1	6	15	42	51	0	8	0	85	22
PMM2	0	0	0	0	0	0	0	0	0
POLB	12	26	0	94	17	12	16	0	14
POLE2	-7	-22	-65	-91	-16	-14	-25	-50	-21
POLR2I	-6	-22	0	-41	-8	-8	0	-50	-14
POLR2K	7	21	76	83	16	11	22	-48	0
PPARD	11	30	57	97	17	14	23	49	12
PPARG	0	0	0	-59	-11	-10	0	0	0
PPIC	0	0	0	-44	0	-8	0	0	0
PPOX	7	20	0	74	13	10	11	0	0
PPP2R5A	7	0	43	0	0	5	18	0	0
PPP2R5E	0	15	0	0	0	5	0	0	0
PRCP	5	0	91	42	13	0	26	65	17
PRKACA	12	31	83	93	17	14	27	39	10
PRKCD	0	0	0	53	0	0	11	0	0
PRKCH	0	0	0	0	0	0	14	56	22
PRKCQ	0	21	57	38	0	5	0	72	16
MAPK9	12	29	56	67	12	9	16	0	0
MAPK13	0	0	-47	-69	0	0	-12	-44	0
MAP2K5	-5	0	0	0	0	0	0	0	0
PRKX	-5	0	0	0	0	0	0	35	0
PROS1	-11	-14	0	-41	0	-11	-11	0	0
LGMN	10	24	86	96	18	12	22	80	25
HTRA1	0	27	0	33	12	13	0	0	10
PSMB8	-6	-22	-54	-77	-12	-9	-20	0	0
PSMB10	-8	-20	-74	-84	-19	-10	-27	-61	-11
PSMD2	8	21	72	89	16	13	26	0	0
PSMD4	6	0	47	63	10	6	14	0	0
PSMD9	6	0	0	33	0	6	0	-73	-12
PSMD10	0	-17	0	0	0	-6	0	-52	-10
PSME1	0	0	45	0	10	0	19	-49	-10
PSME2	0	0	0	0	0	0	18	-85	-24
PTGS2	0	0	0	0	0	7	0	58	12
PTK2	0	0	0	-38	0	0	0	0	0
PTPN1	11	29	58	99	16	14	26	44	17
PTPN6	0	0	0	0	0	0	0	0	0
PTPN12	-9	0	0	-58	0	-10	0	0	0
PTPRC	8	17	0	45	0	10	0	0	0
PTPRF	0	0	0	0	0	5	0	37	0
PTPRK	5	19	0	0	0	7	0	0	10
PXMP2	0	-14	0	-74	-11	-11	0	-74	-17
PXN	0	0	0	0	0	0	0	0	0
PYCR1	-7	-21	-58	-52	-11	-9	-21	0	0
PYGL	0	0	0	-45	0	-10	0	79	14
RAB4A	0	0	0	0	0	0	0	0	0
RAB27A	0	0	-42	-62	-11	-7	-12	-49	0
RAC2	0	0	47	53	11	0	0	59	18
RAD9A	9	17	0	96	15	13	17	0	0
RAD51C	5	0	0	76	10	9	0	0	0
MOK	0	0	0	0	0	0	0	-66	0
RALA	7	19	61	77	14	9	20	58	12
RALB	0	0	0	0	0	-5	0	0	0
RALGDS	0	0	0	0	0	0	0	0	0
RAP1GAP	8	16	0	81	14	11	0	50	14
RASA1	0	0	0	0	0	-5	0	0	0
RB1	0	0	0	32	0	0	0	0	0
KDM5A	10	19	61	90	14	11	19	0	0
RELB	7	0	-42	0	0	12	0	-64	0
RFC2	5	0	0	40	0	0	0	-39	0
RFC5	0	0	0	0	0	0	0	-36	0
RFNG	0	18	0	52	0	11	0	0	0
RFX5	-6	0	0	0	0	0	0	0	0
RGS2	0	16	54	70	0	6	0	63	15
RHEB	-7	-16	0	-63	-9	-10	0	0	0
RNH1	-10	-13	-76	0	-11	0	-24	-58	-18
RPA1	5	0	0	57	8	0	0	0	0
RPA2	0	-13	0	0	0	-9	-16	-37	0
RPA3	7	15	63	56	13	7	18	0	0
MRPL12	-10	-28	-58	-91	-15	-12	-19	-71	-26
RPN1	-7	-26	-56	-88	-19	-13	-15	-44	-11
RPS5	0	0	0	55	10	6	13	0	0
RPS6	0	0	0	0	0	0	0	0	0
RPS6KA1	9	0	62	70	13	7	13	85	16
RSU1	11	26	87	93	18	13	29	48	14
RTN2	8	26	65	68	18	12	17	53	13
S100A4	0	0	0	-41	0	0	0	38	11
S100A13	-11	-16	0	-83	-13	-9	-19	0	0
SATB1	0	0	0	0	0	-7	0	0	0
SCP2	-6	-17	0	-66	-13	-11	0	-81	-22
CCL2	0	0	0	-33	0	0	0	0	0
SDHB	0	0	0	0	0	5	0	-43	-14
SGCB	-7	-19	0	-66	-11	-11	-25	59	0
SHB	0	17	0	39	10	9	12	0	0
SHC1	7	25	64	61	0	13	18	0	0
SKIV2L	6	18	66	96	18	14	27	0	-16
SKP1	10	0	69	79	16	12	19	0	-14
SLC1A4	0	0	0	0	0	0	-11	0	14
SMARCA4	-8	-29	-66	-91	-16	-14	-22	-63	-18
SMARCC1	-10	-24	-66	-84	-18	-13	-28	-66	-18
SMARCD2	0	0	0	58	0	7	0	-56	-10
SNAP25	7	20	48	68	13	5	18	0	11
SNCA	0	0	0	0	0	0	0	0	-10
SOX2	0	23	0	36	0	10	11	0	0
SOX4	5	0	56	70	0	0	0	56	12
SPAG4	5	12	64	72	0	0	0	46	0
SPP1	6	0	0	-34	8	0	0	0	10
SPR	-12	-18	-79	-83	-13	-11	-20	-66	-11
SPTAN1	0	-13	0	-63	-9	-10	0	-48	0
SRC	-12	-18	-58	-86	-12	-9	-21	0	0
STAT1	11	27	57	94	15	10	20	0	0
STAT3	9	13	50	92	13	10	19	0	0
STAT5B	-8	-22	-63	-60	-19	-11	-21	-54	-18
AURKA	-6	-26	-77	-90	-13	-13	-21	-84	-19
STK10	0	0	0	0	0	5	0	0	0
STX1A	9	23	85	95	17	14	23	73	19
STX4	0	0	0	0	0	6	0	-59	-13
STXBP1	0	19	81	81	16	13	16	93	18
STXBP2	9	0	0	0	0	0	0	0	0
SUPV3L1	0	19	0	40	0	12	0	0	0
SUV39H1	-10	-33	-81	-97	-20	-13	-27	-100	-30
SYK	0	0	0	0	0	0	0	-49	0
SYPL1	-10	-21	-74	-96	-17	-12	-27	-76	-20
TARBP1	0	0	0	32	0	0	0	40	0
TBP	7	0	0	57	9	7	16	-76	-18
TBX2	-8	0	0	0	0	6	0	0	0
TBXA2R	7	24	56	90	16	12	12	57	15
TCEA2	5	29	67	81	17	12	25	84	19
VPS72	0	0	-44	-42	-10	0	0	-44	-10
TCTA	7	25	0	55	11	9	16	0	0
DYNLT3	5	15	78	69	17	11	15	76	16
TERT	0	13	0	49	8	10	0	0	0
TESK1	5	24	0	56	12	11	0	0	0
TFAP2A	0	16	0	0	0	0	11	0	0
TFDP1	0	-27	-70	-87	-17	-13	-26	-44	-16
TGFB3	0	0	-46	0	0	0	0	-37	0
TGFBR2	-5	-14	0	-41	0	-12	0	53	15
TIAM1	5	14	69	85	16	8	16	86	22
TIMP2	7	21	55	71	12	12	18	51	11
TJP1	0	0	0	0	0	0	0	60	14
TLE1	0	-19	0	-42	0	-6	0	57	14
TLR4	0	0	0	-43	0	-9	0	0	0
TSPAN6	-7	0	0	-88	-11	-10	-11	0	-13
TSPAN4	0	0	0	-36	0	0	0	0	0
TOP2A	-8	-24	-47	-85	-14	-12	-21	0	-15
TP53	-10	-21	-101	-93	-21	-9	-25	-90	-24
TP53BP1	10	19	44	68	14	10	19	0	0
TP53BP2	0	0	0	0	0	0	0	54	12
TPD52L2	0	0	0	0	-9	0	-12	-61	-11
TPM1	-9	0	0	-81	-11	-11	0	0	0
TSTA3	0	0	0	0	0	0	0	-62	-13
TXNRD1	0	0	51	0	0	0	18	86	16
UBE2A	0	14	0	0	0	7	0	-68	-18
UGDH	-11	-16	-62	-79	-13	-9	-17	-37	0
NR1H2	0	0	0	42	0	8	0	0	0
USP1	-7	-24	-65	-85	-13	-14	-21	-80	-19
VDAC1	-10	-21	0	-82	-18	-10	-13	0	0
WFS1	13	30	68	88	14	11	24	66	15
WRB	12	19	88	94	15	12	25	48	13
XBP1	-11	-29	-82	-91	-18	-11	-26	-44	0
XPNPEP1	0	0	0	0	10	0	15	0	0
ZFP36	12	23	61	98	18	12	18	60	14
ZNF131	0	-12	-62	0	-11	-6	-11	0	0
ZMYM2	-9	-24	0	-55	-14	-11	-10	0	0
PAX8	0	12	0	-44	0	0	0	0	-12
CXCR4	0	0	0	72	0	0	0	55	19
IFRD2	-10	-20	-66	-91	-15	-13	-17	-88	-23
MAPKAPK3	0	-19	0	-59	0	-7	0	0	0
USP7	-12	-31	-58	-99	-20	-14	-22	-53	-19
REEP5	-9	-18	-51	-84	-18	-12	-13	-47	0
ST7	-13	-23	-93	-95	-19	-14	-32	-91	-22
KAT6A	0	13	0	67	0	9	0	0	0
PDHX	-10	-25	-62	-88	-20	-13	-19	-76	-17
FOSL1	-7	-16	-60	-90	-18	-11	-24	-50	-14
HMGA2	-7	0	0	-79	-9	-9	-12	-43	-10
NCOA3	8	17	57	92	17	12	24	76	25
NRIP1	-7	-18	0	-86	-9	-12	0	0	0
SMC1A	0	-19	-69	-51	0	-8	-12	-55	-10
LAGE3	5	0	0	0	0	0	0	0	0
AXIN1	0	12	0	0	0	7	0	-58	0
CDC45	-6	-18	-55	-50	-9	-6	-12	-65	-10
FZD1	6	26	0	39	8	11	0	0	10
FZD7	0	0	0	0	0	0	0	0	0
HIST2H2BE	12	24	0	92	15	12	11	0	0
PIP4K2B	-8	-27	-75	-71	-14	-12	-24	-84	-24
NCK2	-5	-22	-44	-69	-11	-11	-11	0	0
DYRK3	10	24	72	94	15	14	19	87	23
DUSP11	0	13	0	0	0	7	0	0	0
RAE1	6	0	0	63	0	8	0	0	-12
PIK3R3	5	21	57	83	15	9	20	39	0
NIPSNAP1	0	0	74	57	10	0	15	84	13
ELP1	5	0	0	84	12	10	16	0	-12
HAT1	7	13	0	46	12	10	12	-64	-15
MAPKAPK5	-9	-26	-50	-68	-11	-9	-16	-80	-17
BHLHE40	-6	-14	0	-65	-9	-8	0	-41	0
MKNK1	8	30	55	94	18	13	21	56	0
CASK	-5	-13	0	0	0	-6	0	0	0
AKR7A2	5	0	0	77	8	7	0	0	0
RUVBL1	6	0	0	0	10	0	22	0	-11
PSMG1	-6	-27	-56	-82	-9	-12	0	-70	0
BECN1	0	0	0	0	0	0	0	-67	-15
MBTPS1	6	17	0	77	8	9	0	0	0
EED	0	0	0	-33	0	-6	0	0	0
CTNNAL1	0	0	0	0	0	0	0	0	0
RNMT	8	15	0	80	16	10	15	0	0
PEX11A	0	0	0	51	8	8	12	0	0
CREG1	10	29	65	88	17	11	17	64	15
INPP4B	0	0	0	-69	0	-11	0	0	10
IQGAP1	0	0	0	42	0	7	0	0	0
SOCS2	0	13	0	0	0	9	0	35	0
CFLAR	-6	-19	-46	-91	-10	-10	-16	-63	0
CDK5R1	-6	-18	-79	-61	-11	-9	-21	-38	0
ST3GAL5	8	21	72	87	17	11	27	75	22
IER3	8	27	91	70	16	10	18	104	25
SQSTM1	7	17	0	85	0	10	0	0	0
SLC5A6	-7	-22	-79	-76	-12	-8	-16	-72	-14
CPNE3	0	18	0	44	9	6	17	-39	0
CCNA1	9	27	52	91	10	12	18	58	16
TIMELESS	-8	-28	-92	-90	-19	-13	-25	-75	-17
P4HA2	0	0	0	41	8	0	11	78	23
PLOD3	-9	-21	-80	-86	-20	-10	-21	-91	-17
NOL3	0	0	-44	0	0	0	0	0	0
SLC25A14	6	16	0	67	0	9	10	-56	-10
MPZL1	0	0	57	0	8	7	20	71	14
MAP7	0	0	0	0	0	0	0	0	0
DNAJA3	0	15	0	31	0	10	0	0	0
USP14	0	0	0	0	0	5	0	0	0
MTA1	-11	-22	-59	-85	-22	-12	-17	-37	0
PDLIM1	0	0	0	-65	-8	-7	0	39	11
SMC3	0	0	0	-31	0	-6	0	0	0
PRPF4	10	22	51	90	15	11	0	0	0
CCNB2	-8	-29	-70	-97	-21	-14	-28	-63	-17
CCNE2	0	0	-51	-52	0	-8	0	-71	-15
SYNGR3	0	0	0	0	0	0	0	73	18
LPAR2	0	0	0	0	0	0	0	0	0
ARHGEF2	-10	-30	-45	-82	-14	-13	-20	0	0
ZW10	6	0	0	0	8	7	13	0	0
AURKB	-7	-14	-50	-75	-14	-8	0	0	0
VAPB	0	-16	0	-38	-9	-6	0	0	0
NOLC1	0	0	0	0	0	0	0	-44	0
UBE2L6	0	0	77	0	9	8	14	66	10
MAPKAPK2	7	17	72	90	16	9	20	39	14
CYTH1	7	0	44	88	15	10	15	52	10
ITGB1BP1	0	-21	-46	-47	0	-10	-11	-61	-11
BCL7B	9	16	0	79	0	12	-20	-68	-13
COPB2	9	13	70	77	14	7	14	48	0
ADGRG1	0	0	0	-45	0	0	0	46	10
TM9SF2	6	0	45	36	8	0	18	0	0
MAP4K4	-12	-25	-56	-94	-17	-14	-26	0	0
HOMER2	0	0	0	0	0	0	0	49	12
SH3BP5	5	12	54	40	12	0	13	63	17
PIGB	-9	-17	-48	-61	-14	-10	-18	0	-10
PSMF1	8	26	0	60	12	12	12	0	0
SPTLC2	6	0	49	74	0	5	0	0	0
TBPL1	5	23	95	89	17	8	26	83	18
BAG3	0	0	0	-33	0	-7	0	0	12
POLR1C	0	0	0	39	0	5	0	-44	0
SPAG7	-11	-25	-110	-92	-16	-10	-27	-98	-20
FEZ2	0	-14	0	-43	-13	-9	-12	0	0
IKBKE	0	-22	0	-67	0	-8	0	0	0
MTFR1	8	19	55	51	12	8	13	80	16
HS2ST1	8	17	65	71	17	12	22	73	19
IPO13	7	28	0	69	18	14	12	0	0
VGLL4	-9	-23	-46	-78	-15	-11	-18	0	0
NUP93	11	16	55	68	17	13	20	0	0
UBE3C	8	0	0	67	8	0	0	0	0
EDEM1	0	-12	0	0	0	-6	0	0	0
TRAM2	0	0	0	0	0	0	0	0	15
CEP57	0	0	0	0	0	0	0	0	0
KIAA0100	6	0	0	52	0	0	0	0	-10
HERPUD1	0	0	0	58	0	7	0	40	19
KIAA0355	0	0	0	0	0	6	0	0	0
USP6NL	0	0	0	0	0	0	0	0	0
CCP110	0	0	0	0	0	0	0	0	0
MLEC	5	13	55	52	14	10	15	-50	0
TATDN2	0	-18	-57	-55	-14	-13	-21	-94	-20
MRPL19	0	-19	-52	-76	-13	-13	0	-57	-13
SCRN1	-6	-12	-43	-90	-12	-8	-17	0	-12
EFCAB14	8	28	54	72	18	13	22	0	0
KEAP1	-11	-30	-108	-98	-21	-12	-32	-100	-28
MELK	0	-13	0	-75	-9	-7	-10	-40	-12
PLEKHM1	0	29	0	52	11	13	11	0	0
C2CD5	-9	-25	-71	-81	-15	-11	-22	-52	-14
KIAA0753	0	0	0	-35	0	0	0	-69	-13
C2CD2L	9	26	64	97	16	12	23	0	0
TOMM70	10	17	80	81	14	10	27	-44	-10
WASHC5	8	29	60	74	15	14	23	0	0
KLHL21	6	0	0	57	0	0	0	-84	-22
ARNT2	0	17	0	0	0	11	0	0	0
FAM20B	-5	0	0	0	0	0	-11	-40	0
NCAPD2	0	0	0	0	0	0	0	0	0
PAN2	0	0	0	0	0	6	0	0	0
LPGAT1	-12	-28	-60	-100	-19	-12	-27	0	-11
KIF14	-5	0	-44	-45	0	-14	-12	-43	0
OXSR1	0	0	0	0	0	0	0	63	15
MVP	0	0	43	0	0	0	12	0	0
DMTF1	0	0	0	0	0	5	0	0	0
GNPDA1	-6	-26	-69	-72	-15	-10	-28	0	0
HDAC6	0	18	0	79	0	9	0	0	-16
PARP2	-7	-22	-53	-76	-10	-11	-21	-73	-17
MAMLD1	0	19	48	50	0	0	11	35	0
DNAJB6	0	16	0	0	0	0	0	0	0
SMC4	-11	-25	-59	-98	-17	-14	-13	-67	-20
ABCC5	0	0	0	49	0	0	0	0	0
ABCB6	0	0	0	32	0	10	12	0	0
DNM1L	0	0	0	0	0	0	-10	0	0
TSPAN3	0	0	0	0	0	5	0	0	0
KIF20A	-11	-23	-63	-87	-12	-13	-26	-60	-18
ARL4C	8	27	58	58	12	12	18	53	19
TRAP1	0	0	0	37	8	0	0	0	0
G3BP1	-5	-24	-65	-69	-12	-12	-19	0	0
MBNL2	0	0	0	0	0	-5	0	0	0
CEBPZ	0	0	0	0	0	0	0	0	0
SLC25A13	-13	-28	-78	-90	-14	-12	-20	0	0
SORBS3	-12	-29	-93	-95	-20	-12	-29	-52	-13
RBM6	8	17	0	83	12	13	0	0	0
TXNDC9	0	0	0	-31	-8	0	0	0	10
TRIM13	0	12	0	0	0	5	0	0	0
TRIB1	0	0	0	0	0	0	0	68	14
MFSD10	0	-13	-46	-38	-12	-6	-20	0	-10
SLC35B1	-11	-30	-65	-94	-16	-13	-17	-103	-25
TIMM17B	0	0	0	-36	-8	-6	0	-83	-19
AKAP8	-10	-28	-85	-86	-17	-11	-21	-80	-24
STUB1	8	16	99	88	17	8	27	0	-19
NET1	0	-13	0	-55	0	-8	-11	0	0
SMNDC1	-7	-13	0	-62	-15	-9	0	-52	-12
PAK4	0	0	0	0	0	0	0	0	-10
TNIP1	-10	-25	-57	-83	-16	-14	0	0	0
IKZF1	0	0	0	35	0	0	0	0	0
RXYLT1	0	-14	-54	-48	-9	-11	-20	0	0
HMG20B	7	26	80	79	16	10	24	0	0
MYL9	6	16	0	0	0	6	0	0	0
LYPLA1	-5	-19	0	-71	-11	-8	-13	0	-11
PPIE	-5	-26	-85	-46	-12	-12	-21	-56	-14
VAV3	0	0	0	32	0	0	0	0	0
LRRC41	-9	-17	-98	-87	-18	-13	-25	-85	-19
CRTAP	-10	-33	-80	-92	-16	-12	-28	-63	-14
VAT1	6	15	85	68	13	10	15	49	0
STK25	-5	0	0	0	-11	-10	-10	-42	-22
APPBP2	5	24	42	71	12	11	13	60	17
CHERP	6	0	0	57	0	10	0	-63	-15
HYOU1	8	24	42	78	13	14	0	35	0
RPP38	0	-18	0	-72	0	-8	-14	-48	0
SLC35A1	6	19	69	65	0	0	16	73	20
DRAP1	8	26	84	78	13	8	23	-49	-17
PAICS	-8	-23	-44	-88	-14	-14	-14	-49	-14
ST6GALNAC2	0	0	-50	-59	0	-5	0	0	15
STAMBP	0	0	0	0	0	0	0	-50	-11
NPRL2	11	25	62	93	18	12	19	0	0
IGF2BP2	-6	-17	0	-74	0	-9	0	0	0
YKT6	0	0	-52	-56	-9	-7	-21	-56	-15
CGRRF1	10	30	90	83	19	13	23	75	20
RRAGA	10	25	71	73	19	11	25	38	14
GNB5	6	25	62	81	0	0	0	82	20
EBP	-5	-17	0	0	0	0	-11	-37	0
CNPY3	0	0	-47	-40	-8	-6	-17	-49	-13
YME1L1	0	-18	0	-39	-8	-7	0	-49	-20
TCFL5	12	18	68	81	16	9	14	58	14
KDM5B	6	22	87	85	16	12	20	73	16
POP4	5	0	0	53	0	7	0	-95	-26
ARPP19	-13	-22	0	-84	-8	0	0	0	0
ZNF274	0	0	0	-76	0	-11	0	0	0
MTHFD2	-9	-23	-76	-60	-14	-13	-27	-35	0
WASF3	5	15	53	70	10	9	0	63	0
UTP14A	0	0	0	0	0	0	0	0	0
FRS2	0	20	0	70	0	10	12	0	0
CLPX	-5	-18	-55	-49	-14	-9	-18	-83	-20
PGRMC1	0	0	0	-45	0	0	0	0	0
MALT1	10	0	65	97	18	11	19	0	0
CPSF4	5	21	0	69	0	11	0	0	0
BLCAP	0	0	0	0	0	0	0	-78	-21
TCERG1	-11	-20	-69	-90	-16	-14	-20	-80	-24
RNPS1	0	0	0	0	0	-5	0	-59	-19
TOMM34	0	-15	0	0	0	0	-13	0	0
PDIA5	-10	-23	-63	-88	-12	-12	-20	0	10
MLLT11	-7	-15	0	-64	0	-5	0	0	0
EBNA1BP2	6	0	0	61	12	6	18	-82	-18
TMED10	0	0	0	0	0	0	14	0	0
ASCC3	-6	-18	0	-38	0	-7	-14	0	0
SLC27A3	0	0	0	0	0	0	0	0	0
KIF2C	0	0	0	92	8	10	0	0	0
CCDC85B	0	0	0	0	0	0	13	0	0
TLK2	-7	0	0	-39	0	0	0	-35	0
KDELR2	-7	-22	0	-60	-11	-6	-14	0	0
RAB31	0	0	45	0	0	0	11	78	19
B4GAT1	-7	-23	0	-60	0	-8	0	0	0
TENT4A	0	16	0	0	0	5	0	0	0
UBE2C	-11	-30	-74	-96	-18	-14	-26	-64	-22
DUSP14	10	20	0	69	0	0	0	44	10
TOPBP1	0	-15	-56	-71	-9	-10	0	-69	-15
PRSS23	-6	0	0	-67	0	0	11	0	0
PWP1	0	0	0	0	0	0	0	-53	-16
PKIG	0	0	56	0	0	0	0	69	12
CORO1A	5	0	50	81	13	5	17	41	14
LSM6	-6	-24	-51	-81	-8	-11	-11	-60	-10
PSIP1	0	0	0	0	-8	-12	0	70	0
SLC2A6	0	0	0	62	0	5	0	44	0
NISCH	-6	0	0	46	0	5	-12	0	-12
CHEK2	0	0	0	-37	0	0	0	0	0
PRAF2	7	12	78	73	10	5	22	61	0
POLG2	10	16	75	88	12	12	22	47	11
CHP1	6	20	48	0	16	5	18	59	18
PNKP	8	17	43	90	15	10	0	0	0
ECD	0	0	0	60	8	5	0	0	0
DDX42	0	-16	0	-33	-9	0	-11	0	-12
TWF2	-5	-12	43	0	0	0	0	74	0
CASC3	-11	-29	-89	-66	-20	-13	-29	-58	-11
COG2	9	23	77	91	17	12	26	0	0
ATF5	-11	-27	-98	-90	-18	-11	-26	-99	-20
MTF2	7	12	66	32	8	0	16	49	16
PUF60	-10	-31	-79	-98	-20	-13	-30	-98	-28
RAB11FIP2	-8	-18	-65	-66	-13	-9	-15	-45	-14
CLSTN1	0	0	0	0	0	-6	0	60	10
FOXJ3	0	0	51	35	0	7	10	58	14
KHDC4	7	0	0	49	10	5	15	0	11
EPN2	0	20	56	66	11	10	18	84	21
SACM1L	-10	-25	-42	0	-8	-9	0	-82	-18
ATF6	8	14	74	77	11	8	13	0	0
RPIA	0	-15	-49	-62	-13	-8	-18	-62	-10
RAB21	9	20	0	43	11	9	14	0	0
SPEN	0	0	0	0	0	0	0	46	10
FBXO21	0	0	0	0	0	0	0	0	0
RBM34	0	0	-53	0	0	10	-11	-62	0
WDTC1	7	22	104	86	18	11	25	52	14
XPO7	-9	-24	-56	-88	-13	-11	0	-64	-13
TBC1D9B	-8	0	-42	-32	-15	-8	-14	0	-11
RRP1B	0	0	0	60	0	0	14	0	0
MYCBP2	12	24	77	93	13	8	25	49	14
CDK19	6	16	48	68	12	6	0	39	0
GPATCH8	0	0	0	0	0	0	0	-54	0
MAST2	0	0	0	0	0	0	0	0	0
DCUN1D4	0	0	0	0	0	0	0	0	0
FCHO1	9	24	51	81	15	11	19	55	15
SNX13	0	18	0	0	0	6	0	0	0
ATP11B	0	21	0	40	0	0	0	0	0
JMJD6	-7	-18	0	0	0	0	17	37	0
RRS1	-6	-20	-47	-63	0	-6	0	-77	-19
RRP12	0	0	0	32	9	7	0	0	0
SYNE2	-9	0	0	0	0	-7	-13	0	0
PDS5A	-11	-24	-80	-93	-18	-13	-21	-83	-23
CAMSAP2	0	17	0	34	0	11	0	0	0
ATMIN	0	0	0	58	0	5	0	0	0
TRIM2	0	16	42	0	11	11	0	45	11
WASHC4	11	22	51	95	17	12	14	50	12
USP22	-12	-24	-86	-96	-22	-14	-26	-54	-20
WDR7	7	23	0	71	14	9	11	0	0
JADE2	-11	-28	-99	-94	-14	-11	-19	-94	-27
ARHGEF12	0	0	0	0	0	-6	10	0	0
PPP1R13B	6	28	0	77	12	14	0	0	0
RRP8	0	-16	-53	0	0	0	0	-81	-11
NUDCD3	8	13	45	72	15	5	0	0	0
SIRT3	8	0	0	69	10	10	10	0	0
SLC35A3	7	17	44	43	12	5	14	0	0
ICMT	5	0	46	45	0	0	0	0	0
MACF1	0	-12	0	-53	-11	-11	0	0	-12
SUZ12	0	0	0	0	0	0	0	-35	0
KAT6B	-9	-15	-60	-69	-12	-9	-14	-70	-14
NNT	-10	-28	-77	-90	-18	-14	-23	-68	-22
ADAT1	7	22	0	42	8	8	15	0	0
TMEM50A	8	30	89	73	21	13	23	49	13
KLHDC2	0	0	0	0	0	8	0	-53	-19
ACOT9	0	0	0	-69	-10	-5	-14	46	0
SSBP2	11	25	68	89	17	11	25	45	14
NUP62	-10	-25	-65	-95	-15	-14	-22	-58	-21
ARFIP2	9	15	79	81	13	7	22	48	0
LSM5	-8	-25	-61	-95	-12	-13	-15	-73	-20
PLA2G15	10	27	75	102	18	14	28	35	10
CEMIP2	0	0	55	42	0	0	0	76	16
ZNF318	0	0	0	0	0	0	0	-37	-15
FBXO7	-12	-29	-75	-97	-19	-13	-22	-60	-17
SPDEF	0	0	0	0	0	0	0	0	0
BAMBI	9	26	55	76	16	11	20	59	13
BACE2	0	0	0	-33	0	-8	0	0	0
COG4	0	15	0	48	8	7	0	-43	-11
MPC2	0	20	63	66	14	12	21	0	0
CLIC4	0	15	51	57	14	10	14	63	13
C2CD2	-7	0	0	0	0	0	-13	0	0
TIPARP	8	32	74	80	19	14	27	95	27
TSKU	-13	-24	-62	-95	-14	-11	-22	-61	-12
RNF167	11	19	92	68	15	9	27	-40	0
LRP10	-9	-20	0	-73	-8	-13	0	0	0
ZNF451	0	-13	0	0	0	0	-17	0	0
SENP6	-12	-23	-102	-101	-18	-12	-23	-87	-25
RAI14	0	0	0	0	0	0	0	42	0
KIF1BP	-5	0	0	31	0	6	0	0	-10
TES	8	27	56	51	16	14	18	61	20
PHGDH	-5	-16	0	0	-10	-6	-18	51	0
MYCBP	11	0	52	76	11	6	26	-106	-23
CHIC2	6	0	49	49	0	5	13	43	12
TIMM9	-8	-22	-59	-87	-16	-14	-13	-69	-21
AKAP8L	7	18	0	78	13	10	10	0	0
ATP2C1	-8	0	0	-72	-11	-6	-13	0	0
TRAPPC3	7	16	57	76	13	10	19	0	0
DMAC2L	0	-13	0	-40	0	-10	0	0	0
TNFRSF21	0	13	45	0	0	0	15	88	22
SESN1	0	0	0	0	0	0	0	0	0
HTATSF1	5	31	0	70	12	14	11	0	0
TMEM97	-8	-26	-56	-81	-9	-13	-11	-70	-11
BZW2	0	0	0	0	9	0	15	0	14
CHMP4A	0	0	0	49	14	0	19	-78	-21
GTPBP8	0	0	0	-43	0	-7	0	0	0
DNAJC15	0	0	0	-52	0	0	0	0	0
PACSIN3	0	0	0	-52	0	-6	0	0	0
RBM15B	-5	0	-48	0	-9	0	-15	-38	-13
HOOK2	7	17	0	63	15	10	14	58	18
SNX11	12	13	0	84	9	8	0	0	0
TIMM22	7	25	0	38	11	9	17	0	0
NENF	-7	0	0	-37	0	-7	0	0	0
UBQLN2	-6	-16	-57	-84	-15	-10	-19	-60	-14
ERO1A	-5	-24	0	-87	-10	-12	0	0	0
DNTTIP2	0	0	0	0	11	9	13	0	0
PIK3R4	13	20	69	97	19	14	28	0	0
HDGFL3	-10	-17	-44	-78	-16	-11	-19	-41	-13
COPS7A	0	0	0	0	0	0	0	0	-10
NSDHL	0	0	0	54	8	8	0	-55	0
HEBP1	9	0	67	50	13	6	15	57	10
MTERF3	0	0	0	0	0	0	0	0	11
AMDHD2	9	0	47	88	15	11	17	0	-17
ISOC1	-5	0	0	-48	0	0	0	0	12
MRPS16	-9	-30	-70	-96	-20	-14	-27	-83	-20
FIS1	-11	-24	-62	-78	-15	-14	-19	-78	-23
GOLT1B	0	0	-54	-49	0	-5	0	-73	-13
GLOD4	-10	-24	-65	-85	-16	-12	-17	-83	-21
GMNN	0	0	0	0	0	0	0	0	0
LAP3	6	0	0	0	0	0	0	-42	-10
NOSIP	11	26	66	99	16	12	20	0	0
DERA	0	-12	-60	-90	-10	-10	-22	0	0
SCCPDH	-9	-21	-76	-91	-18	-14	-26	0	-17
MRPS2	-6	-22	-73	-79	-17	-10	-18	-79	-17
VPS28	0	0	53	0	11	5	10	62	12
HSD17B11	-5	0	0	-52	0	0	0	0	0
NUSAP1	0	-12	0	-63	-10	-11	-11	0	0
SCAND1	-7	-18	0	0	0	0	0	0	-10
CD320	0	0	-49	0	0	0	0	0	0
NGRN	-5	0	-51	-74	-11	-7	-14	-69	0
SNX7	0	12	0	0	0	0	0	0	0
ATP6V1D	11	27	86	97	20	14	27	0	-12
ZNF589	0	15	0	60	11	9	0	44	10
PRKAG2	7	13	52	42	0	6	0	54	14
UBE2J1	0	0	0	0	0	0	0	0	0
EVL	-6	-13	0	0	0	-6	-11	0	0
HACD3	-6	0	0	-47	0	-5	0	-39	0
UFM1	0	0	0	0	0	0	13	0	0
LSR	0	25	0	80	8	14	0	43	0
DHRS7	-7	-16	0	-77	-8	-14	0	62	11
CAB39	0	0	42	51	14	7	19	0	0
ARID4B	0	0	0	0	0	0	0	0	0
NUDT9	0	0	0	0	0	7	0	46	12
CYCS	0	0	0	0	0	0	0	56	12
TERF2IP	7	0	48	77	0	8	0	0	0
GFOD1	9	21	58	88	12	11	16	0	11
KCTD5	10	18	0	94	15	10	15	-39	0
TMCO1	9	22	78	93	19	10	28	0	-11
DHX29	5	0	0	65	0	7	12	0	0
EXOSC4	0	0	0	0	0	0	0	-46	-11
DDIT4	0	0	0	0	-8	0	0	66	11
PAF1	0	0	0	0	0	5	0	-47	-10
P4HTM	-12	-19	-68	-80	-19	-9	-20	-55	-12
SLC35F2	-9	-12	-43	-92	-17	-14	-17	0	0
ZNF586	0	0	0	0	0	0	12	-46	0
FBXL12	8	20	0	64	11	8	14	0	0
TEX10	0	-18	0	-46	0	-5	0	0	0
YTHDF1	7	0	0	47	13	9	0	0	0
TXNL4B	11	21	55	90	16	13	17	0	0
HERC6	0	0	0	0	0	0	-14	0	12
PIH1D1	7	18	49	58	11	8	12	0	0
PPP2R3C	-7	-17	0	-51	-11	-9	-18	0	0
FKBP14	7	0	53	0	8	5	16	37	0
CDCA4	-5	-23	-42	-78	-10	-12	-11	-37	0
PLEKHJ1	-7	-17	-73	-68	-12	-5	-18	-53	-15
HEATR1	0	-13	-71	-66	-14	-10	-18	-47	0
ANO10	10	25	92	89	19	11	25	72	22
UBR7	0	0	0	0	0	0	0	-62	-12
FAIM	-5	0	0	-35	0	0	-10	0	0
ADI1	-14	-29	-124	-99	-21	-14	-30	-107	-26
ABCF3	11	15	0	97	16	13	22	0	-12
ENOSF1	-11	-30	-81	-78	-15	-13	-25	-76	-18
CARMIL1	6	18	74	91	15	12	18	0	0
ANKRD10	-5	-16	-52	-42	0	0	-18	0	0
STAP2	0	0	-61	-51	-9	0	0	0	0
IARS2	6	0	0	0	0	0	0	-44	-15
NUP133	8	20	0	77	11	9	0	-44	0
CNDP2	-10	-25	-78	-93	-19	-13	-23	-84	-21
MINDY1	-12	-16	0	-69	-8	-7	-11	0	0
KDM3A	0	0	0	67	0	9	0	0	0
PECR	0	0	68	39	15	9	0	61	18
EAPP	0	0	0	44	8	10	0	0	0
CISD1	6	0	52	0	8	0	14	53	16
ZNF395	0	19	0	0	0	9	0	0	0
KLHL9	0	0	0	0	8	9	10	0	0
NPDC1	-9	0	0	0	0	0	0	0	0
TM9SF3	-12	-23	-68	-84	-12	-6	-20	-57	-11
PAK6	0	0	-42	-46	0	-8	-12	-35	0
DUSP22	-10	-20	0	-57	-15	-11	-14	0	0
COQ8A	7	16	0	76	8	9	0	-37	0
CIAPIN1	0	0	0	-37	0	0	-11	-35	0
PLSCR3	0	0	0	0	0	0	0	0	0
SCYL3	0	0	0	0	0	-7	0	0	0
LYRM1	-8	-31	0	-67	-9	-9	0	-50	0
ZMIZ1	-6	-16	0	-44	-9	-9	0	0	0
MCOLN1	12	18	51	95	18	14	27	-38	-16
THAP11	0	0	0	0	0	0	0	0	-13
ABHD6	9	27	80	86	18	14	22	99	21
TRIB3	0	0	0	-35	0	0	-11	0	0
POLD4	0	13	67	61	8	0	18	51	0
SQOR	0	0	0	-50	0	0	0	61	19
ENOPH1	0	-13	0	-61	-9	-10	0	0	11
PRUNE1	8	14	74	90	16	11	21	0	0
SNX6	0	0	0	0	0	0	-10	51	0
FASTKD5	5	0	53	75	11	10	14	0	0
ELAC2	0	-13	-44	0	0	-5	0	-36	0
ABHD4	-5	0	0	0	0	0	0	0	0
MCUR1	0	-18	0	-40	0	-6	-10	0	0
RBKS	8	19	47	76	13	12	16	0	0
ATG3	5	0	0	0	0	0	14	-63	0
CIAO3	5	18	0	45	10	12	0	0	0
ZDHHC6	11	14	59	82	14	8	24	-36	0
ACBD3	8	14	0	68	10	12	0	0	0
CERK	0	0	0	0	0	0	0	0	0
NT5DC2	0	0	0	0	0	0	0	0	0
ACD	0	0	0	0	0	8	0	-38	0
INTS3	0	0	0	0	0	-8	0	-70	-13
TRAK2	11	21	77	72	15	12	24	44	12
METRN	0	19	88	78	15	9	25	0	0
ELOVL6	-10	-26	0	-91	-10	-9	0	0	0
TMEM109	-6	-24	0	-91	-13	-14	-22	-45	-11
CCDC86	-7	-17	-69	-75	-12	-9	0	-86	-22
TRAPPC6A	7	31	54	79	20	14	21	0	0
CHAC1	6	13	0	67	8	11	0	0	0
MBOAT7	0	0	0	0	0	0	10	0	0
PRR15L	0	16	0	0	0	5	0	0	0
CRELD2	8	21	0	78	15	12	0	0	0
FSD1	0	28	60	61	15	12	0	78	20
TCTN1	8	20	52	61	13	11	0	0	0
CHMP6	0	-22	-54	-66	-13	-9	-10	-67	-19
NPEPL1	0	0	0	0	-11	0	0	0	0
FAM57A	-9	-26	-78	-92	-19	-13	-27	-75	-23
NUP85	-8	-30	-68	-86	-18	-13	-23	-95	-25
TCEAL4	-12	0	0	-86	-12	-8	-14	-39	-16
DHDDS	11	22	49	96	16	14	21	0	0
DENND2D	0	0	0	-40	0	-5	0	0	0
FBXO11	-7	-17	-50	-66	-12	-13	0	0	0
CCDC92	6	25	0	73	0	11	0	35	0
COASY	8	0	81	72	18	11	25	-57	-17
WDR61	7	0	0	38	13	0	16	-78	-22
TSEN2	0	-20	-55	-72	-11	-10	0	-62	-11
PRR7	-6	-14	0	0	-11	-8	0	0	0
ITFG1	6	20	0	56	0	7	11	0	0
GDPD5	11	26	71	90	14	8	21	84	21
GRWD1	0	0	0	0	0	0	0	-54	-13
ARID5B	0	0	0	0	0	0	12	53	12
TUBB6	0	0	0	-38	-12	0	-22	0	0
PSRC1	-5	0	0	-67	-10	-9	-10	-46	0
ADO	0	0	0	0	0	0	0	0	0
HIST1H2BK	7	13	0	66	0	0	-10	0	0
MICALL1	-11	-27	-101	-100	-20	-14	-30	-82	-22
UBE3B	0	19	0	0	0	0	0	-37	-11
JPT2	-10	-29	-48	-40	-14	-8	-28	0	-12
SLC25A46	0	0	0	0	0	-8	0	0	0
COG7	5	26	45	55	0	8	10	43	0
MAPK1IP1L	-8	-18	-72	-89	-17	-14	-21	-53	-13
TBC1D31	0	14	0	65	17	7	11	46	14
H2AFV	0	24	52	78	15	12	24	0	0
RPL39L	0	-13	0	-40	-8	-8	-12	0	0
CANT1	6	19	0	73	12	6	18	0	0
WIPF2	5	25	51	95	13	8	0	45	0
TICAM1	0	0	0	-37	0	5	0	38	0
TXLNA	-8	-25	-75	-57	-16	-9	-25	0	-14
SPRED2	0	0	0	0	0	0	0	0	0
EML3	0	0	0	35	0	5	0	0	0
STIMATE	9	26	61	92	17	12	16	0	0
DIPK1A	0	22	53	59	13	10	10	66	18
