# Supplementary material for: Identification of targetable epigenetic vulnerabilities for uveal melanoma
Source: Cell Death Dis. 2025 Dec 12;17(1):89. doi: 10.1038/s41419-025-08295-4 (PMC12830624; doi:10.1038/s41419-025-08295-4)
Supplement: Supplementary file 12 — Supplementary Data 3 [file 41419_2025_8295_MOESM12_ESM.xlsx]

## Sheet: Supplement3
genes	Change induced by HDAC treatment
ADI1	-
KEAP1	-
PCBD1	-
SUV39H1	-
SPAG7	-
PUF60	-
MICALL1	-
SENP6	-
ST7	-
ATF5	-
JADE2	-
ATF1	-
TP53	-
CCNA2	-
PFKL	-
SLC35B1	-
PLK1	-
LRRC41	-
MRPS16	-
TIMELESS	-
AKT1	-
CDK4	-
PDS5A	-
CNDP2	-
NUP85	-
AKAP8	-
FAM57A	-
ARHGAP1	-
PLOD3	-
SORBS3	-
UBE2C	-
USP22	-
SYPL1	-
NNT	-
AURKA	-
CRTAP	-
CCNB2	-
ENOSF1	-
TCERG1	-
FBXO7	-
IFRD2	-
BIRC5	-
PIP4K2B	-
DCTD	-
GLOD4	-
LIG1	-
MRPL12	-
PDHX	-
NUP88	-
USP1	-
USP7	-
SMARCA4	-
SMARCC1	-
EIF5	-
CASC3	-
NUP62	-
HSPD1	-
SMC4	-
FIS1	-
LSM5	-
MRPS2	-
ACAT2	-
PSMB10	-
TSKU	-
SPR	-
KIF20A	-
POLE2	-
TIMM9	-
GNAS	-
BDH1	-
SLC5A6	-
MAPK1IP1L	-
CDC25A	-
C2CD5	-
ITGAE	-
MIF	-
GABPB1	-
STMN1	-
P4HTM	-
TM9SF3	-
MCM3	-
FOSL1	-
PARP2	-
MAPKAPK5	-
TMEM97	-
UBQLN2	-
RPN1	-
PPIE	-
STAT5B	-
ANXA7	-
DCK	-
KAT6B	-
CLPX	-
PAICS	-
PLEKHJ1	-
CCND1	-
LSM6	-
RAB11FIP2	-
HDGFL3	-
CSK	-
CDC45	-
DRAP1	+
MCOLN1	+
TOMM70	+
COL1A1	+
HMOX1	+
GNAI1	+
ASAH1	+
APPBP2	+
CAST	+
TIMP2	+
GTF2E2	+
MTFR1	+
ARL4C	+
TES	+
RALA	+
RTN2	+
FCHO1	+
MAPKAPK2	+
WASHC4	+
FGFR4	+
BAMBI	+
RRAGA	+
TRAK2	+
TBXA2R	+
TCFL5	+
CCNA1	+
POLG2	+
CCNH	+
EPB41L2	+
MNAT1	+
NPC1	+
ALDOC	+
DYNLT3	+
JUN	+
HS2ST1	+
SSBP2	+
BPHL	+
PPARD	+
PTPN1	+
MYCBP2	+
ZFP36	+
CREG1	+
IGF2R	+
TMEM50A	+
PLA2G15	+
CALU	+
TIAM1	+
NFIL3	+
DNAJB1	+
PRKACA	+
WRB	+
DFFA	+
NCOA3	+
WFS1	+
ALAS1	+
KDM5B	+
RSU1	+
TCEA2	+
WDTC1	+
CBR1	+
ST3GAL5	+
ADRB2	+
CDKN1A	+
FYN	+
GDPD5	+
KIF5C	+
STX1A	+
DYRK3	+
CGRRF1	+
TBPL1	+
ANO10	+
IER3	+
LGMN	+
NIT1	+
TIPARP	+
ABHD6	+
FOXO4	+
PCMT1	+
LIPA	+
