# Supplementary material for: Identification of targetable epigenetic vulnerabilities for uveal melanoma
Source: Cell Death Dis. 2025 Dec 12;17(1):89. doi: 10.1038/s41419-025-08295-4 (PMC12830624; doi:10.1038/s41419-025-08295-4)
Supplement: Supplementary file 13 — Supplementary Data 4 [file 41419_2025_8295_MOESM13_ESM.xlsx]

## Sheet: Supplement4
veliparib	CP466722	GSK-3-inhibitor-II	epigallocatechin	chelerythrine chloride	AZD-8055	PHA-665752	nintedanib	dabrafenib	DCC-2036	QL-XII-47	trametinib	sunitinib	LDN-193189	withaferin-a	rocilinostat	KIN001-220	Radiation	WZ-4-145	AKT-inhibitor-1-2	D-4476	TAK-715	HG-14-8-02	WYE-125132	decitabine	SB-203580	tivozanib	GDC-0879	SB-525334	KW-2449	LS-297	LY2603618	GSK-J4	KIN001-265	pyrazolanthrone	SU-11274	iniparib	KIN001-244	foretinib	THZ-2-98-01	SB-216763	sutent	lapatinib	tranylcypromine	AT7867	erlotinib	TMZ	amuvatinib	WH-4-025	PD-184352
veliparib	1	-0.0245102	0.31	0.109886	0.0852573	-0.220603	0.0978702	0.0814428	-0.247058	-0.0816453	0.0497805	-0.127989	-0.00263587	0.217311	0.0245892	-0.0861285	-0.177181	0.0161781	-0.0795439	0.0165257	0.228866	0.0461191	-0.167913	-0.246382	0.0548867	-0.0728477	0.0993422	0.00943293	0.215713	-0.0493016	-0.0104583	0.198788	0.00952541	-0.110827	-0.0660256	0.107178	0.116793	0.0854529	-0.141185	0.199437	0.0733129	-0.161764	0.0987097	0.161619	0.191975	-0.0172833	-0.0287222	0.28643	-0.0881265
CP466722	-0.0245102	1	0.135141	0.174832	-0.0841831	-0.151836	0.0603221	-0.0906667	0.121302	-0.177781	-0.0141948	-0.359861	0.0903578	0.0670545	0.100511	-0.130376	-0.0267511	0.0229041	-0.154796	-0.180667	-0.0632907	0.154912	-0.143386	-0.0280481	-0.0524513	0.177838	0.0228326	0.107389	0.197579	-0.0693052	0.0176173	-0.0129443	-0.0160133	-0.196517	0.226288	0.213543	0.15835	-0.11434	-0.0222033	0.149083	0.140396	0.174897	-0.146698	0.191924	-0.0592419	-0.150428	0.0548128	-0.0698532	-0.17664
GSK-3-inhibitor-II	0.31	0.135141	1	0.381335	-0.269565	-0.375373	0.212223	-0.112964	-0.242757	-0.427259	-0.133448	-0.374168	0.26114	0.0908809	0.00451486	-0.0350195	-0.355651	0.0220629	-0.174016	-0.376457	0.0389129	0.127857	-0.291492	-0.292519	-0.125603	0.0384243	0.239041	0.29397	0.605961	-0.111271	-0.0535454	0.095538	-0.354879	-0.350926	-0.0329821	0.300473	0.273895	-0.353307	-0.208266	0.359516	0.214858	-0.16125	-0.145387	0.389526	-0.0443175	-0.332689	0.00113913	-0.075369	-0.260438
epigallocatechin	0.109886	0.174832	0.381335	1	-0.162197	-0.145316	0.138027	-0.130746	-0.103249	-0.260227	-0.0687567	-0.257584	0.166181	0.0437935	-0.00972976	-0.0726599	-0.212783	0.0540647	-0.164979	-0.230366	0.0409558	0.173509	-0.196798	-0.132994	-0.0467193	0.127642	0.129934	0.296826	0.38231	-0.0457415	0.00121559	0.0145477	-0.129529	-0.162635	0.0493669	0.172404	0.293763	-0.19567	-0.151861	0.245636	0.224375	-0.0632117	-0.158241	0.36859	-0.0379166	-0.2814	0.0331418	-0.0762931	-0.197467
chelerythrine chloride	0.0852573	-0.0841831	-0.269565	-0.162197	1	0.178829	-0.0740949	0.0825482	0.127232	0.292529	0.18483	0.177984	-0.1274	0.0890496	0.143738	-0.0652579	0.237079	-0.0228116	0.0469002	0.307777	0.154866	-0.0994174	0.118871	0.0455858	0.112101	-0.140527	0.04106	-0.175182	-0.315451	0.0300953	0.0817785	0.063688	0.408938	0.224021	0.0341341	-0.245806	-0.0539954	0.341397	-0.0430094	-0.0159345	-0.0467885	0.10346	0.165631	-0.161938	0.150696	0.297118	0.00402762	0.314355	0.0734926
AZD-8055	-0.220603	-0.151836	-0.375373	-0.145316	0.178829	1	-0.275387	-0.0735241	0.26086	0.133362	0.210095	0.288032	-0.0181784	-0.195713	-0.135044	0.0538978	0.197555	0.023765	0.191173	0.39833	-0.164633	-0.220848	0.195179	0.766419	-0.0575844	-0.144663	-0.00876752	-0.0925624	-0.356648	0.173924	0.0850369	0.0324352	0.167202	0.256953	-0.0341077	-0.363789	-0.188387	0.288204	0.22982	-0.295723	-0.281532	0.114763	-0.0649078	-0.256834	0.0773214	0.141887	-0.0187221	0.00505081	0.282732
PHA-665752	0.0978702	0.0603221	0.212223	0.138027	-0.0740949	-0.275387	1	0.196026	-0.10184	-0.204524	-0.108296	-0.0556177	0.0663316	0.0443274	0.12595	0.00833735	-0.106958	0.0692597	0.154233	-0.211445	0.0250679	0.00809739	-0.00380146	-0.154469	-0.0381159	0.0100644	0.143164	0.104047	0.157512	-0.0104053	-0.00813042	0.171132	-0.108408	0.000449764	0.00240566	0.391393	0.114362	-0.167717	0.156848	0.156896	0.0962553	-0.000464174	0.195344	0.0774574	0.0474457	-0.0883862	0.0165008	0.106053	0.051471
nintedanib	0.0814428	-0.0906667	-0.112964	-0.130746	0.0825482	-0.0735241	0.196026	1	-0.0684907	0.200562	-0.152835	0.197976	-0.191432	0.0350196	-0.0663476	0.166388	-0.0563611	0.057868	0.182552	0.192486	0.182345	0.0706217	0.0812669	-0.140929	0.0807227	0.0113994	0.0350979	-0.104906	-0.0590065	0.0714093	0.0474441	0.0564775	0.0417473	0.30801	-0.0622665	0.0347121	-0.157074	0.0877521	0.244928	-0.117013	-0.126921	0.0761636	0.278801	-0.0642847	0.175348	0.150296	0.0403934	0.253898	0.309253
dabrafenib	-0.247058	0.121302	-0.242757	-0.103249	0.127232	0.26086	-0.10184	-0.0684907	1	0.183653	0.126325	0.221743	-0.116475	-0.0672638	-0.00362261	0.0360121	0.237287	0.0215854	0.212883	0.127208	-0.105858	-0.126029	0.179651	0.349127	0.0515998	-0.063133	-0.0175956	0.0820883	-0.215297	0.0954818	0.0890944	0.0554636	0.101291	0.148611	0.137596	-0.102538	-0.108736	0.0911764	0.267687	-0.11721	-0.0608085	0.374364	0.0496671	-0.127006	0.109976	0.234585	0.0222138	0.0537054	0.199905
DCC-2036	-0.0816453	-0.177781	-0.427259	-0.260227	0.292529	0.133362	-0.204524	0.200562	0.183653	1	0.0166934	0.362157	-0.28614	0.038808	-0.0249577	0.142931	0.231708	0.0021529	0.147364	0.308895	0.0427744	-0.057831	0.200065	0.0510764	0.217394	-0.0203122	-0.110229	-0.191263	-0.484964	0.206006	0.116778	-0.0218527	0.369625	0.362147	-0.0206248	-0.221752	-0.252705	0.369259	0.168274	-0.222346	-0.0820254	0.113241	0.149414	-0.243606	0.0986291	0.337725	0.0159607	0.201423	0.221163
QL-XII-47	0.0497805	-0.0141948	-0.133448	-0.0687567	0.18483	0.210095	-0.108296	-0.152835	0.126325	0.0166934	1	0.0701924	0.150635	0.206135	0.376827	-0.0867103	0.207358	0.0181149	0.0424519	0.0689115	-0.0114717	-0.126117	0.050533	0.216486	0.149124	-0.127771	-0.0759845	-0.0519647	-0.131732	0.0729591	0.00521531	0.252134	0.162648	-0.0268973	-0.0605498	-0.0717349	-0.036729	0.146785	-0.098183	0.0340185	-0.0344947	0.119545	0.00906977	-0.104997	0.0990095	0.0735896	-0.0847419	0.12988	-0.101189
trametinib	-0.127989	-0.359861	-0.374168	-0.257584	0.177984	0.288032	-0.0556177	0.197976	0.221743	0.362157	0.0701924	1	-0.202248	-0.276889	-0.15209	0.126014	0.140759	0.01747	0.431422	0.252367	-0.0581148	-0.201995	0.367927	0.225394	0.0468861	-0.260617	-0.0989655	-0.240195	-0.400583	0.196644	0.049837	0.103333	0.146849	0.456985	-0.151821	-0.201488	-0.290801	0.146532	0.316015	-0.321072	-0.277249	0.197058	0.367847	-0.352424	0.0812803	0.486387	-0.0347539	0.0590694	0.497897
sunitinib	-0.00263587	0.0903578	0.26114	0.166181	-0.1274	-0.0181784	0.0663316	-0.191432	-0.116475	-0.28614	0.150635	-0.202248	1	0.010752	0.29053	-0.0607238	0.0698193	0.00235814	-0.144717	-0.316605	-0.198909	-0.0482661	-0.153966	0.0506773	-0.126574	-0.0512203	0.113102	0.169469	0.247809	0.0648952	-0.0740562	0.255189	-0.155414	-0.319114	-0.109797	0.172527	0.172134	-0.259612	-0.106995	0.13882	0.107053	-0.0487336	-0.225987	0.132236	-0.0661492	-0.308803	0.0232751	-0.0867723	-0.20683
LDN-193189	0.217311	0.0670545	0.0908809	0.0437935	0.0890496	-0.195713	0.0443274	0.0350196	-0.0672638	0.038808	0.206135	-0.276889	0.010752	1	0.216034	-0.099932	0.0202109	-0.0305632	-0.208873	-0.0764149	0.211938	0.0396581	-0.173172	-0.216667	0.109442	0.0314623	0.00024197	0.0328797	0.128835	-0.109811	-0.0185758	0.0502622	0.0644084	-0.124605	0.00191723	0.0288352	0.0524252	0.0694853	-0.148323	0.148784	0.105405	-0.0697424	0.0306911	0.109733	0.0823737	-0.0731113	-0.0112708	0.140023	-0.199623
withaferin-a	0.0245892	0.100511	0.00451486	-0.00972976	0.143738	-0.135044	0.12595	-0.0663476	-0.00362261	-0.0249577	0.376827	-0.15209	0.29053	0.216034	1	-0.030146	0.159354	-0.0439032	-0.0298441	-0.0891868	-0.00163896	-0.0651367	-0.0589332	-0.147281	0.0326286	0.00817428	0.0174208	-0.0301506	0.0150723	-0.0340976	-0.0421213	0.162949	0.0524897	-0.120491	0.036141	0.0942812	0.12848	-0.092635	-0.150061	0.0915009	0.116421	0.0380426	-0.0713434	0.00986581	0.0319624	-0.0731716	-0.0313533	0.140515	-0.204224
rocilinostat	-0.0861285	-0.130376	-0.0350195	-0.0726599	-0.0652579	0.0538978	0.00833735	0.166388	0.0360121	0.142931	-0.0867103	0.126014	-0.0607238	-0.099932	-0.030146	1	7.18612419726373e-05	0.0534356	0.164306	0.0621367	-0.0976782	0.0134875	0.0182274	0.0729374	-0.0731304	0.0495016	0.0677836	0.115355	-0.0537814	0.137786	0.0270151	-0.028209	-0.148985	0.0949615	-0.0215167	0.0906149	-0.120016	-8.9518e-05	0.123797	-0.116433	-0.0942341	0.0346507	-0.0100601	-0.0667479	0.027185	0.0262628	-0.0131876	-0.00101621	0.080959
KIN001-220	-0.177181	-0.0267511	-0.355651	-0.212783	0.237079	0.197555	-0.106958	-0.0563611	0.237287	0.231708	0.207358	0.140759	0.0698193	0.0202109	0.159354	7.18612419726373e-05	1	-0.0413227	0.0635201	0.132697	-0.0112803	-0.036075	0.201714	0.182515	0.148538	0.0333175	-0.137388	-0.181293	-0.351324	0.12551	0.0149649	0.044913	0.263722	0.117753	0.112672	-0.115284	-0.0664214	0.204152	0.0962989	-0.110267	-0.00643179	0.161609	0.0602478	-0.196497	0.0317949	0.174451	-0.0361605	0.134567	0.00813981
Radiation	0.0161781	0.0229041	0.0220629	0.0540647	-0.0228116	0.023765	0.0692597	0.057868	0.0215854	0.0021529	0.0181149	0.01747	0.00235814	-0.0305632	-0.0439032	0.0534356	-0.0413227	1	0.0589086	-0.0412274	0.042106	0.0147704	0.0482014	0.0261033	0.0257848	-0.00573338	-0.0220784	0.044487	0.0399749	0.0389309	0.34205	0.0710542	0.0179213	0.0222369	-0.003333	0.00415954	0.0180952	0.0559774	0.0725384	0.0427531	0.0454748	-0.0171517	0.0183791	0.039763	0.0204262	-0.0391854	0.345233	-0.0332607	0.0468987
WZ-4-145	-0.0795439	-0.154796	-0.174016	-0.164979	0.0469002	0.191173	0.154233	0.182552	0.212883	0.147364	0.0424519	0.431422	-0.144717	-0.208873	-0.0298441	0.164306	0.0635201	0.0589086	1	0.106389	-0.0702458	-0.0788407	0.432098	0.298583	0.0815144	-0.194689	0.0392141	-0.104608	-0.217359	0.167528	0.0518144	0.177414	0.0201826	0.294565	-0.0806812	0.0331806	-0.186593	0.0153407	0.44059	-0.273629	-0.235661	0.206975	0.327719	-0.161148	0.120973	0.281508	-0.0506494	0.0441644	0.370416
AKT-inhibitor-1-2	0.0165257	-0.180667	-0.376457	-0.230366	0.307777	0.39833	-0.211445	0.192486	0.127208	0.308895	0.0689115	0.252367	-0.316605	-0.0764149	-0.0891868	0.0621367	0.132697	-0.0412274	0.106389	1	0.07409	-0.086754	0.155174	0.138627	0.154835	-0.0321887	-0.0929918	-0.206187	-0.393529	0.131464	0.0414334	-0.0376878	0.317171	0.349905	-0.0235713	-0.330334	-0.196073	0.370199	0.111144	-0.227563	-0.19665	0.127714	0.186483	-0.217033	0.103678	0.308764	-0.0835929	0.225723	0.146915
D-4476	0.228866	-0.0632907	0.0389129	0.0409558	0.154866	-0.164633	0.0250679	0.182345	-0.105858	0.0427744	-0.0114717	-0.0581148	-0.198909	0.211938	-0.00163896	-0.0976782	-0.0112803	0.042106	-0.0702458	0.07409	1	0.217204	0.0290284	-0.251603	0.132004	0.127877	-0.0574996	-0.0272168	0.235539	-0.0948525	0.0346723	-0.0137409	0.186532	0.12187	0.0497218	-0.0362194	0.113315	0.140256	-0.143683	0.114834	0.0795655	-0.099008	0.163885	0.135041	0.0570103	0.0428448	0.0579329	0.192385	-0.0262497
TAK-715	0.0461191	0.154912	0.127857	0.173509	-0.0994174	-0.220848	0.00809739	0.0706217	-0.126029	-0.057831	-0.126117	-0.201995	-0.0482661	0.0396581	-0.0651367	0.0134875	-0.036075	0.0147704	-0.0788407	-0.086754	0.217204	1	-0.0211021	-0.191696	0.108533	0.421324	0.0564646	0.0781577	0.276356	-0.0854435	0.0148093	-0.131669	-0.00690467	0.023211	0.190641	0.184128	0.282848	-0.0188817	-0.0544709	0.157533	0.224936	-0.0900919	-5.8815e-06	0.300701	-0.0929726	-0.121837	0.0385422	-0.0730014	-0.196166
HG-14-8-02	-0.167913	-0.143386	-0.291492	-0.196798	0.118871	0.195179	-0.00380146	0.0812669	0.179651	0.200065	0.050533	0.367927	-0.153966	-0.173172	-0.0589332	0.0182274	0.201714	0.0482014	0.432098	0.155174	0.0290284	-0.0211021	1	0.222903	0.135152	-0.0657742	-0.0977365	-0.18912	-0.273934	0.121927	0.105011	0.0200946	0.210889	0.334984	0.0210417	-0.0772651	-0.110445	0.132451	0.284485	-0.145987	-0.0585124	0.161363	0.259946	-0.204809	0.0659367	0.259137	0.00866764	-0.0346642	0.252493
WYE-125132	-0.246382	-0.0280481	-0.292519	-0.132994	0.0455858	0.766419	-0.154469	-0.140929	0.349127	0.0510764	0.216486	0.225394	0.0506773	-0.216667	-0.147281	0.0729374	0.182515	0.0261033	0.298583	0.138627	-0.251603	-0.191696	0.222903	1	-0.0568033	-0.134776	0.00970332	0.0161072	-0.266121	0.178586	0.0892348	0.0940031	0.0556462	0.1404	-0.0476894	-0.155715	-0.150512	0.234424	0.35671	-0.269431	-0.281576	0.156728	-0.104241	-0.192386	0.0533172	0.0646514	-0.0105606	-0.0744166	0.261804
decitabine	0.0548867	-0.0524513	-0.125603	-0.0467193	0.112101	-0.0575844	-0.0381159	0.0807227	0.0515998	0.217394	0.149124	0.0468861	-0.126574	0.109442	0.0326286	-0.0731304	0.148538	0.0257848	0.0815144	0.154835	0.132004	0.108533	0.135152	-0.0568033	1	0.102831	-0.0697612	-0.0635551	-0.107193	0.112623	0.0566997	0.112356	0.188559	0.102638	0.106745	-0.0088311	0.0377467	0.142798	0.0623773	-0.00537208	0.0157637	0.0212001	0.131429	0.0920283	0.0166536	0.108769	0.0149603	0.109956	-0.101499
SB-203580	-0.0728477	0.177838	0.0384243	0.127642	-0.140527	-0.144663	0.0100644	0.0113994	-0.063133	-0.0203122	-0.127771	-0.260617	-0.0512203	0.0314623	0.00817428	0.0495016	0.0333175	-0.00573338	-0.194689	-0.0321887	0.127877	0.421324	-0.0657742	-0.134776	0.102831	1	-0.0234742	0.130982	0.15853	-0.0662679	-0.0287512	-0.1414	-0.00150678	0.0490316	0.188584	0.136132	0.216574	-0.0418773	-0.0837486	0.115447	0.219726	-0.0922618	-0.124686	0.219675	-0.148279	-0.153641	-0.00158024	-0.123052	-0.237052
tivozanib	0.0993422	0.0228326	0.239041	0.129934	0.04106	-0.00876752	0.143164	0.0350979	-0.0175956	-0.110229	-0.0759845	-0.0989655	0.113102	0.00024197	0.0174208	0.0677836	-0.137388	-0.0220784	0.0392141	-0.0929918	-0.0574996	0.0564646	-0.0977365	0.00970332	-0.0697612	-0.0234742	1	0.119019	0.124924	0.124267	-0.0345812	0.0817784	-0.0539225	-0.0023583	0.0063573	0.0496986	0.0744334	-0.0769034	0.0808005	0.0504777	0.0935567	0.067869	-0.0135286	0.0898028	0.0608589	-0.0513713	0.00714169	0.112656	-0.0232518
GDC-0879	0.00943293	0.107389	0.29397	0.296826	-0.175182	-0.0925624	0.104047	-0.104906	0.0820883	-0.191263	-0.0519647	-0.240195	0.169469	0.0328797	-0.0301506	0.115355	-0.181293	0.044487	-0.104608	-0.206187	-0.0272168	0.0781577	-0.18912	0.0161072	-0.0635551	0.130982	0.119019	1	0.312543	0.065517	0.0244291	0.0793664	-0.210518	-0.203207	0.00780824	0.218458	0.141	-0.186049	-0.0052513	0.140037	0.18011	-0.0888172	-0.198938	0.232593	-0.0366724	-0.312869	0.0285793	-0.115123	-0.13095
SB-525334	0.215713	0.197579	0.605961	0.38231	-0.315451	-0.356648	0.157512	-0.0590065	-0.215297	-0.484964	-0.131732	-0.400583	0.247809	0.128835	0.0150723	-0.0537814	-0.351324	0.0399749	-0.217359	-0.393529	0.235539	0.276356	-0.273934	-0.266121	-0.107193	0.15853	0.124924	0.312543	1	-0.108143	-0.050688	0.0409385	-0.390017	-0.347331	-0.00487617	0.335527	0.35085	-0.388281	-0.188181	0.308833	0.201855	-0.125531	-0.175726	0.470897	-0.0799683	-0.435255	0.0361855	-0.129266	-0.262718
KW-2449	-0.0493016	-0.0693052	-0.111271	-0.0457415	0.0300953	0.173924	-0.0104053	0.0714093	0.0954818	0.206006	0.0729591	0.196644	0.0648952	-0.109811	-0.0340976	0.137786	0.12551	0.0389309	0.167528	0.131464	-0.0948525	-0.0854435	0.121927	0.178586	0.112623	-0.0662679	0.124267	0.065517	-0.108143	1	-0.0154548	0.214499	0.0600766	0.105736	-0.0128796	0.0331767	-0.0714622	0.0432674	0.255277	-0.212532	-0.0742363	0.265217	0.00142318	-0.0665438	0.0839412	0.0745941	-0.0400233	0.100589	0.0944111
LS-297	-0.0104583	0.0176173	-0.0535454	0.00121559	0.0817785	0.0850369	-0.00813042	0.0474441	0.0890944	0.116778	0.00521531	0.049837	-0.0740562	-0.0185758	-0.0421213	0.0270151	0.0149649	0.34205	0.0518144	0.0414334	0.0346723	0.0148093	0.105011	0.0892348	0.0566997	-0.0287512	-0.0345812	0.0244291	-0.050688	-0.0154548	1	0.0182977	0.0826085	0.0682221	0.0394371	-0.0786737	-0.0179168	0.121216	0.074784	-0.00642089	-0.0300994	0.05919	0.0464371	0.00301763	0.0370014	0.0488839	0.368988	0.0261813	0.0685389
LY2603618	0.198788	-0.0129443	0.095538	0.0145477	0.063688	0.0324352	0.171132	0.0564775	0.0554636	-0.0218527	0.252134	0.103333	0.255189	0.0502622	0.162949	-0.028209	0.044913	0.0710542	0.177414	-0.0376878	-0.0137409	-0.131669	0.0200946	0.0940031	0.112356	-0.1414	0.0817784	0.0793664	0.0409385	0.214499	0.0182977	1	-0.0250307	0.00293306	-0.102432	0.118495	0.00216952	-0.0187013	0.15352	0.0181924	-0.0267306	0.131949	0.0163687	0.0503494	0.235116	-0.0146323	0.0171695	0.146947	0.12704
GSK-J4	0.00952541	-0.0160133	-0.354879	-0.129529	0.408938	0.167202	-0.108408	0.0417473	0.101291	0.369625	0.162648	0.146849	-0.155414	0.0644084	0.0524897	-0.148985	0.263722	0.0179213	0.0201826	0.317171	0.186532	-0.00690467	0.210889	0.0556462	0.188559	-0.00150678	-0.0539225	-0.210518	-0.390017	0.0600766	0.0826085	-0.0250307	1	0.234773	0.105272	-0.231913	-0.0301502	0.406798	-0.0291074	-0.0878202	0.0320155	0.0861467	0.178481	-0.165043	0.0979049	0.275896	0.0557771	0.23468	0.0833807
KIN001-265	-0.110827	-0.196517	-0.350926	-0.162635	0.224021	0.256953	0.000449764	0.30801	0.148611	0.362147	-0.0268973	0.456985	-0.319114	-0.124605	-0.120491	0.0949615	0.117753	0.0222369	0.294565	0.349905	0.12187	0.023211	0.334984	0.1404	0.102638	0.0490316	-0.0023583	-0.203207	-0.347331	0.105736	0.0682221	0.00293306	0.234773	1	-0.0214653	-0.17977	-0.23575	0.252509	0.277805	-0.198683	-0.176447	0.155798	0.264326	-0.211372	0.0722022	0.320068	-0.0352556	0.140644	0.34268
pyrazolanthrone	-0.0660256	0.226288	-0.0329821	0.0493669	0.0341341	-0.0341077	0.00240566	-0.0622665	0.137596	-0.0206248	-0.0605498	-0.151821	-0.109797	0.00191723	0.036141	-0.0215167	0.112672	-0.003333	-0.0806812	-0.0235713	0.0497218	0.190641	0.0210417	-0.0476894	0.106745	0.188584	0.0063573	0.00780824	-0.00487617	-0.0128796	0.0394371	-0.102432	0.105272	-0.0214653	1	0.00697059	0.105492	0.0824257	-0.00235334	0.0708605	0.156766	0.0460456	0.0220399	0.0818392	-0.0578862	0.0372285	0.0904236	0.00768048	-0.143434
SU-11274	0.107178	0.213543	0.300473	0.172404	-0.245806	-0.363789	0.391393	0.0347121	-0.102538	-0.221752	-0.0717349	-0.201488	0.172527	0.0288352	0.0942812	0.0906149	-0.115284	0.00415954	0.0331806	-0.330334	-0.0362194	0.184128	-0.0772651	-0.155715	-0.0088311	0.136132	0.0496986	0.218458	0.335527	0.0331767	-0.0786737	0.118495	-0.231913	-0.17977	0.00697059	1	0.212324	-0.244608	0.0126756	0.208334	0.14191	0.0617668	-0.0370392	0.244844	-0.0343559	-0.235256	-0.0308458	-0.0638856	-0.174097
iniparib	0.116793	0.15835	0.273895	0.293763	-0.0539954	-0.188387	0.114362	-0.157074	-0.108736	-0.252705	-0.036729	-0.290801	0.172134	0.0524252	0.12848	-0.120016	-0.0664214	0.0180952	-0.186593	-0.196073	0.113315	0.282848	-0.110445	-0.150512	0.0377467	0.216574	0.0744334	0.141	0.35085	-0.0714622	-0.0179168	0.00216952	-0.0301502	-0.23575	0.105492	0.212324	1	-0.132379	-0.167941	0.249335	0.314096	-0.10982	-0.118812	0.358657	-0.0519359	-0.212955	0.0488986	-0.0901535	-0.251431
KIN001-244	0.0854529	-0.11434	-0.353307	-0.19567	0.341397	0.288204	-0.167717	0.0877521	0.0911764	0.369259	0.146785	0.146532	-0.259612	0.0694853	-0.092635	-8.9518e-05	0.204152	0.0559774	0.0153407	0.370199	0.140256	-0.0188817	0.132451	0.234424	0.142798	-0.0418773	-0.0769034	-0.186049	-0.388281	0.0432674	0.121216	-0.0187013	0.406798	0.252509	0.0824257	-0.244608	-0.132379	1	0.0290226	-0.139312	-0.190148	0.0260597	0.13432	-0.194954	0.100275	0.23018	0.0483459	0.187424	0.0430646
foretinib	-0.141185	-0.0222033	-0.208266	-0.151861	-0.0430094	0.22982	0.156848	0.244928	0.267687	0.168274	-0.098183	0.316015	-0.106995	-0.148323	-0.150061	0.123797	0.0962989	0.0725384	0.44059	0.111144	-0.143683	-0.0544709	0.284485	0.35671	0.0623773	-0.0837486	0.0808005	-0.0052513	-0.188181	0.255277	0.074784	0.15352	-0.0291074	0.277805	-0.00235334	0.0126756	-0.167941	0.0290226	1	-0.274822	-0.210008	0.236232	0.197858	-0.0982867	0.0996611	0.172252	-0.0159078	0.0158692	0.474175
THZ-2-98-01	0.199437	0.149083	0.359516	0.245636	-0.0159345	-0.295723	0.156896	-0.117013	-0.11721	-0.222346	0.0340185	-0.321072	0.13882	0.148784	0.0915009	-0.116433	-0.110267	0.0427531	-0.273629	-0.227563	0.114834	0.157533	-0.145987	-0.269431	-0.00537208	0.115447	0.0504777	0.140037	0.308833	-0.212532	-0.00642089	0.0181924	-0.0878202	-0.198683	0.0708605	0.208334	0.249335	-0.139312	-0.274822	1	0.338888	-0.102821	-0.00905502	0.223194	-0.0647911	-0.137012	0.0924362	-0.0164834	-0.219297
SB-216763	0.0733129	0.140396	0.214858	0.224375	-0.0467885	-0.281532	0.0962553	-0.126921	-0.0608085	-0.0820254	-0.0344947	-0.277249	0.107053	0.105405	0.116421	-0.0942341	-0.00643179	0.0454748	-0.235661	-0.19665	0.0795655	0.224936	-0.0585124	-0.281576	0.0157637	0.219726	0.0935567	0.18011	0.201855	-0.0742363	-0.0300994	-0.0267306	0.0320155	-0.176447	0.156766	0.14191	0.314096	-0.190148	-0.210008	0.338888	1	-0.141917	-0.130843	0.179219	-0.0114182	-0.180941	0.0634331	-0.0525672	-0.233476
sutent	-0.161764	0.174897	-0.16125	-0.0632117	0.10346	0.114763	-0.000464174	0.0761636	0.374364	0.113241	0.119545	0.197058	-0.0487336	-0.0697424	0.0380426	0.0346507	0.161609	-0.0171517	0.206975	0.127714	-0.099008	-0.0900919	0.161363	0.156728	0.0212001	-0.0922618	0.067869	-0.0888172	-0.125531	0.265217	0.05919	0.131949	0.0861467	0.155798	0.0460456	0.0617668	-0.10982	0.0260597	0.236232	-0.102821	-0.141917	1	0.0875436	-0.0855326	0.103025	0.241443	-0.0143756	0.0461994	0.140255
lapatinib	0.0987097	-0.146698	-0.145387	-0.158241	0.165631	-0.0649078	0.195344	0.278801	0.0496671	0.149414	0.00906977	0.367847	-0.225987	0.0306911	-0.0713434	-0.0100601	0.0602478	0.0183791	0.327719	0.186483	0.163885	-5.8815e-06	0.259946	-0.104241	0.131429	-0.124686	-0.0135286	-0.198938	-0.175726	0.00142318	0.0464371	0.0163687	0.178481	0.264326	0.0220399	-0.0370392	-0.118812	0.13432	0.197858	-0.00905502	-0.130843	0.0875436	1	-0.144947	0.100756	0.411571	-0.00262615	0.187076	0.247831
tranylcypromine	0.161619	0.191924	0.389526	0.36859	-0.161938	-0.256834	0.0774574	-0.0642847	-0.127006	-0.243606	-0.104997	-0.352424	0.132236	0.109733	0.00986581	-0.0667479	-0.196497	0.039763	-0.161148	-0.217033	0.135041	0.300701	-0.204809	-0.192386	0.0920283	0.219675	0.0898028	0.232593	0.470897	-0.0665438	0.00301763	0.0503494	-0.165043	-0.211372	0.0818392	0.244844	0.358657	-0.194954	-0.0982867	0.223194	0.179219	-0.0855326	-0.144947	1	-0.0889278	-0.277547	0.100807	-0.0710241	-0.285912
AT7867	0.191975	-0.0592419	-0.0443175	-0.0379166	0.150696	0.0773214	0.0474457	0.175348	0.109976	0.0986291	0.0990095	0.0812803	-0.0661492	0.0823737	0.0319624	0.027185	0.0317949	0.0204262	0.120973	0.103678	0.0570103	-0.0929726	0.0659367	0.0533172	0.0166536	-0.148279	0.0608589	-0.0366724	-0.0799683	0.0839412	0.0370014	0.235116	0.0979049	0.0722022	-0.0578862	-0.0343559	-0.0519359	0.100275	0.0996611	-0.0647911	-0.0114182	0.103025	0.100756	-0.0889278	1	0.119257	-0.0280748	0.248657	0.292081
erlotinib	-0.0172833	-0.150428	-0.332689	-0.2814	0.297118	0.141887	-0.0883862	0.150296	0.234585	0.337725	0.0735896	0.486387	-0.308803	-0.0731113	-0.0731716	0.0262628	0.174451	-0.0391854	0.281508	0.308764	0.0428448	-0.121837	0.259137	0.0646514	0.108769	-0.153641	-0.0513713	-0.312869	-0.435255	0.0745941	0.0488839	-0.0146323	0.275896	0.320068	0.0372285	-0.235256	-0.212955	0.23018	0.172252	-0.137012	-0.180941	0.241443	0.411571	-0.277547	0.119257	1	-0.0193054	0.206047	0.28429
TMZ	-0.0287222	0.0548128	0.00113913	0.0331418	0.00402762	-0.0187221	0.0165008	0.0403934	0.0222138	0.0159607	-0.0847419	-0.0347539	0.0232751	-0.0112708	-0.0313533	-0.0131876	-0.0361605	0.345233	-0.0506494	-0.0835929	0.0579329	0.0385422	0.00866764	-0.0105606	0.0149603	-0.00158024	0.00714169	0.0285793	0.0361855	-0.0400233	0.368988	0.0171695	0.0557771	-0.0352556	0.0904236	-0.0308458	0.0488986	0.0483459	-0.0159078	0.0924362	0.0634331	-0.0143756	-0.00262615	0.100807	-0.0280748	-0.0193054	1	-0.0443022	-0.0205163
amuvatinib	0.28643	-0.0698532	-0.075369	-0.0762931	0.314355	0.00505081	0.106053	0.253898	0.0537054	0.201423	0.12988	0.0590694	-0.0867723	0.140023	0.140515	-0.00101621	0.134567	-0.0332607	0.0441644	0.225723	0.192385	-0.0730014	-0.0346642	-0.0744166	0.109956	-0.123052	0.112656	-0.115123	-0.129266	0.100589	0.0261813	0.146947	0.23468	0.140644	0.00768048	-0.0638856	-0.0901535	0.187424	0.0158692	-0.0164834	-0.0525672	0.0461994	0.187076	-0.0710241	0.248657	0.206047	-0.0443022	1	0.0377202
WH-4-025	-0.0881265	-0.17664	-0.260438	-0.197467	0.0734926	0.282732	0.051471	0.309253	0.199905	0.221163	-0.101189	0.497897	-0.20683	-0.199623	-0.204224	0.080959	0.00813981	0.0468987	0.370416	0.146915	-0.0262497	-0.196166	0.252493	0.261804	-0.101499	-0.237052	-0.0232518	-0.13095	-0.262718	0.0944111	0.0685389	0.12704	0.0833807	0.34268	-0.143434	-0.174097	-0.251431	0.0430646	0.474175	-0.219297	-0.233476	0.140255	0.247831	-0.285912	0.292081	0.28429	-0.0205163	0.0377202	1
PD-184352	-0.203711	-0.150736	-0.144435	-0.10223	-0.111642	0.109379	0.126412	0.161161	0.209822	0.0945451	-0.141546	0.647687	-0.110731	-0.301218	-0.194779	0.159488	-0.0283686	0.0788484	0.485689	-0.0623122	-0.145955	-0.0440061	0.322674	0.218452	-0.0305428	-0.153885	-0.032798	-0.0693493	-0.101333	0.153256	0.0538185	0.0615597	-0.120665	0.310494	-0.0837936	0.0691667	-0.142408	-0.103522	0.471853	-0.218663	-0.172114	0.164836	0.297257	-0.114297	-0.0266526	0.266526	-0.00391265	-0.140389	0.42569
RAF 265	-0.204332	0.152058	-0.182069	-0.0839244	0.128191	0.274303	-0.109669	-0.0680779	0.716397	0.0752381	0.18167	0.230696	-0.0377508	-0.0480545	-0.00873846	-0.0369365	0.175119	0.0109374	0.233134	0.0371726	-0.133007	-0.144436	0.173201	0.377897	-0.0165743	-0.158562	0.00372165	-0.0280527	-0.145897	0.0603356	0.0651924	0.0902538	0.0831265	0.147052	0.0378729	-0.083748	-0.0957442	0.0191412	0.190041	-0.0940276	-0.124849	0.444622	0.042521	-0.0871082	0.0970566	0.263367	0.00805514	0.0637266	0.168025
anacardic-acid	-0.0258348	0.212202	0.25607	0.278433	-0.157594	-0.20261	0.0685629	-0.149544	-0.0178943	-0.256318	-0.0678636	-0.283289	0.157552	0.0397224	0.0104618	-0.066818	-0.100571	0.0514588	-0.133026	-0.232592	0.0298779	0.237167	-0.0831187	-0.156338	0.0408643	0.246915	0.0540691	0.227758	0.341912	-0.0658721	-0.070927	-0.070956	-0.129211	-0.213938	0.112848	0.188333	0.304463	-0.232331	-0.13345	0.158655	0.264349	-0.0673834	-0.140701	0.354278	-0.154684	-0.246563	0.0157974	-0.177549	-0.295585
JNK-IN-5A	-0.0772512	-0.020325	-0.178265	-0.0852839	0.172085	0.174889	-0.111489	-0.0865514	0.00284273	0.120978	0.290864	0.00913475	0.644198	0.0597225	0.320867	-0.081503	0.356967	-0.0465673	-0.0428438	0.0369898	-0.142786	-0.148763	0.0475695	0.151869	0.0701923	-0.0999187	-0.0293351	-0.111916	-0.214328	0.124851	-0.0315614	0.209895	0.202787	-0.0694762	-0.0648997	-0.0740304	-0.00971986	0.104218	-0.0405863	-0.0666455	-0.0277249	0.0755367	-0.0713156	-0.120528	-0.00012475	-0.00504124	0.00394381	0.0647683	-0.122408
SAR-245408	0.152616	0.273918	0.459635	0.278324	-0.201503	-0.273499	0.235074	-0.123326	-0.0223525	-0.350076	-0.0393102	-0.393871	0.222688	0.0958917	0.0591529	-0.0659465	-0.174367	0.0104714	-0.170325	-0.359078	-0.00705401	0.173612	-0.24808	-0.12857	-0.0347392	0.137317	0.164315	0.310308	0.440029	-0.159537	-0.0491946	0.0387227	-0.22705	-0.282574	0.100207	0.41488	0.261368	-0.246591	-0.138898	0.372093	0.248585	-0.0733785	-0.145073	0.348104	-0.0999238	-0.255443	0.0196803	-0.017147	-0.322969
JQ1	-0.145843	-0.0884449	-0.0765654	-0.139395	-0.0896661	0.0807835	-0.0190749	-0.0451262	0.120728	0.0315326	0.00730143	0.139854	0.0712726	-0.0750679	0.0364534	0.0743858	0.0875027	0.0397991	0.143599	-0.100833	-0.150743	-0.135527	0.137377	0.118048	-0.0996178	-0.0746166	-0.0305645	0.0523024	-0.0507087	0.130342	0.0389761	0.0314175	-0.131484	-0.0180206	-0.123136	0.0621965	-0.134936	-0.115248	0.140153	-0.130641	-0.0386391	0.0762032	-0.0328677	-0.150783	0.0326434	-0.0160895	0.0305745	-0.131379	0.103874
CYT387	0.0860893	0.0367181	0.0321235	0.0511718	0.0757185	-0.034608	-0.0447853	0.0253022	0.0270807	0.0898556	-0.0701449	-0.00439427	-0.0637087	-0.0226185	-0.141269	0.00458431	-0.0646259	0.0616035	-0.16165	0.0616373	0.0561795	0.0408705	-0.0907243	-0.100899	-0.0618487	0.00604771	-0.0601488	0.0685569	0.0255461	-0.0531615	0.0554545	-0.0262645	0.0824282	-0.0514076	-0.0431677	-0.0574142	0.0559871	0.0222556	-0.160303	0.206394	0.103307	-0.0494877	-0.00175081	-0.0209558	0.113682	0.0236729	0.0902095	0.0374446	0.156518
PFI-1	-0.143717	-0.0609663	-0.0583647	-0.0515038	-0.109542	0.0791157	-0.0165497	-0.0551677	0.0480057	-0.0486416	-0.0126326	0.139276	-0.0244514	-0.130427	0.00314237	0.0721453	0.104855	-0.0571313	0.0213486	-0.0871418	-0.0918318	-0.0803851	0.056303	0.116567	-0.190615	-0.00314594	-0.0234849	0.0599159	0.000777163	0.104239	-0.129002	-0.0441286	-0.182358	0.0240018	-0.0699957	0.0746265	-0.115204	-0.0992462	0.0432375	-0.0898507	-0.0646755	0.0658817	-0.0610988	-0.129813	0.00497415	-0.058922	-0.141893	-0.121342	0.130122
JNK-9L	-0.0209083	-0.146836	-0.2715	-0.208581	0.240672	0.0729859	-0.17937	0.0739262	0.0604879	0.460817	0.00204779	0.141112	-0.149509	0.119565	0.0689795	0.0157278	0.147969	-0.0297348	-0.0901997	0.26495	0.0389606	-0.12958	0.00838721	-0.0661911	0.0705627	-0.0840336	-0.115142	-0.234171	-0.354136	-0.00771975	0.0321855	-0.0396979	0.301895	0.16103	0.000543533	-0.285162	-0.169743	0.254686	-0.0387733	0.00390104	-0.0222566	0.0088963	0.0506984	-0.226716	0.064092	0.225051	0.0124501	0.170233	0.125411
idelalisib	0.340539	-0.0910204	0.329499	0.11747	-0.0498828	-0.000523679	0.0426201	0.119231	-0.222228	-0.126932	0.005289	0.0116417	0.117201	0.0562393	-0.0197478	-0.0107701	-0.237561	0.0204818	-0.0354245	-0.0393108	0.0293387	-0.177249	-0.198622	-0.125519	-0.148922	-0.178127	0.160285	0.097035	0.201945	0.016372	-0.0390851	0.252546	-0.12557	-0.0557574	-0.184415	0.00119496	-0.0304855	-0.043475	-0.103854	0.0565966	-0.0913796	-0.0742974	-0.0307813	0.0404046	0.301623	-0.102899	-0.00379595	0.0909212	0.18178
fostamatinib	0.0226942	0.201821	0.203017	0.180889	-0.0705852	-0.148159	0.0874998	-0.00388357	0.0014136	-0.224345	-0.144615	-0.202402	0.0175371	0.0285793	-0.0873048	-0.0540352	-0.0764319	0.0334258	-0.139845	-0.0963155	0.0578594	0.137168	-0.123738	-0.192782	-0.0703387	0.0578625	0.0743228	0.0984393	0.280844	-0.0621767	0.0119584	-0.0540305	-0.10678	-0.0642356	0.0908024	0.0895123	0.142953	-0.152487	-0.00921858	0.182359	0.0901893	0.0517268	-0.0149429	0.168893	-0.045055	-0.102364	0.00698794	-0.076322	-0.0504043
brivanib	0.103005	-0.0442713	-0.129952	-0.0375795	0.211303	-0.0204342	-0.146416	-0.000967877	-0.124256	0.161567	0.167377	0.0287612	-0.0302631	0.0719659	0.0982701	-0.073194	0.101693	-0.0501822	-0.195308	0.236137	0.167439	0.050195	-0.0555369	-0.238631	0.14533	0.0579477	-0.144702	-0.129363	-0.12571	-0.0948014	-0.00906788	-0.0317345	0.272213	0.0402051	0.0634874	-0.15483	0.0609638	0.180334	-0.331297	0.173671	0.119282	-0.074914	0.119452	-0.0133027	-0.0318658	0.137964	0.0131854	0.15592	-0.0712529
BS-181	0.183534	-0.146375	-0.147024	-0.147203	0.310978	0.0186117	-0.0253511	0.0384937	-0.0073546	0.277275	0.301692	0.109776	-0.0988592	0.170755	0.154733	-0.064394	0.199816	-0.00157412	0.0328635	0.183659	0.202289	-0.0436887	0.155995	-0.0810236	0.257799	-0.0836158	0.00317867	-0.186426	-0.24876	0.0195689	0.0495138	0.120619	0.335433	0.151051	-0.0279364	-0.085625	-0.0706197	0.317697	-0.114029	-0.026385	0.00951342	0.0148374	0.162064	-0.150182	0.245498	0.204582	-0.0470168	0.263547	-0.0461786
JWE-035	-0.212404	-0.15909	-0.241144	-0.179323	0.033839	0.306254	0.0471401	-0.00378901	0.166579	0.0898533	0.0925138	0.277457	0.0619346	-0.149504	0.0619942	0.149653	0.269554	-0.0364476	0.235172	0.0579102	-0.256197	-0.178676	0.212184	0.346068	-0.112355	-0.164979	0.189128	-0.0237314	-0.259241	0.290566	-0.069203	0.132823	-0.0196148	0.137505	-0.0754047	-0.0321674	-0.215974	0.012466	0.326206	-0.244818	-0.136938	0.193064	0.0124799	-0.283095	0.0935833	0.0745172	-0.115111	-0.0213401	0.262804
AST1306	-0.163202	-0.118413	-0.254501	-0.140679	0.0496827	0.174728	-0.0121574	0.0905391	0.233752	0.125275	-0.0497841	0.410011	-0.18908	-0.198322	-0.0580681	0.0615712	0.107886	0.0114181	0.391236	0.0675426	0.0181319	-0.0273519	0.410681	0.225795	0.0622945	-0.0628974	-0.0801615	-0.145952	-0.226448	0.0886392	0.0323664	-0.0118528	0.0931852	0.325344	0.0371219	-0.0901894	-0.0924172	0.0719559	0.323844	-0.163441	-0.0755967	0.136007	0.223008	-0.143022	0.0613171	0.275388	-0.000389764	-0.089808	0.329375
XMD-892	0.160893	-0.0735412	0.15991	-0.0202925	-0.0890098	-0.143503	0.0985729	0.0169033	-0.111871	-0.116397	-0.00509759	-0.00053318	0.0154747	-0.0058772	0.0348619	0.0495791	-0.0212898	-0.0848541	-0.0122849	-0.147208	0.0517455	-0.0483877	-0.0754978	-0.0975792	-0.155732	-0.0346174	0.0301108	0.0136365	0.161896	0.0017606	-0.125031	0.0451424	-0.232989	-0.0962009	-0.0854104	0.152873	-0.0421453	-0.0965708	-0.0760177	0.0399643	-0.0608883	-0.0058652	0.0100547	-0.0190722	0.0734406	-0.0760729	-0.146438	0.0887043	0.000449607
BMS-387032	-0.0836298	-0.140716	-0.336085	-0.230829	0.211266	0.107338	-0.188539	0.0974677	0.124038	0.543968	-0.0400304	0.153685	-0.159932	0.155628	0.0803455	0.078428	0.166051	-0.0311742	-0.0211481	0.257986	-0.0265209	-0.131515	0.0245318	-0.00569401	0.113495	-0.0828638	-0.0976045	-0.208049	-0.396628	0.061237	0.0249316	-0.0303356	0.2885	0.177122	0.0192562	-0.262847	-0.201244	0.244496	0.0576465	-0.112154	-0.0587727	0.0541812	0.00984061	-0.238243	0.0341379	0.20441	0.00521629	0.13733	0.118032
UNC669	0.173701	0.19196	0.453891	0.45264	-0.197973	-0.241993	0.140839	-0.125669	-0.171514	-0.339315	-0.111989	-0.352448	0.165157	0.0948853	-0.00450259	-0.0682908	-0.217638	0.0538314	-0.170014	-0.265328	0.0648663	0.229635	-0.214962	-0.243647	-0.0434917	0.164137	0.175968	0.305798	0.418692	-0.0474381	-0.0245055	-0.00750416	-0.177072	-0.255712	0.108722	0.217897	0.298627	-0.211258	-0.184066	0.256975	0.2519	-0.119635	-0.106811	0.399216	-0.12893	-0.280169	0.0291071	-0.108765	-0.297679
HG-5-88-01	0.220221	-0.194877	0.0746321	0.0454397	0.112174	0.129364	-0.150861	0.103387	-0.0955009	0.0437059	0.124435	0.160594	-0.0586583	0.0256825	-0.124366	0.0189216	-0.105329	-0.0160565	-0.0312806	0.332612	0.140126	-0.0776019	-0.0830808	-0.178394	0.0474067	-0.0413391	-0.0181196	-0.0176304	-0.0235279	0.0339233	-0.014341	0.0595543	0.0531627	0.131267	-0.0738312	-0.176596	-0.0171566	0.091328	-0.217751	0.0512348	-0.0539841	0.0113233	0.112563	0.0435364	0.126898	0.131239	-0.00873276	0.150737	0.00922707
garcinol	0.054624	0.123447	-0.0218988	0.0784684	0.17269	-0.0132151	-0.01024	-0.0140765	0.0972473	0.0557938	0.104971	-0.136598	-0.0389395	0.125898	0.072733	-0.158075	0.0903275	-0.0263432	-0.103578	0.0930101	0.136792	0.155785	0.0267432	-0.0334665	0.225007	0.143297	0.0729051	-0.0304453	-0.0123845	-0.0367737	0.0674984	0.00946677	0.21759	0.0337583	0.164831	-0.0166036	0.148576	0.162348	-0.0627882	0.0634614	0.141195	0.0476121	0.0633589	0.180741	0.0216731	0.0407496	0.0594582	0.153549	-0.174508
geldanamycin	-0.103282	-0.189653	-0.206769	-0.156898	0.0153202	0.177198	-0.151543	0.0729858	0.0560616	0.22523	0.0118902	0.385942	-0.0351459	-0.0140378	-0.025658	-0.0113885	0.130893	0.0292683	0.219377	0.0427419	-0.0155882	-0.0829751	0.248841	0.118275	0.0189143	-0.152521	-0.0679612	-0.144219	-0.186372	0.149786	0.074939	0.00825988	0.073025	0.172475	-0.131364	-0.228853	-0.15053	0.0222478	0.149013	-0.27571	-0.158591	0.0731227	0.127785	-0.158586	0.0940346	0.161825	-0.0306935	-0.0139579	0.280178
NU-7026	0.280271	-0.0669581	-0.21264	-0.150608	0.326925	0.179605	-0.182285	0.11982	-0.0321174	0.259296	0.0992954	0.0962588	-0.200658	0.121214	-0.0807335	-0.108556	0.107675	0.0487983	-0.010833	0.287728	0.165306	-0.0577719	0.0697905	0.0331654	0.106606	-0.120429	0.0221669	-0.227453	-0.282753	0.0404837	0.0609435	0.0453693	0.346759	0.227932	-0.00150926	-0.275168	-0.0950312	0.414263	0.00112189	-0.0509291	-0.112282	0.0378772	0.165674	-0.143614	0.153506	0.239527	0.0156523	0.267089	0.125893
GSK-J1	0.130545	0.14616	0.268157	0.29605	-0.0365911	-0.244787	0.0816758	-0.0904127	-0.0812715	-0.210857	-0.113411	-0.311561	0.0972313	0.0294261	-0.00545864	-0.10453	-0.0511221	-0.0162029	-0.182269	-0.174824	0.160686	0.285958	-0.0725535	-0.19502	0.0482076	0.230694	0.0716525	0.182459	0.305683	-0.0880316	-0.0119057	-0.06695	-0.0191387	-0.192338	0.211425	0.139475	0.37897	-0.0701175	-0.131648	0.248846	0.284368	-0.119773	-0.0380541	0.319141	-0.0864572	-0.202225	0.074935	-0.0204078	-0.265359
A443654	-0.0767557	0.0146985	-0.430558	-0.242658	0.320153	0.276221	-0.221362	0.0115831	0.114634	0.432451	0.272734	0.214202	-0.11627	0.141871	0.172043	-0.046536	0.261896	-0.0264968	0.0512051	0.314123	0.00601835	-0.213188	0.150844	0.141292	0.105153	-0.157451	-0.123511	-0.290051	-0.471247	0.102696	0.0599454	0.062899	0.396108	0.226218	0.0292108	-0.32842	-0.281777	0.323581	0.0717354	-0.211419	-0.143827	0.19148	0.0587397	-0.321685	0.101386	0.27857	-0.0288647	0.15967	0.193368
QL-XI-92	0.0220722	0.0279017	-0.0262985	0.0618018	0.139312	0.0527357	-0.0436833	-0.0278609	0.0571114	0.0832884	0.0745022	-0.172629	-0.0633782	0.0280353	0.110558	0.0411391	0.101434	0.0356092	0.0232848	0.0839928	0.0946338	0.207745	0.0317647	0.0410421	0.121434	0.234832	0.0622812	0.167032	-0.0622791	0.0110484	0.0287621	0.0195908	0.151871	0.0546333	0.130768	-0.0112121	0.139405	0.121919	-0.0394971	0.0876533	0.140483	-0.128328	-0.0489096	0.00474327	0.139985	-0.0455352	0.0379846	0.119536	-0.0869736
UNC0638	-0.0361813	0.0675495	0.135568	0.175915	-0.155001	-0.0437049	0.161413	0.0508151	0.0876517	-0.107898	-0.0647367	-0.0118903	0.0621169	-0.0500519	-0.0339306	0.0134074	-0.0791311	0.0337667	0.141918	-0.010846	-0.0140873	0.130557	0.0703341	0.0403062	0.121554	0.146267	-0.0410109	0.199186	0.168122	0.0873446	0.0407571	0.149416	-0.105738	0.00883248	0.0258492	0.202494	0.153358	-0.1242	0.189063	0.022247	0.0452712	0.0946263	-0.0295775	0.235884	-0.00948726	-0.123322	0.0510826	-0.0412992	-0.00240397
PIK-93	-0.0227473	0.277122	0.0496708	0.0581576	-0.0797404	0.0373544	0.0293723	-0.0380699	0.156361	-0.0627532	-0.0490243	-0.130992	-0.0177187	-0.0980854	-0.0513554	0.0111639	-0.0864476	0.0260498	0.0773881	-0.0626333	-0.139006	0.00451052	-0.0410988	0.239544	-0.0735446	0.02146	0.0360174	0.137402	0.04558	0.0187525	-0.0320292	0.00120274	-0.112625	-0.108886	0.0707588	0.0874801	0.0267019	0.0247925	0.172864	0.0128799	-0.0289877	0.08267	-0.0834585	0.0593933	0.0923619	-0.0385298	-0.00184936	-0.132008	0.0746402
AZD-7762	-0.0562093	-0.118438	-0.278951	-0.277408	0.147571	0.137	-0.0477408	0.164001	0.194283	0.258266	0.251746	0.361057	-0.0580659	0.0432156	0.049136	-0.0172818	0.191945	0.0546849	0.290935	0.151288	0.00651976	-0.237536	0.207067	0.137425	0.190054	-0.24028	-0.0533492	-0.20141	-0.236727	0.275199	0.0383233	0.306416	0.108733	0.184406	-0.105553	-0.139784	-0.260893	0.108872	0.324867	-0.223997	-0.250798	0.273553	0.19595	-0.220198	0.137603	0.251187	-0.0348139	0.113744	0.369446
dacomitinib	-0.160018	0.0658912	-0.0216936	0.0279395	-0.0179201	-0.000259572	0.0449611	0.0421647	0.221985	-0.0434206	-0.0758724	0.235806	0.0304636	-0.130385	0.0311312	-0.0201664	0.0391804	0.0176152	0.198743	-0.108658	-0.03656	0.0476398	0.276563	0.0675242	-0.00295092	0.044753	0.0126278	-0.0504865	0.0163631	0.0503192	0.00302478	0.0201629	-0.05065	0.159534	0.0907549	0.0562111	0.0696574	-0.153917	0.173877	0.0258716	0.0830201	0.169529	0.102018	0.0113083	-0.067707	0.120471	0.00430269	-0.139337	0.135479
radicicol	-0.0655073	-0.0193457	0.0252684	-0.0285716	-0.0832024	-0.0899821	0.044847	-0.0568844	-0.00580057	0.0225329	0.0620365	0.110526	0.203928	0.0388184	0.340029	-0.0299529	0.0957136	0.0133108	0.120396	-0.248419	-0.0394291	-0.0326719	0.129508	-0.0340483	0.0064363	-0.0789522	-0.0327125	-0.00915091	0.0649253	0.110985	-0.0143888	0.0875235	-0.0591973	-0.0869907	-0.064048	0.0514349	0.0764384	-0.191111	0.0516284	-0.0746027	0.0630429	0.028686	-0.0411776	-0.0215833	0.0400515	-0.0567817	-0.0286631	-0.0591382	0.0313308
SR-1277	-0.127953	-0.0269696	-0.169827	-0.0766855	0.0584638	0.102803	-0.0926041	-0.0462589	0.0519687	0.203612	0.0506747	0.088332	0.0768719	0.0134028	0.133822	0.0159563	0.101365	0.0399039	0.0774646	0.040407	-0.132143	-0.0659221	0.122471	0.0617054	0.0420398	-0.0278038	0.043416	-0.0734358	-0.16047	0.0767654	0.0571119	0.000754991	0.0822413	0.0350353	0.000892445	-0.12802	-0.0397432	0.0609258	0.0924763	-0.145785	0.00782143	0.0781788	-0.029394	-0.114	0.0587707	0.0460595	0.00877643	-0.0506675	0.0257633
tozasertib	-0.0290381	-0.141154	-0.118549	-0.0972903	0.0667888	0.206167	-0.127254	0.0662239	0.0117545	0.0969316	0.125741	0.150938	0.199463	-0.0273184	0.087797	0.0842021	0.210932	0.00646301	0.0520861	0.253743	-0.036911	-0.0310487	0.0461692	0.0441271	0.101208	-0.0496443	-0.0553314	-0.0552823	-0.135296	0.198091	0.04207	0.108563	0.0116895	0.107908	-0.0842468	-0.141579	-0.0335348	0.00143932	0.140764	-0.067005	-0.0284952	0.0255516	0.0326479	-0.0344842	-0.0366127	0.069415	0.00385094	0.0579791	0.00794505
I-BET	-0.213218	-0.135779	-0.143238	-0.158786	-0.0722896	0.107804	-0.0165684	-0.0482385	0.108749	0.0464726	0.0078838	0.224838	-0.0252452	-0.123406	0.0124925	0.0993002	0.176385	-0.0756169	0.0996512	-0.0589848	-0.117173	-0.134147	0.118927	0.153948	-0.184983	-0.0664722	-0.0277705	-0.00399342	-0.0986566	0.155	-0.137786	-0.0474252	-0.159587	0.0641823	-0.112781	0.0600005	-0.200031	-0.0584502	0.100668	-0.151623	-0.144477	0.114911	-0.00116666	-0.218231	-0.00733796	0.0221124	-0.152154	-0.0779839	0.171802
PF-3758309	-0.17149	-0.11077	-0.234117	-0.185915	0.0616993	0.249682	-0.0602919	-0.0686007	0.185183	0.271137	0.207113	0.333996	0.103829	-0.114804	0.144074	0.186232	0.193308	0.00291239	0.305491	0.0483396	-0.230496	-0.212121	0.196476	0.3144	0.0507724	-0.195579	-0.0464263	-0.0337682	-0.248279	0.343899	-0.0446873	0.210163	0.0379531	0.0517358	-0.112886	0.0480603	-0.195199	0.0507301	0.200269	-0.182155	-0.1432	0.232294	-0.0541521	-0.265658	0.108797	0.114607	-0.0803758	-0.0318088	0.193832
ponatinib	-0.0352653	-0.054868	-0.337136	-0.187781	0.399901	0.240787	-0.114079	0.129725	0.266857	0.442725	0.0586694	0.357573	-0.254262	-0.0211269	-0.016351	-0.0428345	0.231364	-0.0269674	0.147996	0.283432	0.0563047	-0.0757753	0.173322	0.147397	0.0653944	-0.152988	0.0584802	-0.290582	-0.3924	0.0667739	0.097068	-0.00237337	0.341013	0.417608	0.0511391	-0.291021	-0.178939	0.282516	0.160753	-0.159688	-0.176266	0.236381	0.20676	-0.186378	0.0945974	0.401771	-0.0322937	0.296817	0.265597
Withaferin A	0.00552096	0.113771	0.044533	0.0321776	0.0134166	-0.0654519	0.0601012	0.0810621	0.0296774	0.0229929	-0.0326253	-0.0067619	0.0360577	0.000345232	0.0883991	0.0208575	-0.0397889	0.28401	0.0214413	-0.0587959	0.054432	0.035011	0.0586536	-0.0468469	0.0430226	0.0101818	-0.00985252	0.0145968	0.0399439	0.0536283	0.331038	0.0348823	0.0280499	0.0191455	0.0874221	0.0267528	0.0720311	-0.0414185	0.0255808	0.082533	0.0625393	0.0583836	0.050092	0.0700004	0.0338734	0.030535	0.318543	0.0256068	0.0319498
BX-795	-0.18048	-0.088267	-0.375799	-0.189893	0.094712	0.216943	-0.1003	0.0587803	0.380625	0.380024	0.0504623	0.268715	-0.147785	-0.0604325	-0.105527	0.0605081	0.287902	0.0242513	0.210067	0.131065	-0.0899674	-0.0599435	0.317355	0.242333	0.226236	0.0259882	-0.17512	-0.0518276	-0.386135	0.29047	0.0595872	0.0256606	0.229978	0.199654	0.139477	-0.118817	-0.160764	0.19539	0.289481	-0.173783	-0.084293	0.182214	0.0642239	-0.203974	0.0721479	0.198917	0.00284741	-0.000273185	0.256896
NVP-BGJ398	0.141512	-0.208376	-0.284157	-0.255483	0.358383	0.205608	-0.123559	0.187251	0.153403	0.410816	0.230798	0.391894	-0.186729	0.0521982	0.0426047	0.0178652	0.204219	-0.0446775	0.217852	0.306115	0.0747505	-0.190906	0.196765	0.0586434	0.160866	-0.245471	0.0983449	-0.289091	-0.428609	0.111268	0.0612721	0.143167	0.33518	0.30847	-0.0445582	-0.277965	-0.230928	0.307851	0.0785719	-0.123675	-0.122842	0.203232	0.267443	-0.279876	0.260942	0.409067	-0.0550549	0.34117	0.255006
olaparib	0.347539	-0.12616	0.089679	0.0180787	0.156185	0.0401875	-0.00684596	0.0598735	-0.130002	0.0720749	0.0734228	0.056561	-0.0148444	0.0549789	-0.0509152	0.0294093	-0.0504237	0.045215	-0.00333891	0.138842	0.0853226	-0.0296562	-0.0248426	-0.0731922	0.108775	-0.098095	0.195644	-0.0157952	0.0167515	0.142979	0.0135496	0.238346	0.0766709	0.082709	-0.070992	-0.0765133	-0.022778	0.114123	-0.0294226	0.0682669	0.0602135	-0.0235837	0.0422176	-0.0276165	0.224931	0.0308764	-0.0527164	0.180662	0.042615
linsitinib	0.0339627	-0.18994	-0.298071	-0.189594	0.249595	0.304987	-0.223562	0.0414128	0.0825431	0.205769	0.210765	0.292114	-0.186902	-0.0462409	-0.120029	-0.0270945	0.11927	0.00605857	0.14608	0.437435	0.0625279	-0.128719	0.223166	0.19366	0.113251	-0.139705	-0.104359	-0.23077	-0.334548	0.0274277	0.0442336	0.0238891	0.279986	0.2181	-0.0384464	-0.263714	-0.122485	0.330556	-0.0242712	-0.0543734	-0.211055	0.0852165	0.176441	-0.157483	0.10106	0.2968	0.00733995	0.077268	0.139618
tivantinib	0.0230561	-0.101384	-0.159983	-0.14955	0.219673	0.0840961	-0.0618586	0.0143666	0.0423577	0.197462	0.313817	0.0688413	0.489562	0.0938101	0.316559	-0.0393764	0.289364	-0.0337949	0.0340189	0.102108	-0.0280826	-0.15252	0.0954532	0.0460319	0.104869	-0.0950493	0.0179827	-0.151235	-0.219761	0.157115	0.0262653	0.229387	0.210267	0.00582624	-0.0480466	-0.105983	-0.0455785	0.104564	0.0264474	-0.0286639	0.0348321	0.0771679	0.0640292	-0.136516	0.0926368	0.111423	0.00263779	0.178216	-0.0206326
KIN001-260;	-0.0632722	-0.0573377	-0.429162	-0.196301	0.276333	0.112651	-0.145618	0.0910278	0.207345	0.416324	0.0499222	0.176503	-0.31761	0.0744541	0.00631946	-0.03015	0.318281	0.0191623	0.0236581	0.272712	0.153125	0.0589384	0.277861	0.00185328	0.30825	0.125109	-0.159471	-0.193302	-0.386071	0.0397693	0.0827915	-0.104481	0.410662	0.292962	0.19685	-0.220757	-0.0875492	0.367471	0.00614952	-0.128542	0.0206274	0.0768907	0.163556	-0.193324	0.0888944	0.280233	0.0210425	0.093094	0.0561702
TWS-119	0.131809	-0.0427016	0.0234335	-0.0255054	0.0581763	-0.14582	0.06207	0.248688	-0.03038	0.111385	-0.123178	0.158602	-0.0866739	0.0741102	-0.147368	-0.0172872	-0.0690271	0.083178	-0.0137326	-0.0293305	0.197347	0.0364304	-0.00338297	-0.16285	0.0172599	-0.0790982	0.0169843	-0.0512063	0.0374691	-0.0446013	0.0539928	0.0335591	0.0526083	0.114436	-0.042617	-0.065201	-0.0400911	0.0126834	0.0832619	0.122511	0.0626671	-0.0292675	0.214855	-0.0366781	0.153851	0.180098	0.0584677	0.148756	0.333726
selumetinib	-0.127706	-0.15416	-0.033784	-0.0523486	-0.154276	0.00245045	0.179235	0.165062	0.133404	0.00529512	-0.123236	0.588218	-0.0924112	-0.281161	-0.183777	0.125131	-0.0488885	0.0605199	0.454865	-0.107711	-0.0977831	0.017354	0.281662	0.111331	0.0116955	-0.104751	0.00894204	-0.0504734	-0.0167246	0.1696	0.0269654	0.0608556	-0.174251	0.26025	-0.0800186	0.130692	-0.0867475	-0.167024	0.39219	-0.173996	-0.121875	0.147099	0.322506	-0.0285265	-0.0457089	0.227877	-0.0359934	-0.131904	0.291981
KIN001-127	0.0563108	0.0600079	0.26699	0.133091	-0.20132	0.0433458	0.214095	0.0468249	-0.0332934	-0.256602	-0.111921	-0.00762835	0.114917	-0.162825	-0.0871127	0.0608318	-0.17987	0.0397859	0.20532	-0.134192	-0.117907	-0.0345399	0.0544538	0.1868	-0.135194	-0.0825182	0.0815353	0.214595	0.208602	0.0710363	-0.00681059	0.208162	-0.231348	-0.117754	-0.0483136	0.19781	0.108337	-0.146998	0.179294	0.0243049	-0.0570414	0.0820375	-0.0522542	0.129831	0.0684035	-0.125784	0.0109118	-0.13637	0.138389
saracatinib	0.0429392	-0.0746742	-0.0914569	-0.0459402	0.134751	-0.0678512	0.0961559	0.191345	0.074395	0.212325	-0.0436835	0.0553927	-0.120945	0.173392	-0.00359659	0.0181414	0.0451492	0.0616461	0.068404	0.0372832	0.212804	0.0227933	0.180064	-0.089508	0.094824	0.0113166	0.0208508	-0.0410447	-0.0218413	0.0669305	0.0281179	0.040872	0.11725	0.165897	0.0477637	0.00744596	0.0025886	0.0381304	0.193141	0.0809865	0.176981	0.0661288	0.15085	-0.024072	0.0923139	0.117664	0.00415686	0.103074	0.188309
AZD7762	0.137529	0.0214105	0.210197	0.163735	0.0442295	-0.119624	0.0997137	0.00680965	-0.0111683	-0.0426501	0.0134744	-0.0924742	0.0034132	0.062176	0.146262	0.0305671	-0.0546955	-0.00132518	-0.00284918	0.00648421	0.0621144	0.079398	-0.0299634	-0.172134	0.0838036	0.0713649	0.088882	0.134449	0.15141	0.0252405	0.00681616	0.0350737	-0.0378979	-0.065132	0.0978383	0.104562	0.156427	-0.121746	-0.0687807	0.12094	0.214376	-0.0233432	0.024164	0.157787	0.0875554	-0.0379604	0.0149696	0.122879	-0.137087
BMS509744	0.0886367	0.0189433	0.199556	0.0444061	-0.105143	0.0335118	0.122191	0.0713018	-0.0550968	-0.184858	0.00138768	-0.0625814	0.124589	-0.0804443	-0.0418347	0.0291028	-0.101503	-0.00676354	0.109274	-0.122537	-0.0285722	0.0122707	0.0539581	0.111575	-0.0717199	-0.0607719	0.147191	0.14976	0.168668	0.0938596	-0.0675271	0.162843	-0.147682	-0.106051	-0.0735839	0.191221	0.0792766	-0.0772768	0.116737	0.0190807	-0.0122057	0.0397242	-0.00152103	0.106891	0.135501	-0.152167	-0.0288285	-0.0295885	0.127729
PLX-4720	0.0409529	0.0923267	0.163294	0.0819361	-0.0497597	-0.0314312	-0.0105989	-0.0659636	0.0724096	-0.0897958	-0.00471907	-0.12198	0.125777	0.00935757	-0.0257904	0.0450018	-0.0522882	0.00600014	-0.081473	-0.180292	-0.0410922	0.0196706	-0.124491	0.0481302	-0.0987875	0.0285749	0.143223	0.231504	0.161623	-0.0682354	-0.0706362	0.0574433	-0.0788098	-0.144962	0.00845439	0.103128	0.0821747	-0.0431238	-0.0876104	0.20978	0.140771	-0.0729024	-0.104931	0.0481233	0.0172283	-0.118326	0.03579	-0.0342006	-0.0464388
MK-1775	0.116386	-0.0382601	-0.200701	-0.206524	0.320637	0.253626	-0.123058	0.0826546	0.285965	0.283276	0.312746	0.30755	0.100886	0.0762231	0.12191	-0.0753384	0.204446	0.00439871	0.183032	0.227667	-0.0568588	-0.316954	0.0899438	0.220901	0.0687433	-0.29863	-0.0114593	-0.213132	-0.271932	0.207993	0.0686823	0.413165	0.247428	0.184176	-0.129722	-0.197113	-0.281133	0.170292	0.160603	-0.137778	-0.254069	0.313142	0.101988	-0.231954	0.287066	0.309534	-0.0530408	0.305909	0.299656
AZD-1480	0.0571198	-0.106708	-0.201302	-0.0830814	0.253356	0.110549	-0.144896	0.0386172	-0.0519363	0.240053	0.0538924	0.182729	-0.171424	-0.0158949	-0.0387798	-0.0172909	0.167128	0.0416417	0.0171816	0.191704	0.160557	0.00120778	0.160609	-0.0208364	0.102383	-0.0428548	0.0308864	-0.255841	-0.201002	0.0448326	0.0824821	-0.067646	0.25473	0.224331	0.110705	-0.201497	-0.0533919	0.266129	-0.00862436	-0.0573182	-0.068053	0.0585742	0.160916	-0.0849466	-0.0178319	0.198025	0.00676378	0.0805367	0.0257306
INK-128	-0.27226	-0.0759824	-0.378257	-0.192766	0.12409	0.746085	-0.155676	-0.0932537	0.37954	0.125111	0.196385	0.2573	-0.0227964	-0.164495	-0.166676	0.0282207	0.193993	0.0299004	0.26459	0.191227	-0.19038	-0.224203	0.283177	0.865543	-0.0443558	-0.172475	-0.0229754	-0.0518151	-0.340143	0.168769	0.0784776	0.0741721	0.143866	0.191527	-0.0431337	-0.238722	-0.216986	0.310823	0.336088	-0.262862	-0.324058	0.186056	-0.0539105	-0.26581	0.0644511	0.126109	0.000746536	-0.0355404	0.329696
AZD4547	-0.220972	-0.130348	-0.405957	-0.240442	0.158964	0.28109	-0.0511842	0.0688608	0.302356	0.401735	0.0848292	0.517673	-0.161787	-0.159095	-0.0487348	0.054134	0.248782	0.0516169	0.367331	0.178105	-0.0707026	-0.128283	0.411672	0.279895	0.156009	-0.155081	-0.0721971	-0.2008	-0.435308	0.214896	0.121124	0.023954	0.247862	0.338933	0.0296285	-0.174029	-0.192085	0.217438	0.328208	-0.261051	-0.164623	0.239744	0.215574	-0.242007	-0.0154917	0.347786	0.0379062	-0.00882126	0.332249
dinaciclib	-0.156224	-0.191233	-0.469996	-0.289445	0.302946	0.224528	-0.222196	0.185058	0.227112	0.63451	-0.0685325	0.324571	-0.267108	0.0475107	-0.0371716	0.0881218	0.217091	0.00691733	0.0408959	0.352783	0.00435477	-0.1834	0.113469	0.074676	0.135627	-0.107671	-0.110085	-0.222688	-0.511841	0.14035	0.108633	-0.0935492	0.339564	0.350198	0.0217191	-0.347309	-0.299529	0.344364	0.134649	-0.219128	-0.138128	0.124554	0.102744	-0.301089	0.0540889	0.325673	0.0415096	0.144884	0.237943
ischemin	0.134558	-0.0748397	-0.223802	-0.105402	0.286114	0.0864818	-0.167813	0.100044	0.0602471	0.330044	0.0933786	0.0848221	-0.218113	0.145002	-0.0435203	-0.092399	0.154134	0.0623945	-0.00260879	0.28848	0.235029	0.025554	0.177838	-0.0380816	0.249343	0.00283782	-0.0105491	-0.164192	-0.264582	0.121649	0.121943	-0.01063	0.405191	0.229541	0.11899	-0.23314	-0.061905	0.363876	-0.0293733	-0.047247	-0.0161128	0.0442732	0.194628	-0.0597953	0.0700243	0.197112	0.0646797	0.230413	-0.0132719
AS-605240	-0.087386	-0.238311	-0.150076	-0.159683	-0.0211018	0.146221	0.0343116	0.253481	0.0994243	0.179252	-0.101949	0.676337	-0.141227	-0.244189	-0.202051	0.138791	0.0153643	0.0426704	0.359296	0.0394853	-0.068338	-0.102588	0.241725	0.0955214	-0.0292846	-0.168509	-0.0648228	-0.148574	-0.161669	0.127193	0.0371294	0.0734398	-0.0207303	0.363563	-0.140852	-0.0499771	-0.186362	-0.0332585	0.294397	-0.196931	-0.208733	0.108491	0.328324	-0.179868	0.0834101	0.301602	-0.0279812	-0.0437613	0.494528
pracinostat	-0.231039	-0.215105	-0.269676	-0.274501	0.0183058	0.113115	-0.036894	0.170645	0.188577	0.297697	0.00975425	0.344111	-0.0880278	-0.13605	0.0298692	0.659216	0.190557	0.00948519	0.25557	0.105771	-0.159898	-0.127008	0.180662	0.139113	-0.00242147	-0.0340321	-0.0692624	-0.0262287	-0.260207	0.210429	0.00117148	0.0436305	-0.0912812	0.215861	-0.056619	0.00749323	-0.301232	0.0379347	0.223096	-0.225177	-0.156201	0.126541	0.0716287	-0.255897	0.0794416	0.149097	-0.0254451	-0.00102602	0.255807
PD-0325901	-0.128738	-0.254526	-0.224774	-0.189452	0.0320725	0.289221	0.0249799	0.242713	0.210432	0.237201	-0.0588172	0.79746	-0.105016	-0.281498	-0.1483	0.162582	0.00846168	0.0449274	0.501117	0.104217	-0.162542	-0.222147	0.341717	0.271622	-0.0581716	-0.297145	0.0465562	-0.130371	-0.270701	0.276898	0.0504116	0.167154	-0.00885657	0.41178	-0.193274	-0.113974	-0.289382	-0.0109522	0.441478	-0.31188	-0.276985	0.233974	0.257846	-0.258239	0.126857	0.333414	-0.0229769	-0.0124969	0.566626
GW-5074	-0.0826558	0.098802	-0.133768	0.0357045	0.122299	0.137532	0.0611547	-0.0360005	0.133301	-0.00449165	0.0686556	-0.054164	0.0316617	0.0525658	0.13737	0.0279397	0.0976315	-0.0185067	0.0213416	5.37292657906308e-05	-0.0185464	-0.0156523	0.105828	0.148448	0.0889514	0.0515387	0.141683	0.129039	-0.10239	0.0652078	-0.00982575	0.0619594	0.151208	-0.0340377	0.169599	0.0248766	0.10516	0.0581568	0.0997865	-0.0301311	0.128892	0.0640457	-0.0243988	-0.0184438	0.0814632	-0.0111363	0.0402737	-0.00474448	0.0126593
EX-527	0.161279	-0.00212864	-0.15644	-0.0718612	0.294474	0.0110158	-0.131749	-0.0162281	-0.0459119	0.210239	0.064996	-0.028619	-0.14059	0.174983	0.0129992	-0.300073	0.189664	0.0511402	-0.137672	0.14006	0.291044	0.0561699	0.0511658	-0.112765	0.124728	0.0372003	-0.0290718	-0.187392	-0.159341	-0.0964004	0.0745448	-0.0435803	0.436097	0.145083	0.0992975	-0.239594	0.0327315	0.300516	-0.142763	0.0362936	0.0958966	-0.079063	0.113084	-0.0636703	0.0756753	0.135603	0.0100943	0.23662	-0.0240444
OSI-027	-0.189267	-0.00557224	-0.219987	-0.0781439	0.0293036	0.689723	-0.0959334	-0.109362	0.235704	-0.0198837	0.106804	0.117924	0.0116287	-0.193077	-0.212946	0.0804453	0.0877991	0.0616576	0.255826	0.121361	-0.19574	-0.123092	0.147098	0.861105	-0.0743854	-0.0839873	0.0987085	0.0298249	-0.183306	0.16219	0.0658163	0.0612373	0.040688	0.0975185	-0.0222742	-0.100526	-0.0902121	0.232642	0.347697	-0.244094	-0.270288	0.0802183	-0.0934831	-0.108253	0.0306433	0.0328654	-0.011113	-0.11191	0.206898
sirolimus	-0.150284	-0.0433888	-0.273219	-0.147865	0.042449	0.524523	-0.103819	-0.040742	0.22867	0.0804396	0.0496292	0.237727	-0.0395019	-0.207864	-0.130012	0.135674	0.132383	0.0355838	0.30885	0.193433	-0.288009	-0.151823	0.143887	0.65798	-0.0705445	-0.147137	0.0461019	-0.0395914	-0.311815	0.203707	0.0297563	0.0920036	0.0348044	0.0984277	-0.0353184	-0.120091	-0.154323	0.285136	0.322279	-0.296174	-0.37419	0.124761	0.0235569	-0.215653	0.0601788	0.133174	-0.0210489	-0.0422426	0.24536
dasatinib	-0.174665	-0.133239	-0.339985	-0.23208	0.0804531	0.319806	-0.0450061	0.248488	0.365113	0.260125	-0.109006	0.476007	-0.268006	-0.17895	-0.295048	0.101407	0.0539029	0.0793089	0.412241	0.144834	0.013931	-0.13398	0.356142	0.369891	-0.0226775	-0.174662	0.0469258	-0.121658	-0.269242	0.162404	0.120471	0.022667	0.0956098	0.363685	-0.0728762	-0.240499	-0.261303	0.106897	0.553067	-0.264135	-0.231425	0.225213	0.239583	-0.266499	0.168607	0.330357	0.0159399	-0.0339641	0.728548
XMD-1499	0.264628	0.0114863	0.294524	0.0846915	-0.0273958	-0.113862	0.181507	0.0342698	0.0330114	-0.0890584	0.020688	-0.0113041	0.139529	0.0115107	0.0585545	0.115053	-0.140142	0.00844782	0.146419	-0.108596	-0.124782	-0.110998	-0.11899	-0.0129024	-0.0742827	-0.148949	0.216111	0.232458	0.159508	0.0980892	-0.00498902	0.256743	-0.21538	-0.164813	-0.119203	0.189493	0.0148876	-0.17044	0.0327001	0.0665495	0.0887897	0.0101944	-0.0146979	0.0937301	0.286485	-0.0659643	-0.0302186	0.138605	0.0004945
I-BET151	-0.163296	-0.0998584	-0.0143043	-0.0965004	-0.14894	0.0674797	0.0391044	-0.0630341	0.0805178	-0.0498228	0.0291515	0.167581	0.0647899	-0.132655	0.0313143	0.0994823	0.109345	-0.0392456	0.0951245	-0.145095	-0.14088	-0.142233	0.0600111	0.158629	-0.207556	-0.0743952	0.00897782	0.0654768	0.0211224	0.150425	-0.125768	0.0325347	-0.237284	-0.00802951	-0.141321	0.126783	-0.149916	-0.129805	0.0966202	-0.0947938	-0.114827	0.0824863	-0.0581766	-0.16922	0.0028966	-0.0730677	-0.153126	-0.108532	0.148157
KIN001-266	0.108453	-0.104949	-0.0830137	-0.031766	0.316429	-0.0441704	0.0458903	0.0777157	-0.0210082	0.140436	0.0946617	0.0305478	-0.119413	0.132394	0.094458	-0.0712092	0.161892	0.00181927	-0.0309017	0.175917	0.227048	0.0615622	0.104317	-0.192409	0.163266	0.062044	-0.0271493	-0.10602	-0.106568	-0.0283935	0.0621215	0.0231972	0.278424	0.126033	0.0928476	-0.0457913	0.0699284	0.234918	-0.108189	0.0711292	0.142749	-0.0550878	0.174063	-0.014046	0.0842721	0.144315	-0.0142805	0.206163	-0.0667405
torin-1	-0.224176	-0.0555923	-0.330499	-0.163326	0.140107	0.777272	-0.189929	-0.124604	0.327283	0.113242	0.233689	0.277697	0.0249687	-0.213823	-0.16356	0.0548038	0.194729	0.0112294	0.260362	0.230748	-0.226359	-0.218712	0.205122	0.893069	-0.0780666	-0.169952	-0.00647691	-0.0516633	-0.358112	0.137102	0.0801904	0.0799331	0.122274	0.179337	-0.050724	-0.242068	-0.181763	0.297507	0.279668	-0.251915	-0.30376	0.141755	-0.0440921	-0.24591	0.0587168	0.163244	-0.0389889	-0.0233726	0.27771
motesanib	0.0720672	0.185745	0.410761	0.241175	-0.215526	-0.266708	0.117116	-0.134921	-0.101342	-0.32241	-0.0442542	-0.346186	0.148891	0.0528936	0.0276667	-0.0585812	-0.146867	0.0138388	-0.150926	-0.262886	0.0292026	0.276185	-0.141521	-0.170901	0.0397186	0.257594	0.101382	0.255092	0.464518	-0.0420804	-0.0689683	-0.0249765	-0.270823	-0.288249	0.0795845	0.2448	0.375763	-0.213001	-0.159957	0.24135	0.212338	-0.0321108	-0.158973	0.396454	-0.149437	-0.291611	0.0503143	-0.179637	-0.340602
doramapimod	0.145131	0.0667094	0.0794929	0.128505	0.0705662	-0.158351	-0.050851	0.0831818	-0.257781	0.142133	-0.0780675	-0.231099	-0.0621495	0.120346	-0.076528	-0.0258973	-0.020799	-0.00254746	-0.248334	0.0550906	0.175126	0.325126	-0.140786	-0.213835	0.125576	0.368441	-0.0117409	0.0134231	0.0971061	-0.11798	0.0143649	-0.116766	0.121214	0.0859428	0.0673862	0.0652743	0.129761	0.201935	-0.21024	0.131723	0.114763	-0.175483	-0.00270769	0.171166	-0.0987279	-0.0877141	0.0451947	0.0528348	-0.25051
CG-930	0.0141149	0.0633711	0.112731	0.230985	-0.1124	-0.0932402	0.0410347	0.0163309	-0.0885721	-0.114522	-0.156702	-0.0942809	-0.0373352	0.000393764	-0.126063	0.0228892	-0.119341	0.0824266	-0.129346	-0.139605	0.0617729	0.158767	-0.0224139	-0.146264	-0.0127397	0.154074	0.0822856	0.15706	0.178403	-0.0367084	0.0551725	-0.110257	-0.0817128	-0.0294565	0.0949642	0.0239172	0.0853983	-0.0974143	-0.0333223	0.091393	0.164574	-0.0976508	-0.00458966	0.108379	-0.0989748	-0.100048	0.0691577	-0.138194	-0.0209378
XMD16-144	-0.123336	-0.0923652	0.0523305	-0.076415	-0.186328	-0.0665623	0.0941174	-0.0791374	0.0156466	-0.104879	0.0762006	0.0892223	0.201111	-0.0682689	0.125199	0.138854	0.163194	-0.0521227	0.113972	-0.239794	-0.0914106	-0.0572402	0.0150596	0.0753555	-0.115898	-0.0525858	-0.0253921	0.0535002	0.13153	0.137553	-0.164913	0.104846	-0.299408	-0.109389	-0.137075	0.270086	-0.0743807	-0.194795	0.141851	-0.0768969	-0.074246	0.0435422	-0.068602	-0.0675759	-0.0351603	-0.115999	-0.128998	-0.104328	0.0541609
NVP-BEZ235	-0.262296	-0.0747607	-0.451807	-0.24468	0.192616	0.774891	-0.167813	-0.0136561	0.359134	0.239226	0.233335	0.363348	-0.0480636	-0.202668	-0.0951019	0.0748988	0.23959	0.0126179	0.3337	0.313994	-0.212067	-0.271707	0.269435	0.874559	-0.0258434	-0.203618	-0.0446413	-0.134245	-0.444863	0.231982	0.0925551	0.120929	0.174731	0.269696	-0.0689678	-0.261273	-0.256832	0.317475	0.404299	-0.342283	-0.349955	0.226008	-0.0108964	-0.313471	0.11366	0.229566	-0.034363	0.0512549	0.387361
PF-562271	0.0890003	0.00626024	0.1743	0.0840844	-0.080518	-0.284778	0.272377	0.0663609	-0.115561	0.0997838	-0.164614	-0.0160129	0.0872692	0.0383103	0.0492286	0.0755703	-0.0447671	0.0323008	0.00799106	-0.249415	-0.0965618	-0.0419563	-0.130039	-0.135305	-0.019137	-0.0639575	0.119721	0.112313	0.0968699	0.153052	-0.0588504	0.0772329	-0.0999059	-0.129768	-0.0138057	0.250364	0.0546467	-0.130731	0.0651881	0.0594425	0.0863716	-0.00285926	-0.0327836	0.0893159	0.0219817	-0.0903519	-0.0289113	0.0492015	-0.0305447
GSK-1059615	-0.253712	0.00131487	-0.46838	-0.247199	0.18758	0.660786	-0.237389	0.00223325	0.281256	0.234539	0.112035	0.362721	-0.160445	-0.218572	-0.200175	-0.00634005	0.215111	0.0355049	0.24919	0.288563	-0.229066	-0.246081	0.275721	0.670715	-0.0574998	-0.208044	-0.0320538	-0.186521	-0.503371	0.216664	0.0710875	-0.00716048	0.222407	0.292485	-0.0391193	-0.331115	-0.303096	0.370612	0.341365	-0.362027	-0.405669	0.243471	0.0378302	-0.359866	0.111941	0.254021	-0.00287459	-0.0208871	0.435676
XMD11-85H	0.155641	-0.113947	0.0320207	-0.0260925	0.112727	-0.149497	0.0795434	0.0121241	-0.130636	-0.0388341	0.178818	0.104499	-0.0409738	0.0499496	0.0454461	-0.0690143	0.0851742	-0.0585707	-0.111101	0.103336	0.162607	0.0011164	-0.0163725	-0.238597	0.0368766	-0.0057649	-0.0776326	-0.0648408	0.00742809	-0.0782461	-0.0472524	0.0117729	0.0806161	0.0339176	-0.0326959	0.0165288	-0.0153773	0.0731263	-0.24402	0.150691	0.012617	-0.050159	0.21407	-0.033296	0.0265542	0.0965885	-0.0533353	0.125345	-0.0430701
canertinib	-0.0985529	0.0510393	-0.135607	-0.0923807	0.043783	0.0256918	0.199222	0.282131	0.249545	0.0496584	-0.0694774	0.330322	-0.140272	-0.0859138	0.12755	0.0538422	0.0137505	0.0923852	0.444561	-0.033541	0.0449568	-0.00999748	0.294974	0.109832	-0.00599766	-0.147435	0.0410219	-0.0777789	-0.0516261	0.0779896	0.0868117	0.0927031	-0.0229913	0.196961	-0.0240813	0.0270804	-0.0638965	-0.103064	0.456505	-0.105988	-0.0768367	0.224316	0.26837	-0.113371	0.103466	0.24948	0.0284813	0.0211681	0.4344
BMS-345541	0.181008	0.0154552	0.122268	0.0886458	0.0705244	-0.210779	0.00999593	-0.0410259	-0.148476	0.084775	0.0752641	-0.207635	0.0759949	0.274297	0.167393	-0.0385122	0.0477067	-0.029863	-0.174431	-0.0163924	0.0789777	0.0760587	-0.0681969	-0.265015	0.152212	0.086848	0.0657191	0.00448214	0.0614911	-0.00569556	0.00233013	-0.00101895	0.118698	-0.102252	0.0730425	0.0370651	0.0789735	0.0959011	-0.235582	0.128556	0.106913	-0.101371	-0.0271245	0.126579	0.0108954	-0.0369916	-0.00121999	0.128083	-0.34338
KIN001-269	-0.0263627	-0.00766741	-0.159357	-0.0332001	0.165815	0.0679793	-0.126281	-0.0202595	0.140312	0.144135	0.0768932	-0.0156938	-0.174481	0.0928461	-0.00597623	-0.0305815	0.17381	0.0591771	-0.0561678	0.134791	0.207409	0.118794	0.174333	0.000785874	0.239625	0.165145	-0.0726795	-0.0519601	-0.120587	0.00583487	0.0510374	-0.11869	0.253683	0.110764	0.185647	-0.111182	0.0304739	0.224051	-0.0212909	0.0397514	0.0720521	0.018809	0.0818474	0.00705902	-0.00294716	0.0569719	0.036062	0.0362627	-0.0987335
AZD-6482	0.0153062	0.109701	0.0650863	0.0725809	-0.104845	0.0712809	0.0484716	-0.0426653	-0.0183876	-0.159768	-0.166298	-0.090878	-0.0280802	-0.0538637	-0.174903	0.0415562	-0.111232	0.0272257	0.0712678	-0.0486932	-0.0481488	0.0546611	-0.0217094	0.152713	-0.0781195	-0.00432997	0.0631479	0.10698	0.12387	-0.00354264	-0.0347476	-0.0259555	-0.0920787	-0.0702948	0.0646574	0.107581	0.0701198	0.029957	0.138813	0.0104217	-0.111268	0.0380562	-0.0143179	0.0757978	-0.0210065	-0.0527095	-0.0298893	-0.169822	-0.00560439
CH5424802	0.13287	-0.0654346	-0.196341	-0.0885055	0.311606	0.0411795	-0.103773	0.0845018	0.0266939	0.263661	0.194092	0.0375153	-0.17768	0.161933	0.084143	-0.0434057	0.212229	-0.0330406	0.0303539	0.259133	0.247741	0.0442586	0.106743	-0.0700408	0.212652	0.0672365	-0.0704542	-0.103893	-0.234773	-0.00683032	0.0379157	0.0102218	0.331303	0.138139	0.0666811	-0.141501	-0.00178829	0.310223	-0.135967	-0.00991868	0.0608483	0.0308066	0.12742	-0.0906137	0.109637	0.153217	-0.0480609	0.174385	-0.0534392
Y-27632	0.111146	0.160149	0.172301	0.202996	-0.0880233	-0.197889	0.0516021	-0.036724	-0.0378618	-0.145108	-0.102791	-0.296286	-0.025708	0.125095	0.0151725	-0.18051	-0.0519376	0.0559747	-0.200051	-0.0859339	0.200986	0.287898	-0.0822148	-0.218931	0.128993	0.257838	-0.0137139	0.0687869	0.275973	-0.147847	0.0251098	-0.113834	0.0624216	-0.0832948	0.221721	0.0694	0.277438	-0.020164	-0.154739	0.213069	0.271328	-0.0720761	-0.0291036	0.334399	-0.0724776	-0.118417	0.101499	-0.049318	-0.260552
XMD-1150	-0.0999809	-0.11409	0.0412404	-0.0791746	-0.149093	-0.0665678	0.00568962	-0.0669358	-0.0413171	-0.0905271	0.0283683	0.104998	0.0326885	-0.0970958	0.0299675	0.0851272	0.0813459	-0.0963373	-0.0418279	-0.0859046	-0.0158536	-0.0132921	0.00201204	-0.091932	-0.105361	0.0349846	-0.0807041	0.0406562	0.0830413	0.0229813	-0.161148	-0.0489158	-0.212384	-0.0444558	-0.101393	0.130813	-0.0597055	-0.159269	-0.0948174	-0.0122314	-0.00329549	0.00923578	0.0142094	-0.108885	-0.0524688	-0.0854214	-0.171739	-0.0954685	0.00207035
KIN001-242	-0.00381692	0.151975	0.239304	0.239455	-0.123703	-0.198969	0.0829392	-0.127197	-0.0969259	-0.228146	-0.135303	-0.33403	0.0973279	0.043816	0.0559334	-0.0686782	-0.0519106	0.00508817	-0.231482	-0.243558	0.0466432	0.297204	-0.102496	-0.174963	-0.0128564	0.232071	0.0670817	0.158613	0.276749	-0.104633	0.00119461	-0.141644	-0.059586	-0.204971	0.273607	0.151896	0.313038	-0.130474	-0.154033	0.212504	0.293912	-0.137266	-0.058954	0.265451	-0.0833608	-0.206759	0.0713567	-0.083598	-0.246662
ruxolitinib	0.116958	0.0613513	0.0746805	0.0378238	0.052353	-0.169736	-0.00356562	0.00688972	-0.10332	0.0263948	-0.000878209	-0.173833	-0.0371138	0.118447	0.0117455	-0.0501742	0.0245865	0.00762777	-0.231813	0.0208237	0.142716	0.0797501	-0.113233	-0.245811	0.0254356	0.0762067	-0.0233678	-0.0242646	0.0281127	-0.164707	0.0357361	-0.0684926	0.107814	-0.0756003	0.0684201	-0.00438967	0.102649	0.0674676	-0.260619	0.226877	0.0977086	-0.125309	0.0860815	0.0564707	0.0598417	0.0541245	0.0870124	0.105049	-0.0600517
HY-11007	0.0131472	0.162325	0.232551	0.275722	-0.0718562	-0.167811	0.0539464	-0.124497	-0.06944	-0.180548	-0.14621	-0.323963	0.117831	0.0258609	0.0527231	-0.0788411	-0.0219932	-0.0120849	-0.209714	-0.157356	0.0352471	0.278841	-0.132021	-0.167401	0.0309099	0.229571	0.117757	0.172169	0.262396	-0.0965471	-0.0234491	-0.130905	-0.0309466	-0.191428	0.224901	0.126234	0.314312	-0.15212	-0.159189	0.140324	0.31618	-0.187551	-0.117551	0.284298	-0.0594877	-0.21548	0.0845578	0.0422326	-0.310969
RG-108	0.069156	-0.110776	-0.281705	-0.134436	0.352659	0.196715	-0.155383	0.0339857	0.0329981	0.369832	0.139831	0.106064	-0.20071	0.0989774	-0.018332	-0.166728	0.220834	0.0767409	-0.050182	0.32252	0.21231	-0.0186076	0.182594	0.0214804	0.244047	0.00831413	-0.0719964	-0.158624	-0.378963	0.0536082	0.112779	-0.0544631	0.512864	0.287221	0.120189	-0.304449	-0.0488598	0.423196	-0.0509335	-0.027571	0.0126793	-0.00916537	0.142433	-0.150373	0.0430969	0.238538	0.0764152	0.160466	0.0286674
AZD-5438	0.0677667	0.00665983	0.127203	0.0588548	-0.000295867	-0.225505	0.0795073	-0.0320966	0.0170877	0.208012	-0.117575	-0.131326	-0.00534496	0.171913	0.0319469	0.0300979	-0.0823167	0.0118047	-0.175271	-0.0944022	0.0311626	-0.0210502	-0.103151	-0.212018	0.0156508	-0.000675131	-0.0195877	0.0777494	0.0108594	-0.0922667	0.0288557	0.0206975	0.0611836	-0.106816	0.0098442	0.0592383	0.0235038	-0.0650489	-0.11197	0.313861	0.308944	-0.107808	-0.103215	0.0141994	0.0465544	-0.0405016	0.0638333	0.0602895	-0.0097905
AGK-2	0.117469	-0.0155667	-0.282645	-0.13152	0.38997	0.056848	-0.123785	0.0789802	-0.00932682	0.290671	0.0631226	0.0209193	-0.195943	0.132646	0.0500365	-0.252672	0.210512	-0.0358138	-0.107398	0.248555	0.278037	0.0518723	0.0929727	-0.0997409	0.164808	0.0495102	0.00722272	-0.229006	-0.273017	-0.0382148	0.0780073	-0.146778	0.529446	0.162711	0.171413	-0.270432	0.00328454	0.339759	-0.117099	0.00958458	0.0937332	-0.0612669	0.161383	-0.0992212	0.0933734	0.22974	0.0284769	0.311097	-0.00402646
ZSTK-474	-0.174763	-0.0671232	-0.360386	-0.196267	0.0933021	0.640241	-0.131958	0.0275959	0.296154	0.152842	0.0720835	0.317206	-0.128921	-0.250733	-0.247078	0.114141	0.139081	0.0560163	0.378716	0.282258	-0.192701	-0.155832	0.264135	0.770182	-0.0343854	-0.160943	0.0340864	-0.079115	-0.337142	0.245368	0.0729087	0.0526464	0.0921194	0.218494	-0.0277004	-0.194051	-0.213317	0.30413	0.474665	-0.355423	-0.389432	0.219079	0.0921247	-0.231932	0.12864	0.205976	-0.0608354	-0.0331576	0.409965
GSK-2126458	-0.258713	-0.15	-0.43013	-0.246916	0.141034	0.74841	-0.188199	0.0243042	0.357864	0.232738	0.183342	0.476086	-0.0775555	-0.267503	-0.177718	0.0886995	0.204218	0.011642	0.401523	0.28661	-0.234203	-0.281613	0.314365	0.832021	-0.0594326	-0.231041	-0.0249246	-0.129282	-0.441017	0.248003	0.0845148	0.0981335	0.124565	0.309529	-0.103524	-0.294656	-0.303651	0.294812	0.445651	-0.380504	-0.39211	0.237278	0.0444596	-0.344378	0.162984	0.257802	-0.0412719	0.0130554	0.487434
NPK76-II-72-1	0.434726	0.0336014	0.300553	0.119211	-0.00727315	-0.265957	0.146095	0.12803	-0.293154	-0.161671	0.0453177	-0.163074	0.219646	0.0997291	0.115172	-0.150515	-0.164501	-0.00678982	-0.0987786	-0.122422	0.159658	-0.0210402	-0.215701	-0.226099	-0.0456404	-0.0736799	0.0778409	-0.0319417	0.280415	-0.00175232	-0.0459637	0.190248	-0.0404408	-0.140996	-0.0963823	0.133496	0.120479	-0.0656583	-0.13998	0.153005	-0.0290946	-0.089641	0.0523447	0.164324	0.0835465	-0.0899888	-0.00891434	0.197822	-0.0936764
buparlisib	-0.0733195	-0.0569741	-0.26746	-0.160954	0.121273	0.557241	-0.148191	0.0437875	0.104568	0.110512	0.0961079	0.137172	0.0966371	-0.0800536	-0.130738	0.0757769	0.15474	0.0254159	0.189185	0.261493	-0.158947	-0.167748	0.101255	0.59678	-0.0473393	-0.147604	0.0588757	-0.0794761	-0.281504	0.204537	0.0495167	0.110866	0.118789	0.129036	-0.0628732	-0.175957	-0.173404	0.35632	0.304392	-0.293119	-0.409776	0.138764	0.0319653	-0.203686	0.117674	0.100942	0.00452609	0.010271	0.239341
CHIR-99021	0.119179	0.0530701	0.217649	0.162378	0.0470775	-0.224333	-0.0360354	-0.11224	-0.124251	-0.0305766	0.111562	-0.24698	0.107687	0.186547	0.130026	-0.157964	-0.0131794	-0.0406568	-0.359202	-0.106532	0.184755	0.115565	-0.106442	-0.343251	0.085969	0.137525	-0.0611498	0.065819	0.18347	-0.224148	-0.0265304	0.00205935	0.0548805	-0.142134	0.0887614	0.00207815	0.210072	-0.0875194	-0.352041	0.484498	0.470982	-0.153779	-0.0777115	0.130361	0.0122697	-0.123338	0.033141	0.0201544	-0.182266
azacitidine	-0.0576223	0.108021	-0.303887	-0.172625	0.395447	0.264985	-0.191391	-0.108614	0.404482	0.221242	0.438484	0.122058	-0.0387744	0.170875	0.195195	-0.254227	0.340442	-0.0353658	0.0768467	0.173076	0.0370812	-0.109004	0.188239	0.260239	0.272149	-0.0901848	-0.046357	-0.168148	-0.329278	-0.0237243	0.0575041	0.097883	0.430279	0.122822	0.0574904	-0.187628	-0.0624683	0.297404	-0.0483629	-0.0387773	-0.00956065	0.221784	0.0416218	-0.181796	0.0747184	0.269177	0.00832943	0.220901	-0.0174685
GSK-J2	0.399653	0.0389498	0.534054	0.290851	-0.157785	-0.141979	0.126445	0.0652445	-0.280931	-0.314215	-0.0823873	-0.1409	0.246801	0.0844708	-0.0235171	-0.0620571	-0.361602	0.047333	-0.107475	-0.19427	0.0259543	-0.0935352	-0.295556	-0.19273	-0.190267	-0.117063	0.168709	0.224857	0.429015	-0.0433555	-0.0185368	0.290964	-0.259851	-0.182777	-0.171328	0.128224	0.113318	-0.20775	-0.16254	0.186242	0.0075756	-0.108702	-0.096863	0.248508	0.148182	-0.243106	0.0033125	0.0184345	0.0514816
belinostat	-0.1943	-0.24991	-0.349848	-0.334182	0.117716	0.172615	-0.102241	0.103892	0.179388	0.375065	0.0742908	0.376769	-0.151918	-0.0804635	0.0605418	0.639858	0.220055	0.0020925	0.240767	0.191919	-0.095279	-0.158139	0.23205	0.137785	-0.00603322	-0.0920983	-0.0934331	-0.12198	-0.354329	0.183832	0.0189609	-0.00854842	0.0338375	0.243949	-0.0299635	-0.0852753	-0.316937	0.162191	0.168569	-0.238185	-0.161085	0.123218	0.115817	-0.337458	0.101495	0.226742	-0.0505507	0.0361883	0.259818
ACM-1-102	0.0105781	0.0368416	0.0263433	0.0126961	0.0676809	0.00593211	0.0320354	0.0824476	0.0757825	0.0590688	0.00176783	0.0374859	0.0137612	0.0116958	0.0154072	0.0572666	-0.0179449	0.35616	0.0376821	-0.0184755	0.0430485	-0.00610069	0.0265406	0.030134	0.0309257	-0.0491946	-0.0191628	0.0694497	0.0296206	-0.0328385	0.412933	0.0466902	0.0275471	-0.00611552	0.0680743	-0.0340842	0.00551039	-0.0073807	0.0754761	0.0454293	0.00576307	0.0252227	0.0207777	0.0488815	0.0189032	0.02958	0.344614	0.036635	0.00755341
ON-01910	-0.142637	-0.0656983	-0.274029	-0.159441	0.206599	0.179726	-0.168451	-0.102544	0.0983728	0.222556	0.316681	0.0691594	0.516176	0.065777	0.332994	-0.0653077	0.413146	-0.0257671	-0.0356737	0.0846869	-0.0867408	-0.0984341	0.128145	0.151101	0.145502	-0.00577741	-0.115773	-0.135806	-0.294851	0.0854987	0.0260472	0.134219	0.281487	0.0273006	-0.0378241	-0.134251	-0.0188369	0.160871	-0.0563803	-0.072961	-0.000515409	0.0676168	-0.0478676	-0.149656	0.00455923	0.0595607	0.0137296	0.0569801	-0.119172
GDC-0941	-0.149668	-0.182964	-0.437789	-0.268099	0.167917	0.64979	-0.102279	0.18407	0.250151	0.253932	0.0265714	0.488715	-0.225602	-0.249684	-0.258606	0.134029	0.119586	0.0385209	0.424392	0.438025	-0.132001	-0.266608	0.320041	0.643177	-0.0637222	-0.243206	-0.00424635	-0.178405	-0.446974	0.259304	0.0840175	0.0986286	0.144756	0.382134	-0.111744	-0.296805	-0.300272	0.315195	0.524722	-0.39469	-0.424881	0.236623	0.165377	-0.352551	0.21859	0.321325	-0.0427869	0.034562	0.568615
GW-843682X	0.0441656	0.164909	0.107831	0.0833302	0.0567249	-0.0674457	-0.0652837	-0.161303	-0.110603	-0.079399	0.278003	-0.255371	0.52298	0.165901	0.378925	-0.113117	0.130213	-0.10495	-0.262022	-0.020314	-0.00436451	0.00108688	-0.210023	-0.189429	0.0168521	0.0559908	-0.0109281	-0.0107319	0.0740202	0.00409968	-0.0653481	0.0847918	0.0335457	-0.199152	0.0118027	-0.0116077	0.152198	-0.0931856	-0.332482	0.17918	0.147209	-0.0187861	-0.119016	0.097314	-0.0827381	-0.124436	-0.0206362	0.0259325	-0.381858
rondual-kinase-inhibitor	0.0289632	0.0712695	0.166496	0.183383	-0.0299105	-0.0464193	0.0903709	-0.0655838	0.0517978	-0.136338	-0.0191242	-0.0818164	0.0525828	0.0617681	0.0734286	0.00742928	-0.0846888	0.0243743	-0.0106188	-0.0712037	-0.0452662	0.0303823	-0.0237855	-0.0687079	-0.00291379	0.107623	0.194658	0.254021	0.112759	0.0564011	-0.00944355	-0.00454299	-0.0211829	-0.0674111	0.115275	0.0703853	0.112183	-0.0899848	-0.0014637	0.0702184	0.152581	0.0301193	-0.0103928	0.109439	-0.0338833	-0.09262	0.0109604	-0.0718058	-0.107963
neratinib	-0.211647	-0.0121389	-0.387591	-0.200908	0.262318	0.440757	-0.188898	0.157925	0.462287	0.268736	0.118414	0.452985	-0.112555	-0.194428	0.0777128	0.0406484	0.204049	-0.00223643	0.274104	0.367559	-0.100498	-0.17233	0.220272	0.290397	-0.0195287	-0.15858	-0.0276046	-0.192025	-0.36213	0.102965	0.101227	0.0760213	0.173794	0.373068	-0.015445	-0.290898	-0.207199	0.0914753	0.218598	-0.245066	-0.167499	0.363642	0.151304	-0.268694	0.154385	0.409413	-0.00643353	0.157973	0.340669
JW55	-0.0198439	0.0714334	0.06437	0.188388	-0.0447065	-0.0396589	-0.00211436	-0.0558847	0.0304688	-0.0384417	-0.118174	-0.114465	-0.075248	-0.0148774	-0.100837	-0.0682085	0.00306483	0.0363693	-0.0712329	-0.0592422	0.0912097	0.25544	0.0548893	-0.0682622	0.155798	0.269557	-0.0493749	0.148887	0.130419	-0.0274065	0.0495057	-0.0697776	0.0709639	-0.00623202	0.205303	0.0355579	0.217139	0.0376958	-0.0464696	0.106656	0.228237	-0.105353	-0.0309201	0.178006	-0.0149916	-0.0879417	0.051399	-0.120893	-0.0817767
OTSSP167	-0.181387	-0.170389	-0.517093	-0.326258	0.345518	0.300802	-0.230188	0.14358	0.22322	0.632499	0.00727983	0.32196	-0.247376	0.0626002	-0.00557929	0.0270595	0.260783	0.0253085	0.047496	0.355618	-0.0188507	-0.208045	0.173115	0.151774	0.126943	-0.132232	-0.114378	-0.254062	-0.560525	0.139925	0.0987864	-0.0708253	0.402935	0.343774	0.0424828	-0.386812	-0.320776	0.361539	0.135183	-0.232899	-0.151198	0.146619	0.102738	-0.345523	0.0933688	0.344292	0.0415938	0.157269	0.286466
bosutinib	-0.00569848	-0.0235007	-0.269337	-0.136143	0.360518	0.0553941	0.000333496	0.0938927	0.233682	0.299723	0.208368	0.234308	-0.155124	0.0815983	0.149179	-0.0718101	0.241604	-0.00762461	0.106565	0.268902	0.14011	-0.0259828	0.170534	-0.0544597	0.149034	-0.0281846	0.014688	-0.224673	-0.251312	0.150782	0.0453818	0.137459	0.342962	0.298895	0.0745329	-0.0810184	-0.0993252	0.213977	-0.015708	-0.111329	-0.045664	0.299441	0.213353	-0.118591	0.161404	0.31268	-0.0115613	0.349348	-0.0132778
resveratrol	0.232412	0.16063	0.516576	0.426486	-0.217214	-0.249431	0.167981	-0.0467799	-0.207487	-0.353776	-0.143271	-0.342746	0.171647	0.0142061	-0.0434649	-0.0841586	-0.312096	0.0520524	-0.146813	-0.207378	0.067225	0.234675	-0.240994	-0.218723	0.0268898	0.151581	0.195172	0.302806	0.537953	-0.0455607	0.00254311	0.0746034	-0.261135	-0.22025	0.0449045	0.246181	0.357102	-0.238465	-0.130524	0.227854	0.159271	-0.115568	-0.0842301	0.48	-0.131067	-0.32856	0.0541739	-0.0239395	-0.291169
NVP-AEW541	-0.0722444	0.0380852	-0.161093	-0.0724982	0.0177257	0.212775	0.128581	0.15445	0.0306107	0.0378559	-0.162546	0.0562741	-0.142989	-0.152602	-0.122988	0.0768545	0.00989564	0.0518209	0.198614	0.216412	-0.082441	-0.00528506	0.181457	0.261717	-0.0212847	0.0175994	0.0382697	-0.014267	-0.154474	0.0698412	0.0253757	-0.0479645	0.0413849	0.123118	0.065349	0.00878911	-0.0481336	0.111933	0.387625	-0.151758	-0.150956	0.0671744	0.0719912	-0.0724546	0.101468	0.0639158	0.0161595	-0.022921	0.228182
PF-04217903	0.196921	0.11786	0.461569	0.338387	-0.128537	-0.25664	0.207413	-0.121619	-0.177987	-0.297357	-0.0603923	-0.327366	0.258056	0.0587589	0.0799399	-0.0113055	-0.207412	0.0115332	-0.106557	-0.278791	0.047448	0.133814	-0.175373	-0.181168	-0.0246671	0.085809	0.292234	0.302163	0.4326	0.0279519	-0.0301554	0.107051	-0.173273	-0.271658	0.0483222	0.247649	0.28115	-0.188478	-0.129826	0.220201	0.208784	-0.0956619	-0.147782	0.322619	-0.00593552	-0.312996	-0.00645349	0.0171246	-0.25001
ALW-II-38-3	0.229615	0.207165	0.528045	0.369922	-0.261764	-0.142316	0.0938741	-0.0427696	-0.240386	-0.316476	-0.124194	-0.415782	0.233649	0.0263833	-0.0873372	0.0228924	-0.313888	0.0295266	-0.188206	-0.255366	-0.00783222	0.253515	-0.302787	-0.0348578	-0.0974688	0.267983	0.229745	0.406379	0.512437	-0.0244535	-0.0460486	0.0723197	-0.290299	-0.243727	-0.0389983	0.278021	0.259525	-0.164225	-0.119458	0.227161	0.060394	-0.136631	-0.282431	0.403062	-0.089778	-0.400937	0.0148988	-0.0975221	-0.271403
masitinib	-0.0287535	0.0653244	0.109234	0.0835422	-0.0452099	-0.0667673	-0.0346874	-0.135647	0.0302143	-0.0147207	0.0342213	-0.0797892	0.0273498	-0.00784536	0.050454	0.0280525	0.0777486	0.0180087	-0.0314422	-0.05609	0.070795	0.183011	0.10846	-0.0496526	0.0912062	0.210866	-0.0461701	0.119019	0.0784019	-0.0382417	0.0561136	-0.0699887	0.0634241	-0.0246524	0.0725038	0.090616	0.1585	0.0196124	-0.146873	0.105725	0.135914	-0.0534927	-0.0375153	0.148647	-0.0748183	-0.0398232	0.037655	-0.0508804	-0.179411
GSK-1904529A	0.182746	0.0232238	0.0818664	0.0689985	0.0258754	-0.106965	0.311777	0.287774	-0.0739825	-0.0485682	-0.0808248	-0.0422951	-0.0844476	0.0537159	-0.0081536	0.0624114	-0.0665786	-0.0093181	0.112718	0.0924659	0.0825547	0.0469272	-0.0234808	-0.0678595	0.0384886	-0.0260018	0.151481	0.0425472	0.0360657	0.0769388	0.0287628	0.0911172	-0.0210982	0.0803559	0.0734315	0.139024	0.0189906	0.0650385	0.206812	0.0239758	-0.123743	0.0434057	0.259876	0.124577	0.129069	0.0890957	0.0186647	0.190685	0.0536781
quizartinib	0.0555324	-0.02217	-0.186121	-0.119513	0.285326	0.0807999	-0.0765072	-0.0257262	0.130117	0.210912	0.272698	0.0177862	-0.0829144	0.151845	0.135362	-0.167551	0.273316	-0.0516465	0.00711755	0.171108	0.150465	0.0218966	0.222395	0.0219765	0.255232	0.0130659	-0.0607219	-0.144451	-0.215229	0.000567092	0.051905	0.071045	0.336145	0.0920549	0.121788	-0.105639	0.0312941	0.275456	-0.0541574	0.0201135	0.100016	0.0481868	0.0982115	-0.0544632	0.107956	0.13598	-0.0175673	0.241936	-0.128425
TMZ+Radiation	0.0108374	0.0798284	0.0466758	0.03489	-0.0893759	-0.0527012	0.0700736	0.0742566	0.0149767	-0.027113	-0.0843514	-0.0339417	0.0473955	-0.0355639	-0.0611772	0.0660058	-0.0635406	0.380037	0.0130295	-0.0611694	0.00590579	0.0643712	0.0220269	-0.0413271	-0.000187289	0.0585708	0.0118439	0.0916984	0.0839614	0.0216952	0.323672	0.0259892	-0.0143193	-0.0157012	0.0357307	0.0462381	-0.0143171	-0.0271888	0.0862562	0.0361889	0.0806792	-0.0384897	-0.000411255	0.062129	0.0171562	-0.0559314	0.342598	-0.047427	0.0147348
BIX-01294	-0.116968	-0.00687047	-0.29747	-0.119551	0.103048	0.107927	0.0305769	0.0660153	0.178622	0.231055	0.0808144	0.121837	-0.136189	0.00947131	0.0663368	-0.122098	0.240942	0.0398783	0.123367	0.184136	0.11926	0.0481394	0.316877	0.0867406	0.220597	0.117867	-0.230035	-0.102855	-0.211862	0.00135026	0.117037	-0.0352522	0.274642	0.201281	0.111131	-0.0697794	0.00763364	0.1864	0.105223	-0.0934396	0.0339906	0.0435841	0.0878212	-0.0431086	-0.0117247	0.0860781	0.0887661	-0.00676402	0.0224651
roscovitine	0.244661	0.121451	0.42184	0.292481	-0.185683	-0.380438	0.245483	-0.0356457	-0.231032	-0.248552	-0.149925	-0.310862	0.141068	0.128406	0.0119924	0.052127	-0.220498	0.0412348	-0.188246	-0.310755	0.072798	0.151057	-0.247763	-0.286565	-0.0932214	0.081462	0.0788689	0.196748	0.3471	-0.170729	-0.038851	-0.00933839	-0.146743	-0.265675	-0.0256837	0.322797	0.222565	-0.178566	-0.281443	0.370874	0.200063	-0.171263	-0.134792	0.294668	0.0065256	-0.247064	0.0465983	-0.0472551	-0.202154
tanespimycin	-0.112775	-0.217367	-0.2466	-0.200217	0.0933197	0.292431	-0.0487326	0.130376	0.155912	0.28386	0.0492205	0.426721	-0.0201501	0.00220357	0.0491162	0.0370965	0.117817	0.0580993	0.330582	0.0827544	-0.0857757	-0.197708	0.275105	0.293734	0.0127284	-0.295349	0.0557223	-0.14953	-0.230041	0.23952	0.0887361	0.128372	0.0635908	0.223066	-0.159732	-0.219311	-0.230405	0.0573003	0.310669	-0.300161	-0.247948	0.170756	0.150982	-0.222512	0.15041	0.210979	-0.030627	0.105284	0.374271
WZ-4002	0.0414717	-0.0280493	-0.0985913	-0.0486388	0.181751	0.0450508	-0.00494297	0.0623582	0.169321	0.122819	0.0789773	0.154233	-0.0807116	0.0092369	0.0846567	-0.0548909	0.180421	0.000240631	0.133989	0.11161	0.174743	0.0889343	0.258351	0.0386594	0.132221	0.00972353	-0.0345387	-0.125138	-0.0999772	-0.0464063	0.0115867	0.0746808	0.190135	0.185237	0.0808902	-0.0419962	0.0112992	0.20883	0.0311142	-0.0333134	0.0450254	0.0779229	0.158816	-0.0303092	0.0954619	0.195259	0.0142665	0.141381	0.0391265
VE821	0.296854	0.130718	0.365821	0.234655	-0.057874	-0.144268	0.183481	0.0476608	0.00862506	-0.219079	0.112141	-0.148871	0.181702	0.171149	0.0920084	-0.114625	-0.157833	0.0264385	-0.0195424	-0.129797	0.178463	0.0285987	-0.0908098	-0.10475	-0.00822208	-0.0300688	0.160172	0.16929	0.364707	-0.0167345	0.0111792	0.390872	-0.0938873	-0.0795455	-0.00810689	0.181435	0.191615	-0.16515	-0.0332165	0.254223	0.208885	0.0561398	0.00528935	0.227706	0.232918	-0.118199	0.0373527	0.157197	-0.0190215
PF-477736	-0.0472379	-0.0107662	-0.326023	-0.260307	0.287498	0.1713	-0.0422045	0.0118768	0.356223	0.262367	0.376444	0.201912	0.0139916	0.106745	0.2542	-0.0507222	0.322763	0.0188911	0.171246	0.222365	-0.0397207	-0.268645	0.15021	0.166254	0.243749	-0.142049	-0.0762771	-0.141755	-0.329585	0.204449	0.0458233	0.346061	0.223155	0.0905679	-0.00511796	-0.117386	-0.172318	0.141497	0.203779	-0.113636	-0.0856924	0.273631	0.0728399	-0.237385	0.134704	0.228682	-0.0488283	0.208656	0.15353
SB590885	-0.0124709	0.0276348	0.13742	0.0542276	-0.232694	-0.14198	0.274038	0.0319806	0.0795925	-0.114081	-0.075785	-0.0564679	0.063157	-0.0258822	-0.0451473	0.109454	-0.0365025	0.0323137	0.109941	-0.152281	-0.0108984	0.101595	-0.010477	0.0489704	-0.0234227	0.155708	0.017044	0.220086	0.209924	0.0374596	-0.0197728	0.116547	-0.195986	-0.0287381	0.0184486	0.306986	0.0787174	-0.132123	0.220413	0.0749413	0.0264036	-0.0429824	0.0330202	0.126578	-0.00374387	-0.147709	0.00923434	-0.0837932	0.032483
tyrphostin-AG-1478	0.104511	-0.0953591	-0.163789	-0.120123	0.224075	-0.029614	-0.0554678	0.13609	0.0217557	0.199587	-0.00731741	0.296343	-0.16808	0.0199234	0.00339229	0.00392762	0.0847845	0.0760939	0.105928	0.0814894	0.169872	-0.00472731	0.194128	-0.109685	0.0881804	-0.0779183	-0.0220657	-0.234854	-0.170759	0.0137225	0.0360808	0.0139114	0.227311	0.237634	0.0511786	-0.13309	-0.0569596	0.186899	-0.0136916	-0.0367021	-0.020007	0.0459296	0.228944	-0.128883	0.0102794	0.307325	0.0555322	0.144921	0.122625
WZ-7043	0.0617232	0.0180629	0.307274	0.146924	-0.168945	-0.100113	0.169616	0.00571192	-0.0319257	-0.131069	-0.0731576	0.0467788	0.135686	-0.0431218	0.00310841	0.0609736	-0.160831	0.0481391	0.132927	-0.213308	-0.0241367	0.0320706	0.0178905	-0.0238829	-0.0341375	-0.00608731	0.212743	0.17418	0.263051	0.14162	0.0181731	0.110559	-0.225292	-0.0398891	-0.0226504	0.190159	0.110336	-0.234636	0.138969	0.0787936	0.0563552	0.109847	0.0147538	0.212487	-0.0376458	-0.0738247	-0.0156264	-0.0197645	0.0135775
BX-912	0.0982739	-0.0130972	0.0861966	0.021109	0.0117008	-0.158908	-0.0332038	-0.0801956	-0.0101129	0.0670274	0.0604459	-0.0970649	0.100732	0.0845056	-0.0265212	-0.0269219	0.0914405	0.0246403	-0.0819056	-0.0339929	-0.013941	0.0492497	-0.141302	-0.131058	0.116998	0.0540935	-0.0244981	0.0496217	0.0309217	0.0958511	-0.0122106	0.0923206	0.0167825	-0.177938	0.0331782	0.0856294	0.0677663	-0.0144464	-0.0661153	0.0913607	0.103844	-0.00725149	-0.103702	0.0510364	-0.0060429	-0.0157663	0.0293197	0.0276494	-0.200934
imatinib	0.221455	0.178436	0.51805	0.323722	-0.241385	-0.347338	0.30629	-0.0678661	-0.12527	-0.389695	-0.0471226	-0.384207	0.239536	0.0855452	0.0543935	-0.0103665	-0.191406	0.0315447	-0.10664	-0.391047	0.0454969	0.213747	-0.194289	-0.175789	-0.00880737	0.165177	0.187635	0.303262	0.508421	-0.0719077	-0.0372739	0.114484	-0.272055	-0.316271	0.0469842	0.434222	0.281804	-0.241861	-0.140347	0.378488	0.212694	-0.0974148	-0.0639393	0.403299	-0.0900188	-0.294777	0.0264045	-0.0557633	-0.30147
gefitinib	-0.0542857	-0.0881055	-0.125662	-0.065424	-0.0154228	-0.0163807	0.0558627	0.197815	0.141797	0.0780827	-0.0953489	0.426962	-0.204829	-0.152843	-0.149861	0.0369238	-0.0057473	0.0175298	0.285822	0.0525083	0.0469741	0.0625735	0.272904	-0.0181448	0.077301	-0.029989	-0.00213195	-0.15327	-0.0833036	0.0464894	0.00438771	-0.0357271	-0.00422368	0.270807	0.0344072	-0.018665	-0.0769948	-0.0136264	0.269376	-0.0871391	-0.109023	0.155001	0.414377	-0.0277847	0.039479	0.367866	0.00395664	-0.0101124	0.315507
OSI-930	0.040155	0.241633	0.203652	0.174602	-0.00298444	-0.108938	0.0320675	-0.128832	0.028068	-0.17673	-0.0131474	-0.42012	0.163689	0.0863892	0.123033	-0.102302	0.045145	-0.00883678	-0.246022	-0.0972258	0.0611996	0.197361	-0.182537	-0.073947	0.0184952	0.241984	0.14244	0.200582	0.243006	-0.107172	-0.00299673	-0.0682622	0.0260375	-0.231287	0.151062	0.0896519	0.298556	-0.06246	-0.144119	0.186099	0.248785	-0.0276514	-0.131124	0.216673	-0.0476399	-0.201052	0.0267368	0.0529953	-0.261663
(+)-JQ1	-0.240072	-0.138175	-0.236177	-0.250282	0.00708197	0.155203	-0.061245	-0.063957	0.179272	0.102311	0.0986777	0.271317	-0.0229875	-0.107406	0.082708	0.058743	0.265258	-0.0591223	0.136141	-0.0403307	-0.114092	-0.177313	0.181379	0.210859	-0.122674	-0.0961532	-0.0754515	-0.069054	-0.183917	0.141336	-0.105867	-0.0158619	-0.0636714	0.0867331	-0.100943	-0.00150365	-0.238342	0.0108145	0.12652	-0.169968	-0.155052	0.11823	0.00111628	-0.288698	0.00197369	0.0890292	-0.145572	-0.071017	0.192146
entinostat	-0.215202	-0.166081	-0.319469	-0.279908	0.166109	0.191833	-0.0744977	0.308095	0.261455	0.353861	-0.0146721	0.318836	-0.175443	-0.148141	-0.036146	0.503672	0.24728	0.00537301	0.254437	0.255613	-0.11876	-0.0846834	0.255939	0.162493	0.0875446	0.0172762	-0.00952181	-0.0504587	-0.371357	0.224851	0.0315852	-0.0212663	0.0780381	0.314636	0.0297338	-0.0834582	-0.269863	0.131271	0.2309	-0.226476	-0.154404	0.164091	0.0984841	-0.210517	0.0886608	0.218812	-0.0239447	0.11903	0.165713
NVP-TAE684	-0.199441	-0.0262867	-0.27149	-0.169155	-0.0372876	0.345334	0.0712578	0.13332	0.283394	0.125647	0.0347858	0.446256	-0.0202884	-0.29332	-0.159054	0.142381	0.104275	0.059213	0.463463	0.0733932	-0.189243	-0.173264	0.321886	0.466704	-0.0467189	-0.171682	-0.0396898	0.00395612	-0.208914	0.341706	0.0635524	0.180809	-0.032806	0.171362	-0.0729837	0.0293637	-0.210551	0.022739	0.603832	-0.311494	-0.241338	0.285206	0.114056	-0.220509	0.131953	0.145064	-0.0255315	-0.077098	0.521474
pazopanib	-0.107416	0.162825	-0.110699	0.0498012	0.0302893	0.0499531	-0.10925	-0.118722	0.244118	0.0205084	0.0887831	-0.0981916	-0.03712	0.0539504	0.022343	-0.0266698	0.150013	0.0549868	-0.0914853	0.0203663	0.0218501	0.0517866	0.0971229	0.0458885	0.153857	0.175712	-0.108141	0.0516578	-0.0408742	-0.0267535	0.0472316	-0.0582862	0.148372	-0.0225507	0.199082	-0.0294453	0.0619059	0.0634733	-0.0554538	0.106495	0.124313	0.0438337	-0.0299004	0.0529853	-0.0603452	0.0562357	0.10274	-0.0176913	-0.0547533
ibrutinib	-0.0641643	-0.00505736	0.102686	0.0981449	-0.16443	-0.13896	0.0166185	0.0298188	0.0875632	-0.126795	-0.181877	0.176954	-0.0827288	-0.116973	-0.116215	0.0124697	-0.101168	0.0684862	0.112408	-0.12342	0.0683192	0.166224	0.177485	-0.0876037	0.0472273	0.0491416	-0.0267091	-0.000646833	0.193003	0.0275535	0.0391938	-0.109364	-0.139323	0.0276286	0.11217	0.0493036	0.144924	-0.162059	0.147596	0.0470727	0.0855499	0.0244561	0.131346	0.121501	-0.128777	0.0485789	0.0491801	-0.217651	0.0828321
regorafenib	-0.167825	0.0857531	-0.0242683	0.0428329	-0.0881169	0.0620772	-0.0218822	0.0929778	0.0965097	0.0953577	-0.158664	0.155643	-0.0929442	-0.1553	-0.198357	0.0251019	-0.026252	-0.0587869	0.136469	-0.0352001	-0.0291502	0.125982	0.0911502	0.130273	-0.00966814	0.0509083	0.14334	-0.0182667	0.0163489	0.0501085	-5.16724e-05	-0.128249	-0.0200455	0.24148	0.0519486	-0.0554577	0.0165557	-0.0765691	0.232655	-0.0716043	-0.0822288	0.13374	0.0981641	0.0966024	-0.0722996	0.0986454	-0.00530731	-0.0174673	0.206021
vorinostat	-0.20406	-0.167583	-0.172043	-0.221633	-0.0788671	0.00580024	-0.00159754	0.1074	0.0971672	0.166069	-0.0434301	0.253317	-0.0725641	-0.121699	0.0318489	0.672686	0.121722	0.0127466	0.198955	0.0260951	-0.14024	-0.0959139	0.115569	0.0379063	-0.08795	0.0117732	-0.0549136	0.00858453	-0.1431	0.121611	-0.0341498	-0.037017	-0.193887	0.114419	-0.0433109	0.0706041	-0.223212	-0.0490399	0.150829	-0.16854	-0.109438	0.0577778	0.0418807	-0.232007	0.0131303	0.0781221	-0.0616508	-0.0569167	0.166534
CGP-60474	-0.141632	-0.177221	-0.447613	-0.284151	0.300002	0.217843	-0.23192	0.160601	0.174625	0.603204	-0.0678682	0.279174	-0.258226	0.0693503	-0.0266608	0.0718819	0.174538	-0.0072132	0.0101458	0.356223	-0.00635734	-0.180746	0.0733765	0.0551834	0.107	-0.117684	-0.103743	-0.247921	-0.504669	0.0965659	0.0793716	-0.0914436	0.342219	0.314149	0.00313693	-0.360807	-0.281417	0.310891	0.101968	-0.198395	-0.12902	0.0924742	0.0581678	-0.301951	0.0624441	0.304839	0.0342882	0.133459	0.242629
PF-431396	-0.136376	-0.019824	-0.119399	-0.0920232	-0.00199077	0.00251822	0.0880249	0.0476327	0.0711071	0.266964	-0.198809	0.175453	-0.0459943	-0.097017	-0.0327731	0.144337	0.08056	0.0112835	0.165865	-0.027216	-0.216841	-0.0722289	0.0979698	0.0698529	0.0117473	-0.0734545	0.032818	-0.0153389	-0.157833	0.210783	0.0113735	0.0175438	-0.00796028	0.0342639	-0.00702616	0.0603046	-0.0681132	-0.055008	0.247628	-0.150886	0.0412724	0.0723001	-0.0114459	-0.0887052	0.0666076	0.0850962	0.00578041	-0.051255	0.150915
celastrol	-0.0135461	0.0684478	-0.152168	-0.105682	0.283891	0.0309236	-0.0111891	-0.0471885	0.145286	0.129118	0.376158	-0.0482048	0.0877844	0.268225	0.648432	0.000546835	0.219871	-0.0258576	0.0158204	0.0743695	0.0623363	-0.101006	0.0544141	-0.0483316	0.145424	-0.0926589	-0.021048	-0.107172	-0.162772	-0.022914	0.0601572	0.0865785	0.227942	-0.0124169	0.0622452	-0.110995	0.0167946	0.0638676	-0.0598617	0.0329461	0.0687974	0.0534823	0.0111114	-0.096297	0.0576913	0.117907	-0.001136	0.189744	-0.0684338
ABT-737	0.0946187	0.17592	0.00215507	0.154077	0.225558	-0.0121676	0.014821	-0.00274495	0.0395123	0.0465577	0.0188472	-0.141467	-0.0219747	0.183161	0.150333	-0.16214	0.0719779	0.0153581	-0.171064	0.0775136	0.0671839	0.0373433	-0.062982	-0.127509	0.0293305	0.0195692	0.128411	-0.00403591	-0.0399192	-0.0877321	0.0673197	-0.0287498	0.236668	-0.080259	0.133126	-0.0573981	0.148009	0.0721494	-0.147473	0.0486077	0.214849	0.0478342	0.036496	0.011918	0.173505	0.0236142	0.0863776	0.154372	-0.10299
JNJ-38877605	0.0753133	0.0751987	-0.0322843	0.0416507	0.131242	-0.0940692	-0.0858853	-0.0212802	0.0077023	0.0824409	0.0385773	-0.0879747	-0.127111	0.112788	0.0680165	-0.0378907	0.154511	-0.0133656	-0.111679	0.0278034	0.183797	0.165921	0.0866569	-0.103693	0.156238	0.104737	-0.0630383	-0.0522876	-0.0131048	-0.0880487	0.0627606	-0.128324	0.185459	0.00826545	0.208346	-0.044429	0.102709	0.156289	-0.11989	0.0586353	0.140669	-0.0648305	0.0722715	0.0763422	-0.0116469	0.0634199	0.0163709	0.0726369	-0.118509
SGI-1776	0.0792226	0.14466	0.387244	0.225423	-0.223728	-0.0811125	0.238066	-0.0689214	-0.0466293	-0.36343	-0.0518653	-0.204299	0.294369	-0.0273133	0.0497948	0.0418619	-0.179832	0.0437681	0.067921	-0.310265	-0.123443	0.0664509	-0.094378	0.0269951	-0.129062	-0.0187726	0.357068	0.279553	0.377484	0.129719	-0.0251086	0.152087	-0.221499	-0.201409	0.0101958	0.264571	0.174933	-0.260597	0.104274	0.0993427	0.124753	0.0787098	-0.10732	0.19725	0.0127454	-0.265998	0.0168291	-0.0728654	-0.0311736
DMSO	-0.00359977	0.0482946	0.0538769	0.0435756	-0.052038	-0.0256512	0.020254	0.0374935	0.00303377	-0.0380701	-0.0870355	-0.0433015	-0.00334541	-0.0179266	-0.0587483	0.00628562	-0.0893032	0.363655	-0.0317735	-0.0446778	0.0963754	0.0656829	0.0143587	-0.020992	0.0486165	0.0450493	-0.000591735	0.072247	0.126453	-0.0253029	0.335884	0.0154286	-0.0011008	-0.00760344	0.0646254	-0.00409114	0.0403686	-0.0217054	0.0515628	0.0601149	0.0437696	0.0047574	0.0126349	0.115741	-0.0299919	-0.086993	0.374503	-0.0893543	0.0579836
CP-724714	0.0329342	-0.0944723	-0.0248624	0.0191271	0.111258	0.250057	-0.221019	-0.00174342	-0.0357163	0.027019	0.010375	0.0173254	-0.0224123	-0.0471937	-0.00714574	0.0255811	-0.00290687	-0.0241375	-0.104186	0.317225	0.0334145	0.00836244	-0.00083405	-0.113954	-0.00966508	0.00998739	-0.0229308	0.00576223	-0.0432958	-0.0293326	0.0535899	-0.110779	0.0731508	0.0884317	-0.0233779	-0.257365	0.0390506	0.0268163	-0.204283	0.0267227	0.0722932	-0.0996663	-0.0152024	-0.0253723	0.0175246	0.0353313	0.017418	0.0462559	-0.0265892
TGX-221	0.238472	-0.01729	0.0992691	0.00600427	0.063517	-0.235505	0.210697	0.203258	-0.0426582	0.0733761	-0.00979381	0.0364005	-0.160028	0.154874	-0.0430857	0.0286179	-0.0569772	0.023013	0.128388	0.0572782	0.131675	0.0422656	-0.0287636	-0.150001	0.102005	-0.0206831	0.0961303	0.00620047	0.00474574	0.0322154	-0.00313178	0.0431786	0.0564951	0.0697674	0.0539435	0.132445	0.00497105	0.11256	0.0998311	0.0806565	-0.0712986	0.0405591	0.305267	0.0518574	0.0917155	0.194945	-0.0404795	0.181741	0.00967523
PI-103	-0.242511	-0.0570956	-0.400444	-0.206083	0.124232	0.716383	-0.0970106	0.0637972	0.310745	0.166459	0.0851422	0.341598	-0.0878275	-0.251552	-0.19837	0.0804252	0.172717	0.0586552	0.364644	0.270154	-0.201716	-0.231598	0.25751	0.83027	-0.08588	-0.178792	0.00662865	-0.105992	-0.371762	0.22343	0.0765545	0.0794617	0.128065	0.267545	-0.0356336	-0.217761	-0.248895	0.290898	0.50757	-0.358909	-0.35979	0.210748	0.056123	-0.301729	0.118024	0.205981	-0.0400512	-0.0120283	0.467085
BI-2536	-0.0779583	-0.0858875	-0.00931623	-0.140813	-0.0399504	-0.0100574	0.073491	0.00345145	-0.0420859	-0.0918809	0.0233028	0.108452	0.121721	-0.074353	0.14314	0.0493737	0.168071	-0.0758938	0.0307961	-0.104917	-0.0131278	-0.102928	0.0463781	-0.0163687	-0.182949	-0.0682267	0.00229836	-0.0390614	0.0614638	0.114036	-0.119988	0.0311251	-0.178878	0.0170089	-0.0919858	0.096859	-0.124035	-0.121107	0.0668329	-0.106899	-0.0992536	0.0584374	0.011344	-0.134001	-0.00646498	-0.0492388	-0.132995	-0.0164283	0.0980648
sorafenib	0.0356132	0.0516687	0.022471	0.0640061	0.107831	0.0493168	-0.177358	0.033294	0.0420268	0.0732112	0.124203	-0.177895	-0.0190976	0.147273	0.12187	-0.018559	0.0712978	-0.0662001	-0.245408	0.210617	0.14916	0.118273	-0.134008	-0.207571	0.0931081	0.205364	-0.0429196	0.00601996	0.0466036	-0.110574	0.00431952	-0.118724	0.104051	0.0331526	0.053069	-0.113562	0.111525	0.0158548	-0.272161	0.108822	0.149125	-0.0313724	-0.0616899	0.076597	-0.0654315	-0.020465	0.000109022	0.135016	-0.228867
alvocidib	-0.0786611	-0.231591	-0.433702	-0.27954	0.307317	0.252743	-0.257272	0.177747	0.169095	0.597369	-0.0155225	0.310286	-0.264286	0.0830158	-0.00071944	0.090845	0.168865	-0.000250098	0.0399677	0.453968	0.0428844	-0.18197	0.070231	0.0153774	0.128361	-0.0990891	-0.125196	-0.249811	-0.490157	0.10036	0.0749398	-0.0695733	0.335043	0.325199	-0.0167181	-0.398501	-0.277728	0.319113	0.0810179	-0.198172	-0.144771	0.0863726	0.11549	-0.292804	0.0838827	0.339216	0.0151818	0.18532	0.239792
ZM-447439	0.010638	-0.00870832	0.173476	0.127779	-0.169486	0.0799813	0.106169	0.00728532	0.101141	-0.108913	0.00727041	0.0901845	0.186489	-0.0756789	-0.05886	0.0857564	-0.026419	0.0593872	0.198944	-0.131721	-0.14463	-0.0542612	0.0710168	0.194867	0.0432478	-0.0909215	0.139268	0.23398	0.132965	0.244552	-0.015086	0.254929	-0.193498	-0.0749144	-0.0216856	0.111637	0.0423213	-0.116888	0.281802	-0.0355718	-0.0234482	0.083958	-0.0526065	0.0627911	0.0233965	-0.0791465	-0.00326703	-0.0399687	0.0607727
C646	0.0201784	-0.176101	-0.40048	-0.172292	0.36145	0.26705	-0.194081	0.00360539	0.177237	0.434629	0.22634	0.258373	-0.173076	0.0864102	0.0709346	-0.10123	0.275701	0.039614	0.187717	0.313681	0.128516	-0.0443049	0.332633	0.122036	0.284741	-0.0257636	-0.107884	-0.186666	-0.440614	0.102507	0.0939556	-0.00389208	0.533666	0.307343	0.077059	-0.285486	-0.0867599	0.4098	0.0446948	-0.10907	0.038666	0.0480447	0.178986	-0.224597	0.1142	0.289096	0.0410858	0.165306	0.0819182
XMD-885	0.158237	-0.18299	-0.0358156	-0.171364	0.0682878	-0.046812	0.101941	0.172653	-0.0701719	0.0698263	0.0954475	0.140762	-0.072565	0.0575845	0.113252	0.071037	0.0919294	-0.0607415	0.0219539	0.0551412	0.0781376	-0.142147	-0.0174136	-0.103818	-0.0796495	-0.0710385	0.0752756	-0.076274	-0.087913	0.08003	-0.0833826	0.0683745	-0.0294688	0.0659477	-0.0952814	0.0524795	-0.118065	0.0454905	-0.000880136	-0.0433839	-0.0924527	0.0466925	0.145695	-0.159039	0.20153	0.0848491	-0.116842	0.2486	0.133816
(-)-JQ1	0.0382087	0.0495915	-0.0359276	0.0206812	0.0414105	-0.0634689	-0.00978509	-0.067467	-0.0002882	0.00585404	-0.0157577	-0.0617882	-0.0509078	-0.0160112	0.0210713	-0.149063	0.136858	-0.0933455	-0.12229	-0.0464533	0.108714	0.171903	0.0398223	-0.0627261	-0.0151291	0.18339	-0.025932	0.0192229	-0.0267046	0.00483225	-0.0517691	-0.0713689	0.133095	0.0019662	0.123197	-0.000280798	0.151519	0.0672754	-0.0968284	0.0845732	0.120421	-0.0348863	0.0230772	0.0610952	-0.0386889	0.0176257	0.0183547	0.0342001	-0.102647
ALW-II-49-7	0.157374	0.0436043	0.161319	0.147147	0.0397203	-0.151362	0.0413664	0.0308392	-0.0819793	-0.00683572	0.0487461	-0.235756	0.0294462	0.133717	0.102883	0.063148	-0.00369227	0.00269491	-0.138517	0.0136293	0.107567	0.13199	-0.147144	-0.188704	0.10043	0.253689	0.114942	0.166631	0.104503	0.0604525	-0.04268	0.0588987	0.0361829	-0.0879948	0.0646932	0.081236	0.202415	0.0338766	-0.058363	0.142431	0.218133	-0.0669405	-0.0419411	0.198896	0.0360281	-0.0685804	-0.00549687	0.131718	-0.207331
vandetanib	0.118805	-0.151279	-0.261308	-0.222909	0.270963	0.0414063	0.0114833	0.209766	0.0324209	0.236153	0.140124	0.260879	-0.226728	0.0765806	0.0643695	-0.0819452	0.18777	-0.0101222	0.132717	0.224333	0.170323	-0.0674962	0.197555	-0.0774812	0.108059	-0.107713	-0.0288785	-0.26413	-0.313073	0.00304238	0.023333	0.0575251	0.31628	0.261852	0.0170195	-0.179425	-0.119086	0.228842	0.0715183	-0.0603177	0.022572	0.0939264	0.301378	-0.216597	0.345578	0.328163	0.00151443	0.295112	0.239412
NVP-BGT226	-0.246736	0.0433227	-0.339614	-0.169154	0.165809	0.667019	-0.123022	-0.120768	0.393117	0.12168	0.343411	0.260724	0.0639145	-0.132444	0.0211144	-0.0245685	0.238229	0.0233303	0.264356	0.153661	-0.214403	-0.266077	0.266945	0.786766	-0.0454657	-0.203752	-0.0682069	-0.0564888	-0.354816	0.176201	0.0791553	0.142501	0.157704	0.177747	-0.057227	-0.204667	-0.209676	0.261449	0.25192	-0.219	-0.274177	0.218771	-0.0809691	-0.255259	0.104047	0.122019	0.00044564	0.0189437	0.259881
GSK-429286A	0.389901	-0.150468	0.126471	-0.00435286	0.174101	-0.00954007	0.0713264	0.240642	-0.151376	0.0641787	0.00290389	0.101126	-0.0897821	0.110418	-0.0601381	0.0359716	-0.16204	0.0426912	0.0338835	0.156026	0.192581	-0.13946	-0.145028	-0.11964	-0.0425362	-0.222134	0.125667	-0.0648525	0.0685671	0.0536544	0.0611595	0.218474	0.0534968	0.105803	-0.0988552	-0.0997823	-0.0638721	0.114723	0.00739405	-0.00130551	-0.129221	-0.0224984	0.118547	0.00373643	0.286628	0.10731	-0.017816	0.324982	0.202049
GSK1059615	0.0258822	0.102857	0.0128421	0.107428	0.0719488	0.0111193	-0.00864723	-0.0473159	-0.103617	0.0120572	0.0541325	-0.158369	0.182819	0.0924125	0.192466	0.0363636	0.0868183	0.0272268	-0.0859366	0.00351546	0.0367489	0.133588	0.00880487	-0.0208928	0.0491892	0.183976	0.101244	0.0702735	0.0234609	0.051132	0.0436495	0.000102879	0.0881237	-0.0366873	0.16482	0.0174169	0.16014	0.0409633	-0.0631544	0.0525811	0.185699	-0.0262428	-0.076384	0.103444	-0.0460907	-0.0930927	0.044095	0.00768774	-0.147881
JQ1+SR1277	-0.17611	-0.079001	-0.135866	-0.116766	-0.0142081	0.0846338	-0.0915944	-0.0583431	0.0365351	0.189652	0.0172876	0.106133	0.0888721	-0.0464446	0.167331	0.0690263	0.112485	-0.0759071	0.056233	-0.0145264	-0.165668	-0.0963086	0.0891215	0.0488076	-0.0418903	-0.0496788	0.000975197	-0.0599116	-0.137627	0.1019	-0.0444006	-0.00158235	-0.0307526	0.00239186	-0.0366992	-0.0483527	-0.071888	-0.0649281	0.0786312	-0.153534	-0.011981	0.0736101	-0.0792617	-0.144384	0.0346712	0.0166941	-0.0747901	-0.117275	0.0386794
BYL719	-0.080424	-0.088295	-0.222924	-0.162476	0.056551	0.41224	-0.227205	0.0231058	0.136955	0.163579	0.0142005	0.263401	-0.209732	-0.20407	-0.333874	0.0667634	0.0690697	-0.0104022	0.255312	0.317722	-0.0968791	-0.0643591	0.170773	0.441467	0.0108274	-0.0887011	-0.0652993	-0.0832347	-0.278565	0.115848	0.0262658	-0.0441018	0.0959221	0.186331	-0.035632	-0.196893	-0.151218	0.332807	0.229072	-0.237489	-0.367256	0.13558	0.12847	-0.184146	0.0840026	0.21457	-0.0572238	-0.0543614	0.238447
crizotinib	0.118974	-0.312168	-0.148793	-0.136063	0.216933	0.278176	-0.181165	0.118227	-0.0270242	0.201855	0.200788	0.273019	-0.0837351	0.0374006	-0.0324865	0.0777177	0.0846974	-0.00396656	0.0615211	0.518495	0.129928	-0.15163	0.0808344	0.000825516	0.112041	-0.102421	-0.126762	-0.0699711	-0.163223	0.164076	0.0240762	0.164743	0.153965	0.200665	-0.180276	-0.225624	-0.118607	0.186344	-0.0168622	-0.119485	-0.146182	0.0480126	0.0987555	-0.119346	0.148012	0.130074	-0.0367448	0.184862	0.119976
WZ-3105	-0.135007	-0.238267	-0.472734	-0.310237	0.308925	0.260679	-0.265808	0.14462	0.134074	0.610634	0.0299396	0.328184	-0.17027	0.0565716	0.0572982	0.0812083	0.238166	-0.0391782	0.0577251	0.392491	-0.0387679	-0.219991	0.110899	0.0763093	0.13837	-0.135064	-0.11565	-0.266057	-0.521058	0.130169	0.0433143	-0.0124812	0.334782	0.309431	-0.0267085	-0.412403	-0.28675	0.324523	0.0984675	-0.262741	-0.162768	0.0710853	0.0852474	-0.344261	0.0644389	0.309246	-0.0210594	0.146741	0.23388
LS-296	-0.0319206	0.0650015	0.0175056	0.0209603	0.0111517	0.0544042	-0.0181144	0.0732623	0.106323	0.0456359	-0.0156721	0.0157935	0.0181916	-0.00854706	0.0408891	0.0359332	-0.0341021	0.293147	0.0282986	0.0283835	0.043729	0.0363518	0.0564315	0.0473514	0.0468135	0.038599	0.0212164	0.0776527	0.0114191	-0.0148103	0.404431	0.0356487	0.0300612	0.00282124	0.0587436	-0.0153956	0.0674402	-0.00231865	0.0399412	0.0521144	0.0474278	0.025935	0.0193391	0.0512793	0.0301524	0.00175235	0.394686	-0.0355256	0.0229797
HG-9-91-01	-0.181092	-0.000103838	-0.216993	-0.115714	-0.0580946	0.0214598	-0.112207	0.100644	0.238049	0.191977	-0.0727394	0.185002	-0.196619	-0.0324871	-0.182806	-0.00527471	0.099677	0.00176225	0.0855618	-0.0292572	0.0982802	0.128727	0.218542	0.0571264	0.123801	0.0868967	-0.0768117	-0.058162	-0.0424128	0.0612556	0.0407235	-0.102327	0.0384827	0.137502	0.102172	-0.058346	-0.0908528	0.043617	0.159478	-0.112193	-0.0200425	0.103873	0.0881291	-0.0222657	0.0108727	0.0961549	0.0274318	-0.129292	0.264276
NU-7441	-0.180468	-0.0593729	-0.0694085	-0.0279898	-0.114306	0.151044	0.155109	0.0103539	0.116838	-0.139798	-0.191873	0.119018	-0.133464	-0.260519	-0.200996	0.0962195	0.00584196	0.0204949	0.208557	0.055222	-0.0824614	-0.0541379	0.18457	0.200804	-0.141247	-0.0164245	0.0152109	0.0558864	-0.0246819	0.0874734	-0.0367834	-0.0305625	-0.191166	0.165151	-0.032599	0.116537	-0.053002	-0.0403621	0.302088	-0.127902	-0.114839	0.0938524	0.051627	-0.0718671	0.00471084	0.00173879	-0.0552648	-0.175226	0.272936
Radiation+DMSO	0.0174929	0.0283592	0.0179236	0.0783097	-0.0623681	-0.0582527	0.0612827	0.0362575	0.0438068	-0.0224582	-0.0460772	-0.00475388	-0.0355347	0.0109346	-0.0363948	0.0232894	-0.0793823	0.130902	0.0248212	-0.0717397	-0.0355949	-0.0761737	0.010012	-0.0390249	-0.0152785	-0.00754706	-0.0241766	0.0223808	0.0254147	-0.0707743	0.112922	0.0192805	-0.0301494	-0.00804461	-0.0253761	0.0393167	0.00631015	-0.0541565	0.0459519	-0.02095	-0.010835	-0.0070174	0.00924078	0.00915498	0.00934975	-0.00667486	0.0964083	-0.0179785	0.0984253
KU-55933	0.188222	0.0422025	0.156006	0.118717	-0.0327846	-0.105539	0.0719464	0.0688689	-0.0454414	-0.0986875	-0.0270246	-0.0657906	-0.0833634	0.00906302	-0.0473926	-0.121544	-0.0787843	0.0139675	0.0345567	-0.00632413	0.158702	0.160199	0.0170378	-0.0524416	0.0526186	0.143172	0.0192766	0.0547121	0.132776	-0.09991	0.0268133	0.0481746	0.0334958	0.0131696	0.119256	0.0668174	0.16037	0.0630423	0.0351733	0.109145	0.0463607	-0.0502082	0.0924315	0.195366	0.0510145	0.0103489	-0.0110547	0.0877853	-0.0259733
torin-2	-0.224384	-0.0413955	-0.410536	-0.221769	0.233122	0.686773	-0.118538	-0.0257106	0.363152	0.215755	0.265573	0.369441	-0.025311	-0.177596	-0.015388	0.0262353	0.234439	0.0271309	0.321164	0.268604	-0.191562	-0.296996	0.289464	0.761918	-0.0406206	-0.243113	-0.0467568	-0.124866	-0.432409	0.194232	0.0897776	0.149738	0.207814	0.262812	-0.0642896	-0.281181	-0.261952	0.291426	0.349514	-0.293271	-0.303929	0.219278	-0.000836853	-0.325948	0.14677	0.232791	-0.0138267	0.0745662	0.393029
pelitinib	-0.192391	0.17194	-0.154594	-0.0704797	0.0708083	0.105434	0.0303505	0.087667	0.43492	0.0458297	0.118039	0.263971	0.0200846	-0.102205	0.196074	-0.0210212	0.151317	0.0396609	0.28393	-0.0246857	-0.0711501	-0.0916954	0.197595	0.189076	-0.0115969	-0.123451	0.000716169	-0.131533	-0.0868626	0.0498361	0.0842651	0.13395	0.020304	0.191815	0.0291809	-0.00440007	-0.112225	-0.106928	0.276648	-0.0670945	-0.0649039	0.396301	0.131181	-0.107941	0.110089	0.268266	0.0271897	0.096706	0.247492
A 769662	0.134362	-0.0557756	0.0588621	0.0587994	0.19036	-0.0102926	-0.0121774	0.0210772	-0.079915	-0.0501703	0.0427953	0.00707331	-0.0550556	-0.00320865	-0.037996	-0.0600937	0.0527728	-0.0358353	-0.103088	0.0991148	0.267149	0.0145425	-0.0284684	-0.104596	0.0650284	0.0750523	-0.0368615	0.0134343	0.00986103	-0.0701093	-0.0238133	-0.0210908	0.112993	0.102951	0.103404	-0.0534277	0.0802783	0.134954	-0.176892	0.10902	0.0636755	-0.104062	0.13123	0.0100915	-0.0499301	0.0663229	0.000623742	0.108241	-0.0802237
BIX-02189	0.0924317	0.16551	0.264458	0.217993	-0.122389	-0.255826	0.12344	-0.0279326	-0.0170387	-0.223161	-0.0861521	-0.208498	0.110551	0.044507	0.0381365	-0.0271271	-0.105125	0.0382076	-0.127726	-0.217253	0.145346	0.274762	-0.0789335	-0.188035	-0.0036364	0.220477	0.0102858	0.153467	0.392925	-0.0928751	0.0135069	-0.0158098	-0.125736	-0.181258	0.0902186	0.188348	0.288906	-0.171944	-0.0924362	0.188359	0.228928	-0.0486139	-0.0060888	0.281284	-0.0338204	-0.168109	0.0414208	-0.0733683	-0.144766
linifanib	0.0625289	0.196857	0.234689	0.14459	-0.0675971	-0.270264	0.0553356	-0.0854004	-0.13396	0.00539304	-0.0880829	-0.303613	0.159113	0.205029	0.157554	-0.0215081	0.0329426	-0.0434774	-0.173927	-0.221296	-0.0027643	0.155957	-0.128278	-0.246226	0.0840348	0.127958	0.112755	0.0784095	0.150536	-0.0378693	-0.052559	-0.0588823	0.00452102	-0.21266	0.178029	0.187781	0.160316	-0.0670182	-0.139713	0.125686	0.206599	-0.114241	-0.0521277	0.218197	-0.136631	-0.165289	-0.0085674	0.0234765	-0.365631
VX-745	-0.0285083	0.0440814	-0.205992	-0.0394234	0.121168	0.0239827	-0.163752	0.121669	0.031551	0.267547	-0.0642541	0.0225746	-0.265633	0.028346	-0.084449	-0.0275003	0.111263	0.0331458	-0.0880823	0.193691	0.219463	0.318792	0.104146	-0.0746617	0.192312	0.38297	-0.137478	-0.10315	-0.137514	-0.0834281	0.0290005	-0.195295	0.246359	0.319725	0.1764	-0.113171	-0.00476659	0.25055	-0.0128461	-0.0438383	0.0272611	-0.00315952	0.105933	-0.0217629	-0.0715361	0.132381	0.0332345	0.0326785	-0.00360294
TG-101348	-0.0612367	-0.0279058	0.0323025	-0.0559768	-0.0506674	-0.0794026	0.121707	0.127711	0.149212	-0.0250917	-0.00932175	0.169212	-0.0312814	-0.0361437	-0.00206525	0.108063	0.0948616	-0.0684627	0.119345	-0.104702	-0.0720124	-0.114238	0.037436	0.0176683	-0.176836	-0.115277	0.045805	-0.00980311	-0.00840362	0.0643412	-0.0921826	0.0464524	-0.18451	0.0691215	-0.129795	0.14957	-0.170499	-0.0777593	0.0905626	-0.051055	-0.141454	0.204414	0.0832767	-0.17425	0.148674	0.0636698	-0.1319	0.0825186	0.247694
methylstat	-0.0940133	-0.103619	-0.492583	-0.263916	0.432102	0.339972	-0.135516	0.0948046	0.279037	0.476599	0.216432	0.314964	-0.222257	0.0222674	0.122394	-0.0870284	0.388591	0.0201912	0.175321	0.357356	0.0907947	-0.113131	0.333479	0.201971	0.172807	-0.0789153	-0.0776835	-0.262291	-0.549025	0.0991254	0.1246	-0.0143487	0.546616	0.367201	0.096547	-0.318695	-0.169063	0.433658	0.0891733	-0.162379	-0.0796549	0.145059	0.227536	-0.347776	0.168105	0.404844	0.0553996	0.263633	0.231268
GDC-0068	-0.0332967	0.0737888	-0.00558472	0.0363347	-0.0322424	0.252942	0.0300336	0.0106489	-0.0269699	-0.0663512	-0.0356093	-0.0998115	0.0437519	-0.103126	-0.0930091	0.118695	-0.0401697	0.0694742	0.0959923	0.0772903	-0.221178	0.00833209	0.0465691	0.359633	-0.107454	0.0162787	0.199063	0.108044	-0.0448006	0.257485	-0.0283951	0.0633668	-0.0108226	-0.050616	0.0615805	0.0331252	0.00197953	0.195099	0.179317	-0.153385	-0.0902618	0.111658	-0.0968033	-0.0405907	0.10895	-0.0943314	0.0108957	-0.0834013	0.0809723
enzastaurin	0.0915141	0.144289	0.32297	0.259122	-0.112621	-0.328781	0.159354	-0.106217	-0.11044	-0.235954	-0.0366432	-0.360871	0.100669	0.144308	0.0896744	-0.115128	-0.132592	0.014326	-0.272567	-0.244324	0.139641	0.20657	-0.0983053	-0.309734	0.0227275	0.180466	0.051877	0.161024	0.32414	-0.223671	-0.00951397	-0.0229214	-0.0971643	-0.131836	0.129894	0.235303	0.239316	-0.215447	-0.155779	0.46266	0.46716	-0.118694	-0.0779649	0.280514	-0.0780999	-0.196404	0.0414865	-0.0498786	-0.230193
NVP-AUY922	-0.108593	-0.13181	-0.120521	-0.105671	-0.05278	0.0915569	-0.00774921	0.0754141	0.0702249	0.160358	-0.0559462	0.282926	0.0130175	0.0323257	0.0159671	0.0250177	0.0823367	0.0374759	0.221476	-0.0825207	-0.051806	-0.0832468	0.178713	0.140661	-0.0342803	-0.162072	0.0221761	-0.0939832	-0.0834903	0.17383	0.0522653	0.0183093	-0.0199108	0.105795	-0.114634	-0.104641	-0.117684	-0.0456851	0.235998	-0.242098	-0.107521	0.0798025	0.0934565	-0.124124	0.0850906	0.105136	-0.0450728	-0.0121022	0.264688
BMS-777607	0.173957	0.167727	0.627164	0.386545	-0.283863	-0.273618	0.210028	-0.0953634	-0.143389	-0.387447	-0.144072	-0.276108	0.278209	-0.0182774	-0.0271444	0.0162089	-0.294776	0.0421506	-0.0700947	-0.392005	-0.0512711	0.18269	-0.205406	-0.154561	-0.124599	0.106828	0.242459	0.343036	0.594643	-0.00689017	-0.0396573	0.125671	-0.358894	-0.307843	-0.0219983	0.320584	0.277535	-0.341103	-0.0767393	0.235913	0.175815	-0.0888795	-0.195793	0.37977	-0.0947495	-0.359226	-0.00483565	-0.170559	-0.192159
AZ-628	-0.184561	-0.127995	-0.26892	-0.174932	-0.0115485	0.124975	0.00127009	0.214331	0.137376	0.275477	-0.156841	0.604553	-0.209341	-0.254636	-0.190546	0.100603	0.0312598	0.0423761	0.383239	0.0583021	-0.0406662	0.0900415	0.331533	0.159563	0.0417265	-0.000998439	-0.0106656	-0.207853	-0.193996	0.158679	0.0626402	-0.0304107	0.0378831	0.462186	-0.0561128	-0.0541675	-0.159577	0.0336617	0.356311	-0.238149	-0.21324	0.202957	0.306074	-0.153167	-0.0554313	0.326956	0.0302611	-0.0712832	0.360188
AT-7519	-0.0557085	-0.170027	-0.253507	-0.196034	0.197384	0.0415911	-0.179311	0.0444859	0.0660354	0.540668	-0.0607117	0.132434	-0.129575	0.167663	0.0504677	0.0440144	0.129853	-0.0122982	-0.0850295	0.187951	-0.0222268	-0.133325	-0.0113693	-0.0817722	0.0846737	-0.080842	-0.0984435	-0.14078	-0.339152	0.0151618	0.0617584	-0.0446707	0.254755	0.132047	-0.0389204	-0.271492	-0.170875	0.209463	-0.0281324	-0.061422	-0.0195008	-0.0320885	-0.0199569	-0.2165	0.0300256	0.159894	0.0142424	0.0865763	0.100446
TPCA-1	0.280207	-0.0185675	-0.0744372	-0.118567	0.311046	0.0685796	-0.0838708	0.200729	0.169063	0.201132	0.120388	0.172845	-0.166957	0.127543	0.0504459	-0.0374326	0.0821475	-0.0335226	0.0425951	0.281064	0.143725	-0.142637	-0.0530047	-0.0611415	0.0132411	-0.177754	0.135063	-0.226629	-0.116232	0.0619068	0.0462557	0.163213	0.185592	0.202441	-0.0535242	-0.202898	-0.157792	0.173525	0.0121988	-0.0766439	-0.128956	0.252124	0.178797	-0.108212	0.331012	0.304751	-0.0221732	0.472084	0.157359
JW-7-24-1	-0.0351668	-0.103826	-0.419397	-0.231901	0.315376	0.60634	-0.127506	0.109708	0.201621	0.309645	0.304641	0.344693	-0.181758	-0.0385398	-0.0437835	0.0331604	0.175897	0.00946429	0.256309	0.560688	-0.0292403	-0.268544	0.20024	0.529712	0.0723851	-0.191958	-0.0644055	-0.185715	-0.471981	0.22633	0.0545567	0.147769	0.284551	0.318909	-0.0587514	-0.332072	-0.251489	0.417825	0.262576	-0.293899	-0.335527	0.191402	0.144776	-0.28426	0.20083	0.321327	-0.0650495	0.210499	0.308628
nilotinib	0.199037	0.152899	0.292591	0.172381	-0.0861242	-0.230672	0.134695	-0.0987282	-0.124169	-0.176354	0.0852151	-0.374298	0.181071	0.170398	0.103248	-0.0291737	-0.0797015	-0.00639753	-0.160112	-0.211338	0.033768	0.207935	-0.216043	-0.0832303	-0.0161615	0.155875	0.155784	0.173891	0.254845	-0.124555	-0.0329795	0.0370632	-0.0516387	-0.182125	0.0673341	0.276429	0.17252	-0.0325865	-0.178509	0.314398	0.157537	-0.114285	-0.0849476	0.237058	-0.0508664	-0.148216	-0.00344244	0.0582928	-0.293648
Curcumin	-0.0168144	0.122754	0.0690362	0.0948476	-0.0759752	-0.039772	0.0393287	0.0581009	0.00355137	-0.0253747	-0.0934581	-0.0768847	0.0303609	-0.0060837	-0.0366546	0.00426301	-0.092058	0.321444	-0.0333484	-0.0796969	0.0116383	0.0519656	0.00706458	-0.0345026	-0.00302864	0.0157953	0.0770924	0.121748	0.0963801	0.0125394	0.381257	-0.0211281	-0.000531312	-0.00930447	0.0499494	0.0208678	0.0435036	-0.0768686	0.0362625	0.0731317	0.0871807	0.0173955	0.0238037	0.105026	-0.0267717	-0.083445	0.366288	-0.056726	0.0243541
AS-601245	0.0749397	-0.202954	-0.0504571	-0.109941	0.183148	-0.0391623	-0.164198	0.0204553	-0.132068	0.313763	0.100522	0.0675422	0.0549096	0.177688	0.11694	-0.0355573	0.102362	-0.0699571	-0.197087	0.0959285	0.0575405	-0.115031	-0.0540115	-0.225317	0.072002	-0.0755155	-0.0765702	-0.0938793	-0.169379	-0.039839	-0.0172028	0.033746	0.203627	0.0273839	-0.0846141	-0.194945	-0.0587673	0.151816	-0.233674	0.0454848	0.0310571	-0.117903	0.00299437	-0.136299	0.0862586	0.0615535	-0.0158078	0.124232	0.00536668
NVP-TAE226	-0.297213	-0.0710963	-0.519253	-0.287843	0.155135	0.558776	-0.172067	0.0630149	0.402583	0.312301	0.10138	0.496945	-0.177497	-0.271515	-0.171581	0.0866707	0.249242	0.034454	0.438891	0.258372	-0.211769	-0.205931	0.456418	0.607533	0.0568391	-0.18244	-0.102959	-0.205694	-0.491292	0.312486	0.0801504	0.0686399	0.183856	0.343574	-0.0232753	-0.24074	-0.322551	0.266946	0.482838	-0.395627	-0.363535	0.362253	0.135889	-0.35131	0.127407	0.334568	-0.018467	-0.0333442	0.479547
SYK-inhibitor	-0.0196709	0.19776	0.0556106	0.128767	0.00272723	-0.00607485	0.0440555	-0.169736	0.184073	-0.0156314	0.0450844	-0.109981	0.0550686	0.0748319	0.0372297	-0.108861	0.0239853	0.00310936	-0.0693943	-0.0810702	-0.0281546	-0.0582611	-0.0300269	0.0458224	0.0166657	-0.0326907	0.00379446	0.0623189	0.049036	0.0145426	0.0127639	0.0634208	0.0276025	-0.0756612	0.0556409	0.0458396	0.0364461	-0.108119	0.00527095	0.249763	0.183355	0.170794	-0.127826	0.000602037	0.0164454	-0.035247	0.0240341	-0.00178042	-0.0189549
PHA-793887	-0.00987761	-0.205961	-0.132335	-0.172487	0.0610451	0.0227566	0.0123121	0.0532976	0.0806361	0.366204	0.139991	0.254382	0.0135976	0.0106859	0.210005	0.24603	0.105247	-0.0181431	0.241321	0.0992643	-0.101403	-0.141469	0.0650576	0.041221	0.0846196	-0.119529	-0.0584711	-0.0474354	-0.18805	0.199348	-0.03055	0.166661	0.0363003	0.0430564	-0.153371	0.108695	-0.137443	0.0197877	0.0849979	-0.0492225	0.0149134	0.0757386	0.00350716	-0.192318	0.11354	0.120783	-0.0483268	0.104312	0.108665
palbociclib	-0.0812485	-0.093585	-0.0374431	-0.065908	-0.0860996	0.11468	0.110858	0.0535985	0.329064	0.21286	-0.015698	0.333014	-0.0141498	-0.161971	-0.0682906	0.260397	0.00332586	0.0467658	0.354028	0.00564986	-0.185998	-0.129631	0.130419	0.257114	-0.000397058	-0.105283	0.015171	0.164749	-0.104011	0.277368	0.03695	0.206839	-0.132099	0.0530631	-0.0895831	0.117154	-0.127778	-0.101514	0.354757	-0.129323	-0.00221463	0.119994	0.0359717	-0.0935083	0.148008	0.0973533	-0.0256335	-0.00709333	0.271598
CX-5461	0.049645	0.0029815	0.248196	0.204994	-0.210517	-0.00290195	0.115107	-0.0590093	0.00823755	-0.116813	0.0245139	-0.00160308	0.240228	-0.117217	-0.0311622	0.147674	-0.135148	0.0976541	0.153338	-0.197234	-0.19054	0.018945	-0.0591968	0.12695	0.0186445	-0.0184297	0.10039	0.234308	0.26717	0.255927	-0.0276439	0.261566	-0.258203	-0.150341	-0.0741988	0.199437	0.0967811	-0.252313	0.165432	0.0431182	0.0081649	0.00930239	-0.134918	0.18337	0.0045129	-0.221813	-0.0264032	-0.128148	-0.00855823
dovitinib	-0.0193698	-0.032481	-0.371421	-0.223355	0.312496	0.189469	-0.0114506	0.179465	0.356548	0.283186	0.207992	0.378123	-0.179218	0.0490536	0.0839061	-0.0214634	0.241077	0.0106372	0.259896	0.340003	-0.0257564	-0.245666	0.174964	0.145764	0.134779	-0.225216	-0.0294126	-0.291939	-0.373291	0.197112	0.068039	0.193649	0.2746	0.280757	0.0232483	-0.138451	-0.248899	0.197774	0.228709	-0.205387	-0.204094	0.390244	0.280194	-0.238441	0.18051	0.427268	-0.032773	0.29236	0.226918
GSK-2334470	-0.0106523	0.141829	0.0976534	0.129833	-0.150211	0.257179	0.0137591	-0.0119218	0.111361	-0.177063	-0.0553166	-0.0627757	0.096653	-0.165791	-0.173201	0.108198	-0.14687	0.0697163	0.121989	0.00841124	-0.230235	0.00567313	-0.00371	0.427149	-0.153608	-0.0452882	0.107835	0.231468	0.104834	0.193934	0.0122337	0.135238	-0.156626	-0.0957901	0.0241179	0.0766284	0.0160246	0.0772109	0.235219	-0.0722295	-0.261055	0.176595	-0.155721	0.0680463	0.00385438	-0.144928	0.0117514	-0.131878	0.0820548
Untreated	0.0185518	0.0352317	0.00903662	0.0277722	-0.0175605	-0.0498694	0.00683294	-0.00874449	0.0706585	-0.0152975	0.0020933	-0.0329939	-0.0306856	0.0531868	-0.0482942	-0.0187083	-0.0542225	0.129299	-0.0143674	-0.0149925	0.0567538	-0.0375119	0.0322141	-0.0577156	0.023935	-0.0122542	-0.00355124	0.0380363	0.0398474	-0.0142231	0.179481	0.0183644	0.033389	-0.000782495	0.0260684	-0.0508031	0.0218809	-0.0235975	0.00860816	0.0246781	0.0199567	-0.0256181	-0.0244059	0.064442	-0.00883548	-0.0404846	0.166652	-0.0260216	0.0207605
MGCD-265	0.0663787	-0.108138	-0.314014	-0.22511	0.359602	0.197404	-0.118616	0.168827	0.215783	0.341357	0.132528	0.379518	-0.31521	0.00319968	-0.0259448	0.020461	0.187415	0.0254753	0.229572	0.36077	0.113922	-0.0572597	0.278774	0.0729428	0.1951	-0.129485	0.0408251	-0.267107	-0.361865	0.110541	0.0982228	0.0304285	0.29982	0.407613	0.0550121	-0.268181	-0.194985	0.313748	0.15739	-0.194226	-0.210691	0.270892	0.256088	-0.157546	0.0829515	0.389743	-0.0122757	0.235625	0.177765
KIN236	0.368251	0.0857652	0.489832	0.258962	-0.155665	-0.276801	0.20099	0.0722744	-0.209442	-0.364665	-0.0284892	-0.248769	0.14537	0.120192	0.0433982	-0.0552571	-0.2706	0.0321626	-0.11095	-0.231744	0.27657	0.102555	-0.197558	-0.254008	-0.0790818	0.00397223	0.126095	0.214876	0.555141	-0.084624	-0.0405792	0.204983	-0.257762	-0.201359	-0.0576175	0.235452	0.222873	-0.236592	-0.140056	0.236614	0.0961142	-0.0726753	-0.0311217	0.312277	0.149476	-0.250461	-0.000133242	0.0245782	-0.0768997
GSK-690693	0.121264	-0.0535752	-0.170709	-0.134243	0.196389	0.208679	0.0402584	0.080131	-0.00843526	0.151096	0.117184	0.0926431	-0.0954426	-0.00173895	-0.0465245	-0.0198554	0.102277	0.0338791	0.159988	0.291639	-0.0147057	-0.0798478	0.133385	0.278137	0.0589471	-0.0919144	0.0713762	-0.155127	-0.258643	0.102151	0.0196211	0.0911322	0.223639	0.170086	-0.0118733	-0.00805432	-0.122367	0.362822	0.138227	-0.0955924	-0.235399	0.131689	0.123617	-0.112906	0.10631	0.175653	-0.0171196	0.156451	0.000710693
PHA-767491	0.0275559	0.120839	0.215769	0.125493	-0.0804061	-0.208816	-0.00198245	-0.196706	-0.046076	0.046479	-0.0558099	-0.243261	0.114344	0.177388	0.0755164	0.00787739	-0.0463817	0.00694063	-0.242165	-0.121045	-0.0295064	0.0487638	-0.167189	-0.181673	-0.00913481	0.0370211	0.0293921	0.0655577	0.0859105	-0.0601614	-0.051045	-0.0478973	-0.012933	-0.192397	0.0682692	0.0722247	0.101477	-0.0660565	-0.184845	0.247801	0.209826	-0.0432382	-0.161176	0.114668	-0.0889152	-0.125935	0.0338874	-0.0849359	-0.240242
UNC1215	0.04445	0.137553	0.0125783	0.0876747	0.0391025	-0.0852806	0.02057	-0.0398609	0.0314953	-0.016692	-0.00470502	-0.150033	-0.0393824	0.0620003	0.027843	-0.176318	0.129304	-0.0273845	-0.0972022	-0.0476333	0.162767	0.261318	0.0277044	-0.0837797	0.164719	0.234076	-0.0541701	0.00079319	0.0607354	-0.0927925	0.0111936	-0.1069	0.180605	-0.0285331	0.202169	0.0545013	0.241147	0.120089	-0.116033	0.13458	0.18954	-0.0546658	0.0710376	0.170369	-0.0963456	0.00495256	0.0296379	0.039075	-0.194193
GSK-461364	0.0108757	0.096725	0.13556	0.110574	0.0136527	-0.0185345	0.107838	-0.13707	-0.0483162	-0.172137	0.197514	-0.148369	0.649344	0.0198016	0.322308	-0.086856	0.136778	-0.0332925	-0.0703639	-0.206503	-0.0793427	-0.0381182	-0.0592063	0.013417	-0.113181	-0.0530579	0.0285277	0.0484113	0.11044	0.0259335	-0.0389328	0.188975	-0.0183277	-0.186652	-0.0311184	0.111643	0.142013	-0.149635	-0.106663	0.132472	0.144433	-0.00201044	-0.090958	0.0375047	0.0395857	-0.157178	0.0213472	0.00491335	-0.131673
PF 573228	-0.24504	-0.051286	-0.297836	-0.101495	0.0154195	0.213044	-0.0699338	0.0685886	0.291914	0.324693	-0.0280342	0.36795	-0.210158	-0.157853	-0.131715	0.138884	0.210714	0.0715779	0.235152	0.0790628	-0.106398	-0.0397702	0.316272	0.241922	0.124628	-0.00487419	-0.109184	-0.0630035	-0.283991	0.21203	0.0660555	-0.0871903	0.11515	0.261803	0.110017	-0.0628759	-0.147315	0.133734	0.287914	-0.194665	-0.109438	0.23055	0.0975397	-0.154039	0.0168604	0.225452	-0.00167542	-0.0867079	0.277903
KIN001-043	0.0742723	0.185914	0.364711	0.252204	-0.0799778	-0.347894	0.152121	-0.156023	0.0863023	-0.219781	0.0681727	-0.33427	0.184856	0.195756	0.145946	-0.112575	-0.136393	0.0373462	-0.232078	-0.335237	0.0781856	0.0482402	-0.156729	-0.277209	0.00481397	0.0678137	0.0666575	0.218571	0.345716	-0.192067	-0.011459	0.104837	-0.143816	-0.266807	0.0560997	0.217437	0.215517	-0.343111	-0.196763	0.518378	0.500828	-0.0146467	-0.182464	0.241856	-0.00978369	-0.19281	0.0893385	-0.0280334	-0.2005
everolimus	-0.178638	-0.113438	-0.417123	-0.271396	0.119879	0.54675	-0.189196	0.0201648	0.202523	0.23957	0.0953469	0.341164	-0.143739	-0.172885	-0.183879	0.116565	0.215222	0.0456163	0.2574	0.302343	-0.222947	-0.187091	0.224464	0.600163	0.0104884	-0.163927	-0.0703049	-0.123687	-0.445335	0.206831	0.0413411	0.0676185	0.169028	0.214447	-0.0414625	-0.213629	-0.254034	0.457539	0.302228	-0.369265	-0.426815	0.119779	0.0571926	-0.28805	0.0774094	0.182642	0.0185798	-0.0123387	0.267098
KU-60019	0.228916	-0.13538	-0.038386	-0.104583	0.231659	0.14863	0.0441526	0.212243	0.0301656	0.180584	0.0849814	0.193471	-0.161779	0.030063	-0.0376426	-0.0972243	-0.0321914	0.0292204	0.170775	0.295825	0.175036	-0.138293	0.129989	0.0749291	0.013178	-0.135218	0.0119261	-0.122307	-0.176964	0.0504709	0.075024	0.227213	0.224037	0.276947	-0.0768147	-0.126911	-0.100984	0.255651	0.141216	-0.0366977	-0.199792	0.0630419	0.197321	-0.096307	0.220356	0.202666	0.0311888	0.27939	0.289685
KIN001-055	0.316515	-0.0077422	0.403456	0.17423	-0.115347	-0.0484507	0.0858502	0.107517	-0.210808	-0.227781	-0.079162	0.0468632	0.16183	-0.00327654	-0.0127373	0.0224723	-0.337889	0.0307123	0.0139352	-0.155008	-0.0220401	-0.163744	-0.172378	-0.106591	-0.221442	-0.213793	0.143343	0.123848	0.298806	0.00222117	-0.0353413	0.271633	-0.245762	-0.0908733	-0.213988	0.078834	0.0248505	-0.184824	-0.0861127	0.0602041	-0.0904497	-0.0236505	-0.0520071	0.102622	0.178554	-0.110641	-0.0103339	-0.0063957	0.206555
rucaparib	0.110478	-0.0782536	-0.273329	-0.181726	0.27243	0.144986	-0.179741	0.112789	0.12301	0.388816	0.127097	0.14772	-0.195959	0.100172	-0.0453247	-0.132938	0.216532	0.042628	0.0165146	0.248567	0.188593	-0.00280785	0.189295	0.005981	0.2327	-0.0229178	-0.0725816	-0.21599	-0.338049	0.118615	0.0896179	0.0416715	0.433562	0.265807	0.0775896	-0.249	-0.105446	0.385723	0.00276331	-0.0737799	0.00238618	0.0884049	0.177929	-0.130106	0.100964	0.255149	0.0532474	0.19282	0.0238599
SAR-245409	0.053192	0.0333983	0.0760071	0.0786813	0.083574	-0.15054	0.0517849	-0.0306188	-0.100096	-0.0432147	-0.0378172	-0.202581	0.00876563	0.0619929	0.108622	-0.0521401	0.0216061	-0.0802992	-0.145383	-0.00603114	0.115833	0.216719	-0.0118261	-0.21431	0.0668521	0.142259	0.0407442	0.0246722	0.0499049	-0.0730625	-0.0338077	-0.0758583	0.126845	-0.0918661	0.215437	0.0467301	0.270118	0.0420443	-0.176444	0.145661	0.265549	-0.101362	-0.0175457	0.174081	0.00797407	-0.0170302	0.0371627	0.103601	-0.228378
vemurafenib	-0.127174	0.194283	0.00743232	0.0164597	0.0124731	0.0681059	-0.0192619	-0.00177229	0.328479	-0.0598261	-0.160377	0.0924298	-0.130181	-0.134158	-0.190934	-0.00778416	-0.0125148	0.0703674	0.0947805	-0.000574729	-0.0337366	0.0342168	0.0767132	0.0956697	-0.0568493	0.00847878	0.0769502	-0.0266797	0.0314913	-0.0506679	0.0708368	-0.0970078	-0.0849792	0.0999195	0.0938053	-0.0236723	-0.00869458	-0.0834584	0.205304	0.0130078	-0.00122587	0.203699	0.0558312	0.0345193	-0.020423	0.151103	0.0603457	-0.0579041	0.0988362
SGX523	0.005037	-0.0511812	-0.210408	-0.10637	0.157551	-0.0453304	-0.154677	0.0266604	0.0848928	0.235026	0.0783948	0.088302	-0.236667	0.12305	0.0107114	-0.0892865	0.205392	-0.00558526	-0.0354312	0.129838	0.210165	0.0878127	0.196119	-0.0828134	0.280399	0.106719	-0.128087	-0.139118	-0.207539	-0.00446384	0.0336669	-0.107949	0.282259	0.157471	0.144288	-0.12234	0.0323154	0.252351	-0.0224492	-0.0294475	0.0151077	0.0336815	0.166614	-0.0362379	0.0282583	0.210997	0.0401089	0.0699257	-0.0352262
AZ20	-0.0440389	0.0367363	-0.0989967	-0.0671832	0.0926845	0.504996	-0.133618	-0.0973955	0.146453	-0.0130657	0.224338	0.105326	0.162239	-0.0601532	-0.0908168	-0.0750951	0.0778058	0.0426741	0.119622	0.0892325	-0.18932	-0.185611	0.0266078	0.584386	0.02506	-0.247189	0.105549	-0.0215025	-0.132789	0.222737	0.0133404	0.344954	0.0515729	-0.0291969	-0.103618	-0.142217	-0.103384	0.211145	0.223486	-0.159254	-0.298927	0.166587	-0.091191	-0.0757382	0.0871189	-0.0148127	-0.028145	-0.00621238	0.171483
MK-2206	-0.0496718	-0.0648583	-0.242395	-0.125689	0.0836407	0.415693	0.00760039	0.138335	0.137176	0.106891	0.036675	0.193334	-0.0790286	-0.16437	-0.135743	0.0700603	0.0731921	0.0582396	0.327743	0.363578	-0.131008	-0.122495	0.207563	0.45869	-0.0381945	-0.125694	0.0040077	-0.0182864	-0.282479	0.203814	0.0545314	0.121086	0.106936	0.199574	-0.034971	-0.0867858	-0.164089	0.262187	0.340829	-0.269439	-0.312289	0.169141	0.0678933	-0.184631	0.174222	0.130202	-0.00829084	0.0285988	0.27267
barasertib	0.0777237	0.0362163	0.182379	0.0782722	-0.0976533	-0.145595	0.128556	-0.062255	0.0514184	-0.0274828	0.160722	-0.121105	0.214869	0.0986495	0.0825539	0.0727392	0.0466425	0.0526732	0.0625632	-0.0907189	-0.0592203	0.0249366	-0.0190502	-0.0517976	0.124392	0.0145654	0.0896524	0.121428	0.13431	0.188766	-0.0396406	0.222454	-0.112528	-0.172097	0.0141684	0.226665	0.089838	-0.0956561	0.105519	0.122198	0.10325	0.0176041	-0.00745666	0.18923	0.0103478	-0.0692605	0.0294904	0.0250565	-0.163875
Quetiapine	-0.0868638	0.0435097	0.0229739	-0.0259178	-0.0147446	0.197972	0.0170032	0.0697112	0.155734	-0.0178344	0.00472199	0.108013	0.0802954	-0.0800073	-0.00591901	0.0747167	0.000572483	0.182356	0.133847	-0.0274424	-0.143224	-0.147606	0.0711884	0.206945	-0.109189	-0.11885	0.0575394	0.0591618	-0.0410378	0.059431	0.206752	0.110024	-0.0693121	0.0551958	-0.0414459	-0.022038	-0.0720832	-0.0632248	0.15537	-0.0315758	-0.059995	0.111132	-0.0444239	-0.0116661	0.101034	0.00331465	0.192883	-0.02849	0.189178
PD-173074	0.068169	0.276565	0.32932	0.247394	-0.184385	-0.285332	0.435349	0.0365457	-0.0418385	-0.322326	-0.204582	-0.258444	0.11712	-0.00439026	0.0679802	0.0219689	-0.156092	0.0619123	-0.021082	-0.242584	0.0136202	0.201754	-0.0758346	-0.207066	-0.0044557	0.205294	0.147211	0.225997	0.351849	-0.0815902	-0.0178482	0.0703162	-0.184254	-0.124617	0.110241	0.382397	0.267852	-0.268258	-0.00241602	0.229728	0.197251	0.0198979	0.00853397	0.299467	-0.0922641	-0.215693	0.0373196	-0.0666346	-0.213915
CGK-733	0.0366535	0.257885	0.175954	0.129475	0.0112624	0.015848	0.0425656	-0.108993	0.225454	-0.169004	0.181175	-0.0837776	0.198923	0.0990185	0.157036	-0.167223	0.0181707	0.0259907	0.0162459	-0.190411	-0.0336539	-0.010675	-0.0146867	0.129766	0.0364359	-0.0348933	0.0898587	0.0969214	0.158893	-0.0504069	0.048537	0.252219	-0.0457253	-0.138797	-0.00144318	0.0764027	0.137801	-0.0900089	-0.0236761	0.107506	0.111471	0.150726	-0.116628	0.20225	0.0807456	-0.0882408	0.0511625	0.0688128	-0.061862
daminozide	0.275146	0.179922	0.645114	0.430082	-0.29978	-0.311065	0.216741	-0.0682827	-0.235365	-0.453083	-0.142498	-0.332802	0.27654	0.0493146	-0.0508101	-0.0264091	-0.399919	0.0464112	-0.142626	-0.380274	0.0460345	0.178337	-0.280029	-0.199349	-0.100005	0.0479371	0.244911	0.325635	0.636942	-0.0780714	-0.0112509	0.111827	-0.360249	-0.318162	-1.87838e-05	0.308262	0.31508	-0.322202	-0.142469	0.307246	0.160351	-0.116373	-0.147276	0.454039	-0.0842869	-0.366798	0.0264672	-0.0899224	-0.258039
MC1568	0.000792803	0.035076	-0.0832728	0.0426354	0.112518	-0.0586423	-0.0578733	0.00275521	0.076081	0.151019	0.0080726	-0.0808894	-0.101184	0.0709161	0.0406564	-0.0925623	0.131226	0.0262971	-0.103187	0.0198207	0.202341	0.210643	0.075723	-0.103578	0.264231	0.200929	-0.110951	-0.0177678	-0.0193043	-0.0104634	0.106286	-0.114453	0.259599	0.0713902	0.183806	-0.000689129	0.171417	0.184103	-0.0889506	0.0845404	0.154907	-0.00506545	0.0826655	0.168512	-0.00897477	0.0581969	0.0793068	0.00957941	-0.172173
afatinib	-0.104996	0.0160494	-0.215045	-0.133798	0.125348	0.118267	0.145653	0.263446	0.228025	0.145982	0.0664323	0.38039	-0.0812583	-0.118233	0.153452	0.0066089	0.0893732	-0.00413682	0.400744	0.11015	-0.0179699	-0.0697501	0.278472	0.0941337	0.0205302	-0.132658	0.0400912	-0.183136	-0.178558	0.0593271	0.0523912	0.117198	0.0804516	0.330934	-0.0138472	-0.0657836	-0.144442	-0.0449682	0.37508	-0.113689	-0.0900937	0.23045	0.314333	-0.152002	0.1289	0.330367	-0.00954624	0.151441	0.388439
QL-X-138	-0.0330762	0.0431188	-0.161773	-0.0663604	0.0869237	0.486658	-0.0926156	-0.123015	0.120683	-0.0894874	0.421053	0.0558661	0.0127927	-0.00217417	-0.0900898	-0.0242839	0.105277	0.0580684	0.143431	0.106756	-0.114103	-0.109896	0.0783841	0.62209	-0.0323754	-0.149333	0.0562151	-0.0427528	-0.131837	0.121441	0.0276038	0.11831	0.0742203	0.0489917	-0.0530506	-0.111852	-0.0793172	0.296557	0.175642	-0.159409	-0.27104	0.0768453	0.00997652	-0.0961727	0.0721681	0.0500043	-0.0197416	-0.0277724	0.112187
Y-39983	0.194063	0.0695266	0.227253	0.147803	-0.0534154	-0.236299	-0.019983	-0.000396717	-0.188728	-0.0737375	0.0164682	-0.091953	-0.0482373	0.0834609	-0.112113	-0.0957815	-0.163701	-0.0026848	-0.216733	-0.0363386	0.202801	0.0680777	-0.16458	-0.337538	-0.0151787	0.0225582	-0.0869129	0.0303163	0.209377	-0.118279	-0.010125	-0.0200694	0.00911043	-0.0652173	-0.0311948	0.0282729	0.0696945	-0.0240011	-0.338119	0.235375	0.0616493	-0.0849458	0.0139796	0.0997248	0.149735	-0.0572791	0.0163122	0.0123208	0.00427906
KI20227	0.319997	-0.0440413	0.231385	0.0617261	0.0708599	-0.0783446	0.0263699	0.0543683	-0.0989177	-0.110953	0.0393523	0.000115758	-0.0126355	0.0488564	-0.0130165	-0.0404196	-0.137072	0.0142837	0.0445422	-0.0318543	0.118725	-0.0343636	-0.0247132	-0.117701	0.0455624	-0.119384	0.219641	-0.0209928	0.122234	-0.0767074	0.0222095	0.177013	-0.015442	0.0156248	-0.00221378	-0.0530586	0.0836768	0.000859878	-0.0777889	0.122487	0.0111448	-0.0162998	0.120313	0.109975	0.160732	0.0360081	0.0431168	0.0959629	0.0339174
AZD-8330	-0.142495	-0.275388	-0.298061	-0.239388	0.0318221	0.194697	0.0414476	0.224161	0.221651	0.257996	-0.0496238	0.810691	-0.191784	-0.263613	-0.185871	0.153138	0.0809518	0.0116105	0.506505	0.147986	-0.105594	-0.143999	0.363438	0.209239	0.0236949	-0.204469	-0.0237997	-0.204322	-0.310233	0.225908	0.0199564	0.0885292	0.00999362	0.402573	-0.108565	-0.0898482	-0.272668	0.0262573	0.459632	-0.316157	-0.236108	0.198732	0.352869	-0.243953	0.0406484	0.42735	-0.0379687	0.00244469	0.468351
mitoxantrone	-0.102713	-0.234271	-0.502768	-0.312917	0.370322	0.227573	-0.200272	0.161936	0.14369	0.587615	0.168275	0.35411	-0.224819	0.126801	0.116388	0.055859	0.224935	0.00381353	0.113955	0.413377	-0.00673617	-0.212201	0.142903	0.0556903	0.249101	-0.169188	-0.112516	-0.276687	-0.526919	0.193881	0.0743725	0.0440917	0.378045	0.299472	-0.0196471	-0.352993	-0.290385	0.33021	0.12536	-0.228231	-0.172241	0.12417	0.136143	-0.32419	0.0634695	0.336863	-0.00484347	0.216653	0.215669
HG-5-113-01	-0.100633	0.153437	-0.185465	-0.105129	0.120143	0.207848	-0.257502	0.00895838	0.0735411	0.198373	0.278957	0.098942	0.0312104	0.00907964	0.174466	0.0631107	0.140436	-0.0343599	0.000642053	0.235698	-0.0185996	-0.130618	0.0501191	-0.00514691	0.027096	-0.00623225	-0.137118	-0.0749543	-0.179322	0.166516	0.0228577	0.0810021	0.123363	0.0760786	-0.0139244	-0.130969	-0.113491	0.0165994	-0.0223212	-0.110424	-0.0150855	0.18894	-0.0661683	-0.141209	0.0905171	0.0695738	-0.0119179	-0.0103457	0.0710112
YM-201636	-0.0586989	-0.0787576	-0.0891742	-0.0244391	0.00255536	0.158295	0.303409	0.20581	0.112592	-0.0720981	-0.110285	0.174205	-0.0695106	-0.166757	-0.0908443	0.0118936	0.0477057	0.030738	0.269888	0.109227	0.0162666	-0.0284687	0.226587	0.215633	-0.0771329	-0.0651014	0.0021814	-0.00690046	-0.0462262	-0.028462	0.00648782	0.0992408	0.0539184	0.279351	-0.0203057	0.104747	-0.0463244	0.0093054	0.292243	-0.032738	-0.0577347	0.0602874	0.184178	-0.0885548	0.139811	0.0713549	-0.006865	0.0617536	0.352076
GSK-1070916	-0.198873	-0.172644	-0.364016	-0.209333	0.155752	0.456344	0.00467969	0.0686163	0.336219	0.286481	0.137249	0.442158	0.0256743	-0.139047	-0.0118022	0.0644638	0.281623	0.0376739	0.382458	0.183321	-0.193112	-0.271553	0.297396	0.501016	-0.0177279	-0.266957	0.105035	-0.0785305	-0.352541	0.36917	0.0426097	0.253514	0.138373	0.286756	-0.144636	-0.151354	-0.262693	0.130486	0.482701	-0.271914	-0.219143	0.260158	0.0991529	-0.316621	0.152909	0.238329	-0.0445312	0.0885135	0.453072
HG-14-10-04	-0.285282	-0.0952562	-0.521124	-0.286661	0.187645	0.504332	-0.14473	0.0739077	0.34322	0.322834	0.0670013	0.452984	-0.200769	-0.203362	-0.135138	0.0305739	0.292296	0.062037	0.386609	0.288501	-0.134387	-0.157805	0.461111	0.528303	0.0700505	-0.154267	-0.114256	-0.212036	-0.479732	0.208814	0.0968735	0.00592768	0.240265	0.359352	0.00489005	-0.232838	-0.250236	0.331031	0.439619	-0.344921	-0.306537	0.286489	0.155213	-0.338955	0.107439	0.324124	0.0177682	-0.035137	0.442123
FR-180204	0.192413	0.162208	0.588482	0.386304	-0.277831	-0.350256	0.199169	-0.0786867	-0.225941	-0.385569	-0.121471	-0.326113	0.230812	0.0417228	0.00232407	-0.0176135	-0.287205	0.02003	-0.131203	-0.351574	0.0353382	0.211521	-0.201316	-0.270526	-0.0607892	0.141096	0.193405	0.282096	0.60243	-0.0514791	-0.045042	0.0339661	-0.306308	-0.313438	-0.00293949	0.340529	0.311553	-0.310827	-0.149065	0.311175	0.255573	-0.0684736	-0.106422	0.43794	-0.107332	-0.331528	0.0343167	-0.103401	-0.266789
A66	0.185006	-0.164534	-0.29088	-0.175231	0.312856	0.207785	-0.116197	0.212883	-0.00747069	0.353665	0.120806	0.195048	-0.298996	0.0877804	-0.0498641	0.0452858	0.112425	0.0235418	0.10662	0.453367	0.173371	-0.102199	0.123834	0.0917712	0.140956	-0.0950989	0.025198	-0.241197	-0.377793	0.15441	0.0739027	0.0345128	0.356159	0.27341	0.0212922	-0.271107	-0.197652	0.487209	0.106045	-0.164971	-0.212717	0.113129	0.232915	-0.208065	0.173368	0.310695	-0.00932166	0.324303	0.170805
GDC-0980	-0.221134	-0.174528	-0.517446	-0.290329	0.242275	0.739294	-0.231579	0.0314318	0.326041	0.319167	0.165731	0.44868	-0.179678	-0.199015	-0.196125	0.0776405	0.247739	0.0183819	0.335206	0.403296	-0.165125	-0.24336	0.292523	0.762407	-0.0154206	-0.223876	-0.0376791	-0.211606	-0.531153	0.234942	0.0992918	0.0269627	0.246185	0.335104	-0.0507338	-0.372784	-0.324179	0.414845	0.407559	-0.394244	-0.394337	0.215248	0.0924548	-0.383074	0.155481	0.334026	-0.0469701	0.0623788	0.457346
CTB	0.0396314	0.161986	0.307189	0.277478	-0.169873	-0.123437	0.112586	-0.195939	0.0207777	-0.283306	0.0326603	-0.232986	0.222306	0.0237363	0.0281597	-0.0281961	-0.113197	0.0562162	-0.0890708	-0.257842	-0.029209	0.185515	-0.0745425	-0.0253169	-0.0514344	0.154459	0.0821322	0.252888	0.34811	0.0104077	0.00352934	0.0499629	-0.159241	-0.25136	0.141216	0.245379	0.322167	-0.173043	-0.107476	0.211597	0.253156	0.0108	-0.137847	0.282201	-0.0621929	-0.209818	0.00642955	-0.216309	-0.218506
serdemetan	0.0621375	-0.00806835	0.0678406	0.0034324	0.0147508	-0.00562117	0.0148442	0.0510095	0.0123378	0.0395652	0.0237199	0.012769	-0.00843933	0.00528217	-0.0213239	-0.0125392	0.0267111	0.0112727	0.0895188	-0.0416817	0.0347857	0.0568103	0.119108	0.0615784	0.180944	0.0840907	0.0199354	0.0243337	0.0397358	0.0992955	0.014586	0.201661	0.0391034	0.044418	-0.011322	0.0470092	0.0318546	0.0502887	0.0624746	0.0412133	0.0409085	0.067085	0.0121143	0.0871405	0.0819057	-0.0272917	0.0319592	0.0164134	0.0701089
CC-401	0.124907	0.0359887	-0.201654	-0.0873673	0.270107	0.126232	-0.154142	0.0596567	-0.119497	0.181585	0.158828	0.0777262	0.0494075	0.0820622	0.109699	-0.147733	0.241505	0.0125042	-0.103965	0.232907	0.191208	-0.00209342	0.0525721	-0.0307897	0.123248	0.0117449	-0.104605	-0.272361	-0.182969	0.0412069	0.00996304	0.0640379	0.327469	0.205491	0.00689028	-0.185539	-0.0288547	0.324096	-0.103741	-0.03877	-0.0598365	0.0431341	0.0802684	-0.0676299	0.0481135	0.0974243	0.0146602	0.170818	-0.0562137
SB-239063	0.0155107	0.20986	0.304423	0.287563	-0.274752	-0.249163	0.0231486	0.036632	-0.176424	-0.183895	-0.222368	-0.260544	0.0463372	-0.0305343	-0.114469	0.00477717	-0.143554	0.00644696	-0.147174	-0.174184	0.0715457	0.450444	-0.1341	-0.182522	0.0287436	0.448703	0.0223296	0.172746	0.377206	-0.104189	-0.0284846	-0.145784	-0.184706	-0.0558999	0.10713	0.209892	0.258624	-0.168591	-0.0997689	0.151067	0.100617	-0.079424	-0.126501	0.38367	-0.186466	-0.219662	0.0636344	-0.168438	-0.221722
MLN-8054	0.00390347	-0.146581	-0.1824	-0.148338	0.213999	0.271981	-0.0559089	0.0275793	0.0631312	0.202837	0.211404	0.267743	0.318807	-0.0918375	0.106157	0.0649974	0.278515	0.0160852	0.157848	0.103931	-0.117189	-0.141529	0.111249	0.264252	0.0167881	-0.163495	0.103506	-0.0670163	-0.225036	0.332663	0.0190083	0.318909	0.115223	0.116039	-0.095491	-0.100874	-0.108804	0.123329	0.230955	-0.129292	-0.110379	0.0415548	0.0551584	-0.146916	0.104375	0.119286	-0.0365064	0.116922	0.157388
IOX2	-0.05511	0.13417	0.207913	0.26776	-0.173044	-0.0999719	0.0756218	-0.0791077	-0.045635	-0.0854209	-0.140478	-0.134171	0.0346295	-0.0571904	-0.0747386	-0.0362314	-0.100336	0.0795751	-0.115972	-0.163348	-0.0103193	0.201598	-0.0641646	-0.0681401	0.0164655	0.184096	0.0622379	0.165642	0.235642	-0.0295859	0.0228707	-0.121019	-0.0687633	-0.0766909	0.113364	0.140513	0.263387	-0.105169	-0.0577221	0.141181	0.219539	-0.0878366	-0.054814	0.249401	-0.104501	-0.14516	0.0361635	-0.133149	-0.128161
mocetinostat	-0.238604	-0.16571	-0.349625	-0.311504	0.162836	0.208447	-0.0473278	0.260053	0.275795	0.351616	0.0300088	0.357959	-0.138873	-0.114108	0.0163995	0.490773	0.279303	0.00429337	0.286441	0.229608	-0.171262	-0.142348	0.287141	0.197733	0.070963	-0.0395123	0.00257093	-0.0517984	-0.405275	0.223089	0.0198197	0.0252706	0.0689847	0.293331	0.00382298	-0.0827912	-0.310812	0.121191	0.259496	-0.26423	-0.180064	0.179493	0.0984283	-0.263357	0.0957832	0.224644	-0.0352813	0.0936827	0.200093
HG-6-64-01	-0.101306	0.0754792	-0.165643	-0.126165	0.0808945	0.198055	0.0509413	0.238507	0.465807	0.11858	-0.0558646	0.364596	-0.210774	-0.142265	-0.190371	-0.00892743	0.0482719	0.00853663	0.358866	0.125234	-0.0573664	-0.109447	0.153017	0.269692	-0.0485397	-0.118214	0.0792567	-0.153039	-0.137641	0.0501949	0.0594783	0.0936048	0.0280124	0.334504	-0.046081	-0.101197	-0.207652	0.00294334	0.395598	-0.162295	-0.218133	0.374281	0.247989	-0.14942	0.224796	0.337377	-0.0361424	0.1492	0.477718
KIN001-270	0.0435386	0.107142	0.171235	0.173288	-0.0166654	-0.180118	-0.024239	-0.147287	-0.0344159	-0.128247	0.0353456	-0.247355	0.106267	0.0535107	0.103586	-0.1326	0.0320072	0.0679374	-0.20841	-0.101581	0.0989137	0.183642	-0.0355538	-0.218608	0.129021	0.217432	-0.0961371	0.202732	0.241018	-0.0542403	0.000105442	-0.0705829	0.0465074	-0.191377	0.132426	0.0899404	0.258913	-0.0473088	-0.245362	0.211702	0.316814	-0.123517	-0.0822453	0.254298	-0.109192	-0.187017	0.0850312	-0.0627807	-0.290207
2-DG	0.0218612	0.0767543	-0.0234018	0.0174797	-0.0222701	0.0240621	0.0484293	0.0766082	0.0637395	0.00613518	-0.090214	0.0376039	-0.0092646	-0.0267892	-0.0721547	0.0335091	-0.0636624	0.302711	0.0765557	-0.0181987	0.0426022	-0.0457401	0.0544742	0.0216426	0.0334329	-0.031906	-0.0248737	0.0416795	0.0494427	-0.0411876	0.367428	0.0428721	-0.010968	0.0109585	0.0454222	0.0069896	0.0132075	-0.00661003	0.0892221	0.0574411	0.0299496	0.0398873	0.0756187	0.103457	0.00772662	0.0426565	0.352916	-0.00141909	0.103007
cabozantinib	-0.0550508	0.106576	0.14441	0.142259	-0.15238	-0.0759079	0.130688	-0.0554414	0.0665366	-0.142795	-0.181094	-0.0209786	0.0725624	-0.113309	-0.071998	-0.0349805	-0.0450985	0.0093595	0.128527	-0.158256	-0.114183	0.163594	0.112566	0.0325295	-0.0334444	0.0686367	0.23817	0.118796	0.168254	0.0965726	-0.0174457	0.000449142	-0.091784	-0.0624543	0.124297	0.112404	0.155935	-0.134893	0.220864	-0.0160228	0.0778525	0.131298	0.0171371	0.141463	-0.138303	-0.092407	0.01705	-0.170932	0.0441316
[truncated: 238 more columns]
